# Supplementary material for: Exploring miRNAs involved in blue/UV-A light response in Brassica rapa reveals special regulatory mode during seedling development
Source: BMC Plant Biol. 2016 May 10;16:111. doi: 10.1186/s12870-016-0799-z (PMC4862165; doi:10.1186/s12870-016-0799-z)
Supplement: Additional file 2: Table S1. — List of identified conserved miRNAs of Brassica rapa turnip seedings exposed in dark, blue light and UV-A. (XLS 170 kb) [file 12870_2016_799_MOESM2_ESM.xls]

## Sheet: Dark treatment
Id	microRNA name	location	mfe	Id(5p)	Id(3p)	count	count(5p)	count(3p)	seq	struct	seq(5p)	seq(3p)
C-m0001	miR156	A01:2836910:2837012:+	-50.1	C-m0001-5p	-	5539110	5539110	-	GCAAAGAAACTGACAGAAGAGAGTGAGCACACAAAGGCACTTTGCATGTTCGATGCATTTGCTTCTCTTGCGTGCTCACTGCTCTATCTGTCAGATTCCGGCT	((...(((.(((((((((((((((((((((.((((((((...(((((.....)))))..)))))...))).))))))))).)))).)))))))).)))..)).	TGACAGAAGAGAGTGAGCAC	-
C-m0002	miR160	A01:4530435:4530561:+	-46.7	C-m0002-5p	-	1462	1462	-	TACGAAGTCATGCCTGGCTCCCTGTATGCCACAAGTAAATACCGATCTCATTATGAAATCGGACACTAGTGGCGTACAGAGTAGTCAAGCATAACCACTGATATTCTTGATATATGAGTACTTTGTT	.(((((((.((((.(((((.((((((((((((.(((.....(((((.((.....)).)))))..))).))))))))))).).))))).))))....(((.((((.......)))).)))))))))).	TGCCTGGCTCCCTGTATGCCA	-
C-m0003	miR168	A01:5386110:5386228:+	-64.6	C-m0003-5p	-	131926	131926	-	GGGCTCGGATTCGCTTGGTGCAGGTCGGGACTAATTCGCTGACACAGCCACGTGGATTTTCCTTATTGGTTTGTGAGCAGGGATTGGATCCCGCCTTGCATCAACTGAATCGGAGCCTC	((((((.((((((.((((((((((.((((((((((((.(((.((((((((...((.....))....))).)))))..)))))))))).))))).)))))))))).)))))).)))))).	TCGCTTGGTGCAGGTCGGGAC	-
C-m0004	miR845	A01:11074867:11074963:+	-41.54	-	C-m0004-3p	50	-	50	CGTTTTCATCACGTCGATTGGTGCCAAAGCCATGCTAATTACGTCTCTGTCAAGAGGAATTTTGCACGGCTCTGATACCAATTGATGCAATGAAAAC	.((((((((..((((((((((((.((.((((.(((........(((((....)))))......))).)))).)).))))))))))))..))))))))	-	CGGCTCTGATACCAATTGATG
C-m0005	miR157	A01:22199636:22199800:+	-56.8	C-m0005-5p	-	584311	584311	-	ATGCAGGTTGTTGACAGAAGATAGAGAGCACTAAGGATGACATGCAAGTACATACATATATATCATCACACCGCAAGTGGATATAAGGAAATTCAAGAAAGAGAGGAAAAAAGAGCCTGCATCTCTACTCTTTTGTGCTCTCTATACTTCTGTCAATACCATTAT	.....(((.((((((((((((((((((((((.(((((.((.(((((.((.(.......((((((..(((.......)))))))))......(((......))).........).)).))))).))...))))).))))))))))).)))))))))))))).....	TTGACAGAAGATAGAGAGCAC	-
C-m0006	miR169	A01:24563986:24564106:+	-51	C-m0006-5p	-	34	34	-	AGTGGAATTGAGCCAAGGATGACTTGCCGGTTTATATACAATCGGTTCATGAACCATTGTTTTGGTCACATACTCAGCCCTTTGGTTGTGTCTGGCAAGTTGACCTTGGCTCTGTTTCGTT	...(((((.(((((((((.(((((((((((.......(((((.((((....)))))))))...........((.(((((....))))).))))))))))))).))))))))).)))))...	AGCCAAGGATGACTTGCCGG	-
C-m0007	miR169	A01:26735052:26735224:+	-66.2	C-m0007-5p	-	8	8	-	AGTCATGTTTAGTAGCCAAGGATGACTTGCCTGCTCTTTTTCACCTCCATGATTCAATTTTAAGTTGATGGTTTTGGATTAATATGCATTGATGAAGTATAATAATTCAAAAATCATATTGAATCTTTGTGGGTTAGATTTCAGGCAGTCTCCTTGGCTATTTTGACATGCTT	((.((((((.((((((((((((.((((.(((((.....(((.(((..((.((((((((.......((((..((((((((((.(((((.........))))).)))))))))))))).))))))))..))..))).)))...)))))))))))))))))))))..)))))))).	AGTAGCCAAGGATGACTTGCCT	-
C-m0008	miR169	A01:26736035:26736186:+	-54.7	C-m0008-5p	-	8	8	-	TCATATTTGGTAGCCAAGGATGACTTGCCTACTTCTTTGAGAATTAAGATGGTCATGGTATCATGTTTGAAAGATGAATTTATATAGGTTATCTCAACTAATGATCTTGCTTATAAAGATATTAGGCAGTCTCCTTGGCTGCCCTTATATGT	.(((((..((((((((((((.((((.(((((..((((((.....((((..(((((((((.(((....))).((((((.((.....)).))))))..))).))))))...))))))))))...)))))))))))))))))))))...))))).	TAGCCAAGGATGACTTGCCTA	-
C-m0009	miR156	A01:3145106:3145220:-	-55.9	C-m0009-5p	-	5541853	5541853	-	AGAGAAAAACTGACAGAAGAGAGTGAGCACATGCAGGCACTGTTATGTCTCCATAACTTTGCGTGTGCGTGCTCACGGCTCTTTCTGTCAGTTGCCTGACTTCTCGCTTTCTCTC	((((((.((((((((((((((.((((((((..(((.(((..((((((....))))))..))).)))..))))))))..))).)))))))))))((..(....)..)).)))))).	TGACAGAAGAGAGTGAGCAC	-
C-m0010	miR167	A01:19982460:19982580:-	-46.6	C-m0010-5p	-	175543	175543	-	AGGCATCTGATGAAGCTGCCAGCATGATCTAATTAACTTTCTTTCTCTGTTGATTTTATGACAATGGAAAAGAGATGAGTGTCGATTAGATCATGTTCGCAGTTTCACCCATTGACTGTCG	.((((((((.(((((((((.(((((((((((((..((.(((..(((((.....((((((....)))))).))))).))).))..))))))))))))).)))))))))..))..)).)))).	TGAAGCTGCCAGCATGATCTA	-
C-m0011	miR164	A01:25346884:25346977:-	-42.5	C-m0011-5p	-	2358	2358	-	ACCTCCATGTTGGAGAAGCAGGGCACGTGCAAACCAAAAAACATGAAATCTGTTTCATATGCTTTGCACGTGCTCCCCTCCTCCAACATGAGCT	.....((((((((((.((..(((((((((((((.((..(((((.(....))))))....)).)))))))))))))..)).))))))))))....	TGGAGAAGCAGGGCACGTGCA	-
C-m0012	miR2111	A02:1603785:1603896:+	-43.51	-	C-m0012-3p	14	-	14	GGTGAAGAACTGGTAATCTGCATCCTGAGGTTTAAAAATTTATAGGCAATTAAAACATGCAAATGTGTGTATGGTTTTTTAATCCTCGGGATACGGATTACCTCTTCCTTAC	.((((.(((..(((((((((.(((((((((.(((((((.(((((.((.......((((....)))))).))))).))))))).))))))))).)))))))))..))).))))	-	ATCCTCGGGATACGGATTACC
C-m0013	miR156	A02:2981968:2982085:+	-63.2	C-m0013-5p	-	5537263	5537250	-	TAAGGGGAGGTGACAGAAGAGAGTGAGCACACATGGTGGCTTTCTTGCATGCTTTTTTCAATTAGGGTTTCATGCTTGAAGCTATGTGTGCTTACTCTCTCTCTGTCACCCCTTCTCT	..(((((.(((((((((((((((((((((((((((((....(((..(((((((((........))))...)))))..))))))))))))))))))))))).))))))))).)))))..	TGACAGAAGAGAGTGAGCAC	-
C-m0014	miR157	A02:7395183:7395288:+	-44	C-m0014-5p	-	1239	1239	-	TGAGAAAATGTTGACAGAAGAAAGAGAGCACAAGCCGGGATTAGCAAAAAGAGAGTTTTGCCCTTGTCGGGAGTGTGCTCTCTTTACTTCTGCCACCATCATCGCG	...((..(((.((.((((((((((((((((((..((.((....((((((......)))))).....)).))..)))))))))))).)))))).)).)))..))...	TTGACAGAAGAAAGAGAGCAC	-
C-m0015	miR157	A02:9905878:9905988:+	-49.9	C-m0015-5p	-	582692	582679	-	ATTGATAGTGTTGACAGAAGATAGAGAGCACGGATGATGAGATACAATATGGAACAGTTTCTTTGCATCTTACTCCTTTGTGCTCTCTAGCCTTCTGTCATCACTTTCTAT	...((.((((.(((((((((.(((((((((((((.((((((((.(((...((((....))))))).)))))).)).)))))))))))))..))))))))).)))).))...	TTGACAGAAGATAGAGAGCAC	-
C-m0016	miR394	A02:14006158:14006255:+	-42.5	C-m0016-5p	-	79	79	-	TATAGATATCTTTGGCATTCTGTCCACCTCCTCTACATATGTGTATGGACGATGTGTTCTGTGAGTGGAGGTGGGCATACTGCCAATAGAGATCTGTT	.((((((.(((((((((.(.(((((((((((.((.((((.(..(((.....)))..)..)))))).))))))))))).).)))))).))).)))))).	TTTGGCATTCTGTCCACCTCC	-
C-m0017	miR169	A02:22304547:22304717:+	-77.41	C-m0017-5p	-	8	8	-	AGTCATGTTTAGTAGCCAAGGATGACTTGCCTGCTCTTTTTCACCTCCATGATTCAATTTTATGTAGGGTTTTGGATTACTATGCTTCTAAAGAGTATAGTAATTCAAAATCTTGTTGAATCTTTGTGGGTAACGGTTTCAGGCAGTCTCCTTGGCTATCTTGACATGCTT	((.((((((.((((((((((((.((((.(((((..((.((..(((..((.((((((((.......((((((((((((((((((((((.....))))))))))))))))))))))))))))))..))..))))).))...))))))))))))))))))).)).)))))))).	AGTAGCCAAGGATGACTTGCCT	-
C-m0018	miR169	A02:22304676:22304963:+	-71.28	-	C-m0018-3p	8	-	8	GTAACGGTTTCAGGCAGTCTCCTTGGCTATCTTGACATGCTTTTTTCTTCCATGTTATACCTTATTTCTTTGTATTTTTCGAGTCCAAATAATATTTTTTTCTATAAATTTACTACGAAAATCCCTTAAACAATCTCTAACAAAGTATGTTATTAGAAAACTACCACTTTTTGCATTTATTGCAAATGCATGTACGTGGTGAGTGTACGCATTGTTTAGAAGGAAATGTCAAAGATGAATAGAAGAATCATATTTGGTAGCCAAGGATGACTTGCCTATTTCTTTGAG	...........((((((((((((((((((((.(((((((...........))))))).............((.(((((((...((......(((((((((((((...((((((((((................(((.(((((.....)))))..)))..............(((((((.....)))))))....))))))))))............))))))))))))).......))...))))))))).....)))))))))))).))).)))))...........	-	TAGCCAAGGATGACTTGCCTA
C-m0019	miR164	A02:24476918:24477017:+	-46.6	C-m0019-5p	-	4416	4416	-	TTACACTTGCTGGAGAAGCAGGGCACGTGCGAACAAATGAGATCGATCGGTATATGTTGATCATATTTTCGCACGTGTTCTACTACTCCAACACGTGTGC	.(((((.((.(((((.((.((((((((((((((..((((.(((((((........))))))).)))))))))))))))))).)).))))).)).))))).	TGGAGAAGCAGGGCACGTGCG	-
C-m0020	miR166	A02:819682:819813:-	-52.84	-	C-m0020-3p	108076	-	108076	TTTCTTTTGAGGGGAATGTTGTCTGGCACGAGGCCCTTAACACAGATCTACGATCGGTTATATATATAATATATGAACGATCAATTTAGTGGTTGATGACGTCGGACCAGGCTTCATTCCCCTCAATTACAT	......((((((((((((..((((((..(((.(.(.(((((.((.......(((((.((((((((...)))))))).))))).......))))))).).).)))..))))))..))))))))))))......	-	TCGGACCAGGCTTCATTCCCC
C-m0021	miR164	A02:1457139:1457288:-	-53.21	C-m0021-5p	-	2385	2385	-	CTGAGCAAGATGGAGAAGCAGGGCACGTGCATTACTAACTCATCTCTTAGTCCACGTATATACACTCTCCCCAAATGCATGTATATGATAGAGATGTGTGAAGTGTGTTGAGTTAGTTCTTCATGTGCCCATCTTCCCCATCATGACCAC	.((..((.(((((.((((..(((((((((....(((((((((.......(..(((...((((((((((...((.(((....))).))..)))).))))))..)))..))))))))))....)))))))))..)))).))))).))..)).	TGGAGAAGCAGGGCACGTGCA	-
C-m0022	miR172	A02:2012434:2012552:-	-41	-	C-m0022-3p	461	-	461	GTCGTTTTTTGTAGGCGCAGCACCATCAAGATTCACATGGAAATTGAAAAATCTCCTAATTTTTAATTAGGGTTTTGATATGTATATGAGAATCTTGATGATGCTGCATCAACAACCGA	.(((....((((.(..((((((.(((((((((((.((((...((...(((((..((((((.....)))))))))))...))...)))).))))))))))).))))))..).)))).)))	-	AGAATCTTGATGATGCTGCAT
C-m0023	miR162	A02:2629825:2629955:-	-53.42	-	C-m0023-3p	2469	-	2469	AGAGTGAAAGTCGCTGGAGGCAGCGGTTCATCGATCTCTTCCTGTGGATTTTTTTTTGGTTGTTTGTTGTTGTTGGAAAGAGATTAAAAGCATGAACAGATCGATAAACCTCTGCATCCAGCGGTTGCCTC	.(((....(..(((((((.((((.((((.((((((((.(((.(((.((((((((((..(.............)..))))))))))....))).))).)))))))).)))).)))).)))))))..)..)))	-	TCGATAAACCTCTGCATCCAG
C-m0024	miR172	A02:6174070:6174195:-	-59.3	-	C-m0024-3p	75	-	75	GGTAGTTGCAGATGCAGCATCATCAAGATTCACAAGTGAAGTGGTTTCCTTGGTTTTCGCCTCTCCATCCGAAAACAAAGGGTTCTTCTCGAATGGGAATCTTGATGATGCTGCATCAGCATATAC	.(((..(((.(((((((((((((((((((((.((..(((.(.((..(((((.(((((((..........))))))).)))))..)).))))..)).))))))))))))))))))))).)))..)))	-	GGAATCTTGATGATGCTGCAT
C-m0025	miR390	A02:6427612:6427714:-	-39.99	C-m0025-5p	-	9535	9528	-	AGTAGCTCTAAAGCTCAGGAGGGATAGCGCCATAACTCAGTCAATTAGTATACATACGTTTGTATATAAATGGCGCCATCCATCCTGAGTTCCATGGCTTCTT	((.((((....(((((((((.((((.(((((((..............(((((((......)))))))..))))))).)))).)))))))))....)))).)).	AAGCTCAGGAGGGATAGCGCC	-
C-m0026	miR395	A02:11553438:11553535:-	-46.4	-	C-m0026-3p	13	-	13	GATGTTTCCTAGAGTTCCTCTAAGCACTTCATTGGAGAAAAATCATTTGCTATGAAAATGTATTCCACTGAAGTGTTTGGGGGAACTCCTGGACTCAT	.(((..(((..((((((((((((((((((((.(((((......(((((.......)))))..))))).))))))))))))))))))))..)))..)))	-	CTGAAGTGTTTGGGGGAACTC
C-m0027	miR395	A02:11563549:11563649:-	-45.6	-	C-m0027-3p	13	-	13	GATGTTTCCTAGAGTTCCTCTGAGCACTTCATTGGATATAACATTTTCTATCAAAAAGAAATGTATTCTACTGAAGTGTTTGGGGGAACTCCTGGACTCAT	.(((..(((..(((((((((..(((((((((.((((....((((((.((.......))))))))..)))).)))))))))..)))))))))..)))..)))	-	CTGAAGTGTTTGGGGGAACTC
C-m0028	miR159	A02:13176335:13176534:-	-78.9	-	C-m0028-3p	2370	-	2370	AATACAGAAGTAGAGCTCCTTAAAGTTCAAACGAGAGTTTAGCAGGGTAAAGAAAAGCTGCTAAGCTATGGATCCCATAAGCCCTAACCTTAAAATAGAAAAAGGATTTGGCTGTATGGCTTGCATATCTCAGGAGCTTTAACTTGCCCTTTAATGGCTTTTACTCTTCTTTGGATTGAAGGGAGCTCTACATCTTTCAA	.....(((.((((((((((((..((((((((.((((((..((((((((((...((((((.((.((.((((.(..(((((((((..(.((((..........)))).)..)))).)))))..).)))).)).)).))))))...)))))))......)))...)))))).))))))))..)))))))))))).))).....	-	TTTGGATTGAAGGGAGCTCTA
C-m0029	miR169	A02:25162465:25162572:-	-54.3	C-m0029-5p	-	579	579	-	GAGTATAATGCAGCCAAGGATGACTTGCCGGAACGTCGTTCATCATGCGTATAGGTATTGGTGATGAATATATTTCTGGCAAGTTGTCCTGCGGCTACATTTTGCTCT	(((((.((((.((((.((((..(((((((((((....(((((((((..(((....)))..)))))))))....)))))))))))..))))..)))).)))).))))).	CAGCCAAGGATGACTTGCCGG	-
C-m0030	miR2111	A03:205673:205777:+	-53.7	-	C-m0030-3p	15	-	15	GGTGAGGAACTGGTAATCTGCATCCTGAGGTTTAAAAATACATAGGCACATGCAAATGTGTATTATAGTTTTTAATCCTCGGGATACAGATTACCTCTTCCTTAC	.((((((((..(((((((((.(((((((((.((((((((......((((((....))))))......)))))))).))))))))).)))))))))..))))))))	-	ATCCTCGGGATACAGATTACC
C-m0031	miR1140	A03:683645:683790:+	-67.1	-	C-m0031-3p	265	-	265	AATCTTTTATATGGCTCCGATTGGCTTTAGGCTGTTGTGGCTTTGACTTCTTTCTAAAGTCTTCAAAATTTAGTTTTTCACAATCACGTTAAATTTTTTTAAAAGTCACAGCCACAACAGCCTAAACCAATCGGAGCCATGGTGAT	.(((.....(((((((((((((((.(((((((((((((((((.((((((....(((((..........)))))...............(((((....))))))))))).))))))))))))))))))))))))))))))))..)))	-	AACAGCCTAAACCAATCGGAG
C-m0032	miR156	A03:2162968:2163084:+	-62.5	C-m0032-5p	-	5537263	5537250	-	TAAGAGGAGGTGACAGAAGAGAGTGAGCACACATGGTGGCTTTCTTGCATGCGTTTTTAATTAGGGTTTTATGCTTGAAGCTATGTGTGCTTACTCTCTCTCTGTCACCCCTTCTTT	.((((((.(((((((((((((((((((((((((((((....(((..(((((...((((....))))...)))))..))))))))))))))))))))))).))))))))).)))))).	TGACAGAAGAGAGTGAGCAC	-
C-m0033	miR390	A03:9087338:9087431:+	-42.5	C-m0033-5p	-	9520	9520	-	AGAATCTGTAAAGCTCAGGAGGGATAGCGCCATCATCATCATCTCATTCAAATTGATATTTTGGCGCTGTCCATCCTGAGTTTCATTGGCTCTT	(((..(.((.((((((((((.(((((((((((..((.((((............))))))..))))))))))).)))))))))).)).)..))).	AAGCTCAGGAGGGATAGCGCC	-
C-m0034	miR160	A03:9345693:9345800:+	-43.5	C-m0034-5p	-	1454	1454	-	TTTGTATATATGCCTGGCTCCCTGTATGCCATACACTAAGTTCATCGATCCTCGGCGACCTCCGTGGATGGCGTATGAGGAGCCAAGCATAATCTCATCATATATATA	........(((((.(((((((..(((((((((.(((..((.((..((.....))..)).))..))).)))))))))..))))))).))))).................	TGCCTGGCTCCCTGTATGCCA	-
C-m0035	miR172	A03:11440427:11440544:+	-49.7	-	C-m0035-3p	75	-	75	GTTGTTTGCTGCTGTGGCATCATCAAGATTCACATCCGTTGATGGACGGTGGTGGTTCACTCTACCCAAAGTTCTCTTGTGAAAATGGGAATCTTGATGATGCTGCATCGGTAATCAA	.(((.((((((.((..(((((((((((((((.((((((..((.((((.(.(((((......))))))...)))))).)).))...)).)))))))))))))))..)).)))))).)))	-	GGAATCTTGATGATGCTGCAT
C-m0036	miR167	A03:19158186:19158309:+	-52.2	C-m0036-5p	-	175574	175574	-	CGGCATCTGATGAAGCTGCCAGCATGATCTAGTTAACTTTATTTCTCCGTTGTTTATCCATGACAATGGAAAAGGGATAAGTGTCGATTAGATCATGTTCGTAGTTTCACCCGTTGACTGTCGC	(((((((.(.(((((((((.(((((((((((((..(((((((..((((((((((.......)))))))))...)..))))).))..))))))))))))).))))))))).)....)).))))).	TGAAGCTGCCAGCATGATCTA	-
C-m0037	miR162	A03:21017596:21017714:+	-53.8	-	C-m0037-3p	2471	-	2471	AAGTTGAAGTCGCTGGAGGCAGCGGTTCATCGATCAATTCCTGTGAAAAATGATGTTGGAAACAATTTACATGGGAAGCATGAATCGATCGATAAACCTCTGCATCCAGTGCTTCTCCT	.((..((((.(((((((.((((.((((.(((((((.((((.(((.....(((..((((....))))...))).....))).)))).))))))).)))).)))).)))))))))))..))	-	TCGATAAACCTCTGCATCCAG
C-m0038	miR170	A03:21906704:21906806:+	-30.8	C-m0038-5p	-	7	7	-	TCCTCTTTGATATTGGCCTGGTTCACTCAGATCTTCCAGATTACACACGTACTATATACATTCTCTCAGTTATCTGATTGAGCCGCGCCAATATCTCAGTGCT	..(.((..(((((((((.(((((((.((((((((...(((.....................)))...))..)))))).))))))).)))))))))..)).)..	TATTGGCCTGGTTCACTCAGA	-
C-m0039	miR160	A03:22987332:22987432:+	-48.9	C-m0039-5p	-	1244	1244	-	CTTATGGTCGTGCCTGGCTCCCTGTATGCCACAAGTATATACCGATCTCGTTACGAAATCTGTGGCTAGTGGCGTACAGAGTAGTCAAGCATGACCAAAGC	....(((((((((.(((((.((((((((((((.(((...(((.(((.(((...))).))).)))))).))))))))))).).))))).)))))))))....	TGCCTGGCTCCCTGTATGCCA	-
C-m0040	miR168	A03:23663751:23663860:+	-55.8	C-m0040-5p	-	131890	131890	-	GGGCTCGGATTCGCTTGGTGCAGGTCGGGACACAAATCACTGGTGCTTTTGCCTTATTGGTTTGTGAGCAGGGATTGGCTCCCGCCTTGCATCAACTGAATCGGAGCCTC	((((((.((((((.((((((((((.(((((..(((.((.((..(((((..(((.....)))....))))))))))))..))))).)))))))))).)))))).)))))).	TCGCTTGGTGCAGGTCGGGAC	-
C-m0041	miR159	A03:25298212:25298395:+	-83.63	-	C-m0041-3p	15	-	15	ATAGGTAGGGAGCTTCCTTTAGTCCATTCACAGATCATGATATGATCCAATTAGCTTCCGACTCATTCATCCAAATACCGAGTCACGAAAATTTCAACTTAGACTCGTTAAATGAATGAATGATGCGGTAAACAAATTGGATCATTGATTCTCTCTGATTGGACTGAAGGGAGCTCCCTCCTTT	..(((.((((((((((((((((((((.(((.(((..((.(.(((((((((((.(.(((((..((((((((.((..((.((((((.................)))))).))..)).))))))))..))).)).).)))))))))))).))..))).))).)))))))))))))))))))))))..	-	TCTGATTGGACTGAAGGGAGC
C-m0042	miR156	A03:28108155:28108261:+	-53.51	C-m0042-5p	-	5541853	5541853	-	CAGAGAAAACTGACAGAAGAGAGTGAGCACATGCAGGCACTGTTATGTGCCCACAACTTTGCTTGTGCGTGCTCACCTCTCTTTCTGTCAGTTGCCTGAGTTCTCGC	..((((((((((((((((((((((((((((..(((((((..(((.((....)).)))..)))))))..))))))).))))).))))))))))).......)))))..	TGACAGAAGAGAGTGAGCAC	-
C-m0043	miR172	A03:693075:693192:-	-47	-	C-m0043-3p	461	-	461	CTTTTTGTAGGTGCAGCACCATCAAGATTCACATGGAAATTGAAAAACCCCTAATCTTATTAATTAGGGTTTTGATATGTATATATGAGAATCTTGATGATGCTGCATCAACAACAGA	....((((.(((((((((.(((((((((((.((((...((...(((((((.((((.......)))))))))))...)).....)))).))))))))))).))))))))).))))....	-	AGAATCTTGATGATGCTGCAT
C-m0044	miR156	A03:1903430:1903543:-	-47.7	C-m0044-5p	-	5560345	5560345	-	AAAAAGAAGTTGACAGAAGAGAGTGAGCACACAAAGGGGGAATTGTATAAAATTAAGTTTGTTGTATATAGTTGCTTTTGCGTGCTCACTCTCTCTATGTCATAACTTCTCCTT	....(((((((((((..(((((((((((((.((((((...(((((((((.(((.......))).))))))))).)))))).)))))))))))))...)))))..))))))....	TGACAGAAGAGAGTGAGCAC	-
C-m0045	miR391	A03:4507047:4507132:-	-31.5	C-m0045-5p	-	477	477	-	ATAGATTTGCTTCGCAGGAGAGATAGCGCCATCACATTTTCTAAGAGTTTAGCTGATGACGGTATCTCTCCTACGTAGCTATCCTT	...(((..(((.((.((((((((((.((.(((((((..(((...)))..).).))))).)).)))))))))).)).))).)))...	TTCGCAGGAGAGATAGCGCCA	-
C-m0046	miR172	A03:4762678:4762939:-	-70.3	C-m0046-5p	-	78	78	-	TCGCCTCTTGGGAATCTTGATGATGCTGCATCAGCAACTACATGGCTACACGTTTCAACGTTTTTCGTTCTCTAATGAAGAAAGTAAAGATGTCTTGGGGATGTGAGCAAGGACTAAAAACATAGAAGGTAAAGTCTTTTTTTTTTTTTGTTCTTGTTTCCTACTCTTGCCAATTTTTTGGTCATGCACATGTTTCTTTCTTGCTTTTGTTATTGGCAAGACCATTCACATGTAGCGCTTTCGACGGATCCCACATGTGCTT	..(((...(((((.((((((...((((((((........(((((((...((((((..((.(((((((((....))))))))).))..))))))...(((...(..(((((((((.(((((...((((((......))))))..))))).)))))))))..)..)))..(((((....)))))...)).))))).....(((((((.........)))))))........))))))))...)))).)).)))))...).))..	GGAATCTTGATGATGCTGCAT	-
C-m0047	miR390	A03:4957453:4957555:-	-46.57	C-m0047-5p	-	9515	9515	-	AGTAGCTGTAAAGCTCAGGAGGGATAGCGCCATGTCTCACCGGTACTATAAAATGTTTGTATATCTATATTGGCGCTATCCATCCTGAGTTCTATGGCTTCTT	((.(((((((.(((((((((.(((((((((((..........((((............))))........))))))))))).))))))))).))))))).)).	AAGCTCAGGAGGGATAGCGCC	-
C-m0048	miR169	A03:16715829:16716002:-	-60.1	C-m0048-5p	-	3002	3002	-	AAGTAGTGTGCAGCCAAGGATGACTTGCCGATTTGAAATATATTTTTAATACTTTACTAAGACATCTTTTCAGTTTCAAATTTGTCTTGGAGAGGCTAGGAAGAAATTACAATTTATTTCGTAGTTTAAAGAAAAAATATGATCGGCAAGTTTTCCTTGGCTACATGTTTCTTT	(((.((..((.(((((((((.((((((((((((......((((((((.........((((((((..(((........)))..))))))))..((((((.((((((((....)))).)))).)))))).....)))))))))))))))))))).))))))))).))..)).))).	CAGCCAAGGATGACTTGCCGA	-
C-m0049	miR157	A03:17929030:17929203:-	-66.6	C-m0049-5p	-	584311	584311	-	ATGCTGGTTGTTGACAGAAGATAGAGAGCACTAAGGATGACATGCAAGTACATATGTATGTATCATCACACCGCCTGTGGATGATTACAAAAATAAAACCAATTCAAAAGAGAGAGAGAGAGAGCCTGCATGTCTACTCTTTCGTGCTCTCTATACTTCTGTCACCACCATTAT	....((((.((.(((((((((((((((((((.(((((.((((((((.((.(.......(((((((((.(((.....)))))))).)))).............(((......))).......).)).))))))))...))))).))))))))))).)))))))))).))))....	TTGACAGAAGATAGAGAGCAC	-
C-m0050	miR156	A03:28483157:28483461:-	-62.47	-	C-m0050-3p	5539110	-	5539110	ATCTCTCTCTTTGTTCTTTCTTTTTTGTTAATTTATTTTCCCTTCTTGATTTGGTCAAACCCTAGATTTGTTTTCGCAAAGGGTATCCAAAAATGAAACTTTCCTCTTTTCCTTTGATTATAAATATTCCCTCTGGTTCTTGCTTATCCTAAGCCTCTCAGATCTAACTCTACATCCCAAACCCATTTCCAATGGTCGATCTCTTATTTCAGAATCTGTGTAGGTAAGGACATTGAATGAGTTTTGGGATAAATTTTAGAGAAACGCATAGAAACTGACAGAAGAGAGTGAGCACACAAAGGCAC	...........(((((.(((((((((((((.(((.............(((((((.......(((((..(((((...(((((((..........................))))))).....))))).....))))).....(((((...)))))...)))))))...(((((.((((((((.(((((..(((((..(.....(((((..(((...))).)))))...)..))))))))).).))))))))......)))))..........))).))))))))))))).)))))...........	-	TGACAGAAGAGAGTGAGCAC
C-m0051	miR390	A04:16501167:16501256:+	-42.1	C-m0051-5p	-	9520	9520	-	AGAATCTGTAAAGCTCAGGAGGGATAGCGCCATCATGATCACACACATCGATATTTTTGGCGCTGTCCATCCTGAGTTTCATTGGCTCTT	(((..(.((.((((((((((.(((((((((((.....(((.........))).....))))))))))).)))))))))).)).)..))).	AAGCTCAGGAGGGATAGCGCC	-
C-m0052	miR166	A04:18837677:18837824:+	-57.7	-	C-m0052-3p	108003	-	108003	TCTCTTTTGAGGGGAATGTTGTTTGGCTCGAAGACTCTAGCTTATCATGTTAGATCTTCTTCGATTTAATCGAATCAAACCTCCATGTTTGAGATCTGATTTAGGATTTTAGGGTCGTCGGACCAGGCTTCATTCCCCCCAATTATTG	......(((.((((((((..((((((..(((.((((((((...(((..((((((((....(((((...))))).((((((......))))))))))))))....))).)))))))).)))..))))))..)))))))).)))......	-	TCGGACCAGGCTTCATTCCCC
C-m0053	miR393	A04:2537909:2538053:-	-60.3	-	C-m0053-3p	16	-	16	ACTAGAGAAAGGATCCAAAGGGATCGCATTGATCCAAATTAAGCTGAATTATTCCCCAATAGTTATTCTTTTTCTCAATCGAAAGATGAAAAGAAGACTTGCTTCATTTTCTGGATCATGCGATCTCATTGGATTCATTCTTTGG	.((((((((.((((((((.((((((((((.(((((((((.((((..(((((((....)))))))..(((((((.(((.((....))))).)))))))...)))).)))...)))))))))))))))).)))))))).))))))))	-	ATCATGCGATCTCATTGGATT
C-m0054	miR172	A04:2690056:2690168:-	-45.52	-	C-m0054-3p	8	-	8	TTTTTTGCTATTGCATCATCTTCAAGATTCAGAAATCATATTCTTTGATGGGTTCTCCTCTGATCCCATCTTCTTTGGTTTGAGAATCTTGATGATGCTGCAGCGGCAATTAA	....((((..(((((.((((.(((((((((..((((((........((((((.((......)).)))))).....))))))..))))))))).)))).)))))..))))....	-	AGAATCTTGATGATGCTGCAG
C-m0055	miR319	A04:8458021:8458207:-	-81.04	C-m0055-5p	-	349	349	-	TGGGGGAAGGGAGCTTTCTTCGGTCCACTCATAGAATAATATGTGAGATTTAATTGACTCTCGACTCATTCATCCAAATACCAAATGAAAGAATATGTAGACATATGGTAAATGAATGAATGATGCTAGAGACAAATTGAATCTTCACTTCTCTATGCTTGGACTGAAGGGAGCTCCCTTTTTTTAT	(((((((((((((((..((((((((((..((((((.......(((((((((((((..((((.(..((((((((.((..(((((.(((..............))).)))))..)).))))))))..).))))...))))))))).))))...))))))..))))))))))..))))))))))))))).	GAGCTTTCTTCGGTCCACTC	-
C-m0056	miR166	A04:8640518:8640651:-	-51.21	-	C-m0056-3p	108076	-	108076	TTTCTTATGAGGGGATTGTTGTCTGGCACGAGGCCCTTAACTCAGATCTACGATCGGTTATATAAATATATTATATGAACGATCAGTTAAGTGGTTGATGACGTCGGACCAGGCTTCATTCCCCTCAGTTACAT	.......((((((((.((..((((((..((((((((((((((.........(((((.((((((((.....)))))))).)))))))))))).)))).......)))..))))))..)).)))))))).......	-	TCGGACCAGGCTTCATTCCCC
C-m0057	miR156	A04:11297018:11297124:-	-46.3	C-m0057-5p	-	5539110	5539110	-	ACATAGCAACTGACAGAAGAGAGTGAGCACACAAAAGTAATCTGCATATACTGCATTTGCTTCTCTTGCGTGCTCACTGCTCTTTCTGTCAGATTCTAGTGCTGATC	...(((((.(((((((((((((((((((((.(((((((((..((((.....)))).))))))...))).))))))))).))).))))))))).......)))))...	TGACAGAAGAGAGTGAGCAC	-
C-m0058	miR5139	A05:19608287:19608366:+	-36.9	-	C-m0058-3p	2595	-	2595	GTTTTGAGATCTTCTACGTGGTATCAAAGCCATGTTATCATTGATAGCCTGGCTCTGATACCATGAAGTAAATCTTAAAA	.(((((((((...((.((((((((((.(((((.((((((...)))))).))))).)))))))))).))...)))))))))	-	TGGCTCTGATACCATGAAGTA
C-m0059	miR158	A05:21937340:21937426:+	-36.6	-	C-m0059-3p	251	-	251	TTCTCGGTATTTCTTTGTCTATATTCTTGGAAAAAGCGATGAGGTCTCGTTGCACTTTCCCAAATGTAGACAAAGCAAAACCGCGAT	.((.((((.((.(((((((((((((...(((((..(((((((....)))))))..)))))..))))))))))))).)).)))).)).	-	TCCCAAATGTAGACAAAGCA
C-m0060	miR164	A05:150874:150967:-	-39.7	C-m0060-5p	-	2358	2358	-	ACCTCCACGTTGGAGAAGCAGGGCACGTGCAAACCAACAAACACGAGATCTATCTCATGTAATTTGCACGTGCTCCACTCCTCCAACATGAGCT	..(((...(((((((.((..(((((((((((((.......(((.((((....)))).)))..)))))))))))))..)).)))))))..)))..	TGGAGAAGCAGGGCACGTGCA	-
C-m0061	miR403	A05:266423:266524:-	-38.9	-	C-m0061-3p	1544	-	1544	GAGTCATATTACATGTTTTGTGCGTGAATCTAATTCGTATGCTCATGTAGTAATCCTATCTTGTTGTTGGATTAGATTCACGCACAAACTCGTAATCTGTCT	.((.((.(((((..((((.((((((((((((((((((...((....((((.....))))...))...))))))))))))))))))))))..))))).)).))	-	TTAGATTCACGCACAAACTCG
C-m0062	miR408	A05:364803:364911:-	-44.5	C-m0062-5p	-	2640	2630	-	TCAGAGAGAGACAGGGAACAAGCAGAGCATGGATTGAGTTTTTACCAAAACATCAAATGACTATGTTTGGTCTCTTCCCATGCACTGCCTCTTCCCTGGCTCCCTCCTC	...(((.(((.(((((((...((((.((((((.(((((((((....))))).))))..(((((....))))).....)))))).))))...))))))).))).)))...	ACAGGGAACAAGCAGAGCATG	-
C-m0063	miR166	A05:567045:567197:-	-61.1	-	C-m0063-3p	108003	-	108003	TCTCTTTTGAGGGGAATGTTGTCTGGCTCGAGGACTCTGGCTCTATCAACTCATGTTGGATCTTCTTCGATCTAATCGAATCAAACCTCTATGTTTGAGATCTGATTAGGGTTTTAGTGTCGTCGGACCAGGCTTCATTCCCCCCAATTATTG	......(((.((((((((..((((((..(((.(((.((((((((((((..((..((((((((......))))))))....((((((......))))))))..))).))))))..))).))).)))..))))))..)))))))).)))......	-	TCGGACCAGGCTTCATTCCCC
C-m0064	miR160	A05:3222216:3222322:-	-45	C-m0064-5p	-	1454	1454	-	AAGATGTGTATGCCTGGCTCCCTGTATGCCATCCTCTAAGCTCATCGACCATTGATGACCTCCGTGAATGGCGTATGAGGAGCCATGCATATTTTCATATACATTTA	.((((((((((((.(((((((..(((((((((.(.(..((.(((((((...))))))).))..).).)))))))))..))))))).))))))........)))))).	TGCCTGGCTCCCTGTATGCCA	-
C-m0065	miR390	A05:3490021:3490112:-	-40.7	C-m0065-5p	-	9520	9520	-	AGAATCTGTAAAGCTCAGGAGGGATAGCGCCATCATAATCTCATTCACATCGATATTTTTGGCGCTGTCCATCCTGAGTTTCATTGGCTCTC	(((..(.((.((((((((((.(((((((((((.....(((...........))).....))))))))))).)))))))))).)).)..))).	AAGCTCAGGAGGGATAGCGCC	-
C-m0066	miR161	A05:12394628:12394755:-	-59.1	C-m0066-5p	-	250	250	-	ATTGCTTCGATCAATGCACTGAAAGTGACTACATCAGCATTTGTTTTTAAGCTTTCGCTCTCATCTATATGATGAAGATGAAAATTAGCCTCTGATGTAGTCACTTTCAATGCGTTGATCATAGCATG	..((((..((((((((((.((((((((((((((((((.....(((((((.((....))..(((((.....)))))...)))))))......)))))))))))))))))).))))))))))..))))..	TCAATGCACTGAAAGTGACTA	-
C-m0067	miR167	A05:15076975:15077087:-	-44.8	C-m0067-5p	-	175543	175543	-	CGGCATCTGATGAAGCTGCCAGCATGATCTAATTATCTTTCTTTCTCCGTTGACGATGGAAAAGACATGAGTGTTGATTAGATCATGTTCGCAGTTTCACCCGTTGACTGTCT	.((((((.(.(((((((((.(((((((((((((((.((((((((.((((((...)))))))))))...)))...))))))))))))))).))))))))).)....)).)))).	TGAAGCTGCCAGCATGATCTA	-
C-m0068	miR394	A06:8184914:8185017:+	-42.1	C-m0068-5p	-	79	79	-	TACAGATTTCTTTGGCATTCTGTCCACCTCCTTTGTATATAAATGTAAGTATATCGGTTGTGTGTGAAAGAAGGAGGTGGTCATACTGCCAGTAGACATCTGTT	.((((((.(((((((((.(.((.(((((((((((.((((((..((.........))....))))))...))))))))))).)).).)))))).))).)))))).	TTTGGCATTCTGTCCACCTCC	-
C-m0069	miR169	A06:17327896:17328016:+	-60.1	C-m0069-5p	-	572	572	-	GAGTATAATGCAGCCAAGGATGACTTGCCGGAGTGTTGTTCATCATGCATAAAAAATATTGATGATGATGATGGTGATGAACATAATTCTGGCAAGTTGTCCTTCGGCTACATTTTGCTCT	(((((.((((.(((((((((..((((((((((((..((((((((((.(((.....((....))....)))...))))))))))..))))))))))))..))))).)))).)))).))))).	CAGCCAAGGATGACTTGCCGG	-
C-m0070	miR860	A06:17835607:17835713:+	-54.8	-	C-m0070-3p	13	-	13	TCAAGTGTAATGTATGTAGTCCAATCTATTGAAGTACTAGCACACCATCTCTAGTGAGATGATGTGGTTGAGTAGTTCAATACATTGGACTACATATATTACTTTTG	.((((.(((((((((((((((((((.(((((((.((((..((((.((((((....)))))).))))....)))).))))))).))))))))))))))))))).))))	-	TCAATACATTGGACTACATAT
C-m0071	miR156	A06:17869843:17869955:+	-51.22	C-m0071-5p	-	5537433	5537258	-	GAATTGATGGTGACAGAAGAGAGTGAGCACACATGGTTGCTTTCTTGCATATTTGAAGGTTTAATGCATGAAGCTATGTGTGCTCACTCTCTATCCGCACCTTGTTCTTTTCT	(((..((.((((.(.((((((((((((((((((((((....(((.(((((.............))))).))))))))))))))))))))))).)).)))))....))..))).	TGACAGAAGAGAGTGAGCAC	-
C-m0072	miR156	A06:17870447:17870557:+	-58.3	C-m0072-5p	-	5537433	5537258	-	GAATTGATGGTGACAGAAGAGAGTGAGCACACATGGTGGCTTTCTTGCATATTTGAAGATGTCATGCTTGAAGCTATGTGTGCTCACTCTCTATCTGTCACCGCCTTCTCT	((...(.((((((((((((((((((((((((((((((....(((..((((((........)).))))..))))))))))))))))))))))).)))))))))).)...)).	TGACAGAAGAGAGTGAGCAC	-
C-m0073	miR156	A06:17870679:17870790:+	-57.7	C-m0073-5p	-	5537433	5537258	-	GAAATGATGGTGACAGAAGAGAGTGAGCACACATGGTGGCTTTCTTGCATATTGGAAGATCTCATGCTTGAAGCTATGTGTGCTCACTCTCTATCTGTCACCCCTTCTTTAT	.....((.(((((((((((((((((((((((((((((....(((..((((...((.....)).))))..))))))))))))))))))))))).)))))))))...)).....	TGACAGAAGAGAGTGAGCAC	-
C-m0074	miR169	A06:22657540:22657714:+	-72.8	C-m0074-5p	-	8	8	-	AGTCGTGTTTAGTAGCCAAGGATGACTTGCCTGCTCTTGTTCACCTCCACGATTCAACTTTATACGTTGAAGGGTTTTGGATTATTGTGCATTCAACATGTATAATAATTTGAAATCATGTTGAATCTTTGTGGGTTAGGTTTCAGGCAGTCTCCTTGGCTATTTTGACATACTT	(((.(((((.((((((((((((.((((.(((((..((((...(((..((.((((((((.(((.....)))..(((((..(((((((((((((.....)))))))))))))..)))))..))))))))..))..)))))))...)))))))))))))))))))))..)))))))).	AGTAGCCAAGGATGACTTGCCT	-
C-m0075	miR169	A06:22657906:22658066:+	-60.8	C-m0075-5p	-	8	8	-	TTCTATTTGGTAGCCAAGGATGACTTGCCTACTTCTTTGCGAAGGAAAATGGTCACGGTGTCATGTTTGAAAGTGAATATATATTTATAAGAGTATATCAATTAGTGACCATTTTGCGTATAAAAAGATATTAGGCAGTCTCCTTGGCTATCCTTATATGT	...(((..((((((((((((.((((.(((((..(((((.....(.(((((((((((....((((........))))..((((((((....))))))))......))))))))))).)......)))))...))))))))))))))))))).))..)))...	TAGCCAAGGATGACTTGCCTA	-
C-m0076	miR160	A06:24559519:24559638:+	-50.1	C-m0076-5p	-	1462	1462	-	ACTTGTCTCATGCCTGGCTCCCTGTATGCCACAAGTAGATATTGATTTTGGTTGAAAAAATCAGCTGCCAGTGGCGTACAAGGAGTCAAGCATGACCTAGAACATATGGTAACTCAAGTA	(((((..((((((.(((((((.((((((((((..((((....(((((((.......))))))).))))..)))))))))).))))))).))))))((..........)).....))))).	TGCCTGGCTCCCTGTATGCCA	-
C-m0077	miR168	A06:25071508:25071627:+	-63.7	C-m0077-5p	-	90547	90547	-	GGCCTCTGACTCGCTTGGTGCAGGTCGGGAACTGATTGGCTGACACCGCCACGTGGCTTTCCATGGTTGGCTTGTGAGCAGGGATCGGATCCCGCCTTGTATCAAGTGAATCCGAGTCCG	((.(((.((.((((((((((((((.(((((.((((((.(((.(((..(((((((((....)))))..)))).))).)))...)))))).))))).)))))))))))))).)).))).)).	TCGCTTGGTGCAGGTCGGGAA	-
C-m0078	miR1885	A06:25284947:25285126:+	-80.4	-	C-m0078-3p	1777	-	1768	TTCAAAGAAAAGGAATCATACTTTCATTGATAATGAAATCAATAGAGAGAATGATACTGAGCTCTTACATTCGATTAGATGCGATAATCTTATCCTCTAATTGCTTGTAAGAGCTGATGACCAATGGATCATCCTCTATTGATCTCTTCATCAATGAAAGGTATGATTCCCTTTCTTTGA	.(((((((((.((((((((((((((((((((...((.((((((((((............((((((((((..((((((((.(.((((....)))))))))))))..))))))))))(((((((...)).))))))))))))))).))...)))))))))).)))))))))).)))))))))	-	CATCAATGAAAGGTATGATTCC
C-m0079	miR169	A06:549374:549466:-	-38.7	C-m0079-5p	-	593	593	-	AGAATGATATTGAGCCAAAGATGACTTGCCGACCAATGAATCTAAAACTGATTTTGGCAACCGGCAAGTTGACTTTGGCTCTGTTTCCTTCTC	((((.((.((.(((((((((.((((((((((.(((..(((((.......))))))))....)))))))))).))))))))).)).)).)))).	TGAGCCAAAGATGACTTGCCG	-
C-m0080	miR169	A06:551932:552029:-	-36.1	C-m0080-5p	-	593	593	-	AGAATGATATTGAGCCAAAGATGACTTGCCGATTTTACCAACAAACCTAAAATTGATATTGGCTACCGGCAAGTCGATTTTGGCTCTGTTTCCTTCTC	((((.((.((.(((((((((.((((((((((......(((((((........)))...))))....)))))))))).))))))))).)).)).)))).	TGAGCCAAAGATGACTTGCCG	-
C-m0081	miR171	A06:4089307:4089409:-	-44.9	C-m0081-5p	-	956	956	-	AGGTAACGCGAGATATTAGTGCGGTTCAATCAAATAGTCGTGTTCTCACTTGATAGAGATCGGTTTTGTTCGATTGAGCCGTGCCAATATCACGCGTCAACCC	.(((.(((((.((((((.(..((((((((((.((((((((...((((........)))).)))..))))).))))))))))..).)))))).)))))..))).	AGATATTAGTGCGGTTCAATC	-
C-m0082	miR169	A06:4386226:4386395:-	-57.6	C-m0082-5p	-	8	8	-	TCTGATATATAGTAGCCAAGGATGACTTGCCTGCGCTTAATTCATCTCAATGATTCAATCGTCTGGGTTTTTCTAGCCACATTCTAAAAACAGTTTGTTAAAAAGATGATTAAATCTTGAGGTTTATGTATCAGGCAGGAAGTCTCCTTGGCTATCTTAATATGCTCTCT	...(((((((((((((((((((.(((((.(((((.((..((..(((((((.((((.((((((((.((((.....))))..........(((.....)))....)))))))).)))))))))))..)).....)))))))))))))))))))))).))..))))).))...	AGTAGCCAAGGATGACTTGCCT	-
C-m0083	miR164	A06:18231474:18231573:-	-39.7	C-m0083-5p	-	4416	4416	-	TATCACTTGCTGGAGAAGCAGGGCACGTGCGAACAAATGAGTTTGAGCAGTACATTTTGATCAAATATTCGCACGTGTTCTACTACTCCAACACGTGTAT	...(((.((.(((((.((.((((((((((((((.......((((((.(((......))).)))))).)))))))))))))).)).))))).)).)))...	TGGAGAAGCAGGGCACGTGCG	-
C-m0084	miR166	A06:25624301:25624419:-	-41.1	-	C-m0084-3p	108076	-	108076	CAAAAGTTCAGGTGGATGATGCTTGGCTCGAGACCATTAAATATGATCATTGTGATGTTGATGATGATGATGATAATGATAATGATAGTCGGACCAGGCTTCATTCCCCTCAACTTACA	...(((((.(((.((((((.((((((..(((.(.(((((..(((.(((((..(.((....)).)..))))).)))....))))).)..)))..)))))).)))))).))).)))))...	-	TCGGACCAGGCTTCATTCCCC
C-m0085	miR393	A07:11985352:11985504:+	-50.5	-	C-m0085-3p	12	-	12	ACTAGAGAAAGGATCCAAAGGGATCGCATTGATCCTAATCAAGCTGAGTTATTCCCGAATAATTATTTTAAACTTTTCTCAATGGAAAGATAGAAAAAAAAAAGATTTGCTTCGTTTTCCGGATCATGCGATCTCTTCGGATTCATCCTTTGG	.((((((...((((((.((((((((((((.(((((.(((.((((..(((((((....)))))))........((((((.....))))))...................)))).)))....))))))))))))))))).))))))...))))))	-	ATCATGCGATCTCTTCGGATT
C-m0086	miR159	A07:15265559:15265758:+	-77.8	-	C-m0086-3p	2370	-	2370	AACAAAAAAGTAGGGCTCCTTATAGTTCAAACGAGAGTTTAGCAGGGTAAAGAAAAGCTGCTAAGCTATGAATCCCATAAGCCCTAATCCTTATATATAAAAAGGATTTGGTTATATGGCTTACATATCTCAGGAGCTTTAACTTGCCCTTTAATTGCTTTTACTCTTCTTTGGATTGAAGGGAGCTCTACATCTTCTTT	.........((((((((((((.(((((((((.((((((..((((((((((...((((((.((.((.((((.(..(((((((((..(((((((.........))))))).)))).)))))..).)))).)).)).))))))...))))))......))))...)))))).))))))))).)))))))))))).........	-	TTTGGATTGAAGGGAGCTCTA
C-m0087	miR157	A07:17329447:17329558:+	-51.5	C-m0087-5p	-	582420	582420	-	GTTGATAGTGTTGACAGAAGATAGAGAGCACAGATGATGAGATGCAATTTGGAGCAGCTTGTATGCATCGTACTCCTTTGTGCTCTCTAGTCTTCTGTCATCACTCGTTACT	..((((((((.(((((((((((((((((((((((.((...((((((....((.....))....))))))....)).)))))))))))).))))))))))).)))).))))..	TTGACAGAAGATAGAGAGCAC	-
C-m0088	miR394	A07:20874655:20874770:+	-50.9	C-m0088-5p	-	79	79	-	TACAGAGTTCTTTGGCATTCTGTCCACCTCCTTTCTGAATATATTTGTGTATAAGTGTACGCAACTACGTTGTGTTTTGTGTGAGGAGGTGGGCATACTGCCAATAGAGATCTGTT	.(((((.((((((((((.(.(((((((((((((.(.(((((((.((((((((....))))))))......)))))))...).))))))))))))).).)))))).)))).))))).	TTTGGCATTCTGTCCACCTCC	-
C-m0089	miR395	A07:7666173:7666268:-	-43.6	-	C-m0089-3p	13	-	13	TTGGATGTCTCCTAGAGATCCTCTGAACACTTCATTGGGGATACATTTTTAATGACAATCACCCACTGAAGTGTTTGGGGGAACTCCCGGATCCAT	.((((....(((..(((.(((((..(((((((((.(((((((.(((.....)))...))).)))).)))))))))..))))).)))..))))))).	-	CTGAAGTGTTTGGGGGAACTC
C-m0090	miR394	A07:9184889:9184995:-	-42.3	C-m0090-5p	-	79	79	-	TACAGACTTCTTTGGCATTCTGTCCACCTCCTTCTATGTATACAAGTTTATGTATATACATGGTGTTTGAAAGAGGGAGGTGGTCATACTGTCAACAGATATCTGTT	.(((((..(((((((((.(.((.((((((((((((.((((((((......))))))))((.......))..)))))))))))).)).).)))))).)))..))))).	TTTGGCATTCTGTCCACCTCC	-
C-m0091	miR172	A07:10771595:10771712:-	-49.6	-	C-m0091-3p	461	-	461	GTTGTTTGCTGCTGTGGCATCATCAAGATTCACATCGCCAGATGGACGGTGGTGATTCACCCTCCCCAAAGTTCTCTGATGAAAATGAGAATCTTGATGATGCTGCATCGGAAATCAA	.(((....(((.((..(((((((((((((((.(((((.((((.((((..(((.((.......)).)))..)))))))).)))...)).)))))))))))))))..)).)))....)))	-	AGAATCTTGATGATGCTGCAT
C-m0092	miR394	A07:14746971:14747078:-	-49.01	C-m0092-5p	-	79	79	-	TACAGAGATCTTTGGCATTCTGTCCACCTCCCCTACCTATGTATATGTGTATTATCTACGTTGTGTTTTGTGAGGGGGAGGTGGGCATACTGCCAACAGAGATCTGTT	.(((((..(((((((((.(.(((((((((((((((((.(((((.(((.....))).))))).).)).......)))))))))))))).).)))))).)))..))))).	TTTGGCATTCTGTCCACCTCC	-
C-m0093	miR395	A07:18554024:18554123:-	-45.9	-	C-m0093-3p	13	-	13	GATGTTTCCTAGAGTTCCTCTGAGCACTTCATTGGAGATACCATTTATTTTCTATCAAAATGTATTCCACTGAAGTGTTTGGGGGAACTCCTGGACTCAT	.(((..(((..(((((((((..(((((((((.(((((.(((.((((...........)))))))))))).)))))))))..)))))))))..)))..)))	-	CTGAAGTGTTTGGGGGAACTC
C-m0094	miR395	A07:18559923:18560025:-	-46.54	-	C-m0094-3p	13	-	13	GATGTTTCCTAGAGTTCCTCTGAGCACTTCATTGGATATAACATTTTTTCTATCAAAATTAAATGTATTCCACTGAAGTGTTTGGGGGAACTCCTGGACTCAT	.(((..(((..(((((((((..(((((((((.((((....((((((..............))))))..)))).)))))))))..)))))))))..)))..)))	-	CTGAAGTGTTTGGGGGAACTC
C-m0095	miR159	A07:19994218:19994428:-	-85.14	-	C-m0095-3p	2370	-	2370	AAAAGAAGATTGAAAGTAGAGCTCCTTTAAGTTCAAACGAGAGTTTAGTAGGGTAAAGAAAAGCTGCTAAGCTATGGATCCCATAAGCCCTAATCCTTATAGAGAGAAAAAAAAGGATTTGGTTATATGGCTTGCATATCTTAGGAGCTTTAACTTGCCCTTTAATTGCTTTTACTCTTCTTTGGATTGAAGGGAGCTCTACAACTTCTTT	.(((((((.((....(((((((((((((.((((((((.((((((..((((((((((...((((((.(((((.((((.(..(((((((((..(((((((..............))))))).)))).)))))..).)))).))))).))))))...)))))))......)))...)))))).)))))))).))))))))))))))))))))))	-	TTTGGATTGAAGGGAGCTCTA
C-m0096	miR158	A08:3270900:3270993:+	-30.7	-	C-m0096-3p	60966	-	60966	AGCACGTTATATCTGTTCTTCTTTGTCTATCGTTTGGAAAAGATTGATGACGCTATCTACACTTTTCCAAATGTAGACAAAGCAAAACCGTGAT	..((((........(((...(((((((((.((((((((((((...((((....))))....)))))))))))))))))))))...)))))))..	-	TTTCCAAATGTAGACAAAGCA
C-m0097	miR160	A08:10339609:10339708:+	-40.9	C-m0097-5p	-	21	21	-	ATAATAGTCGTGCCTGGCTCCCTGTATACCACAAGCAAACACCGATCTCTTATGAAATCGATCGCTAGTGGTGTATAGAGTAGTCAAGCATGACCAAAGC	......(((((((.(((((.((((((((((((.(((......((((.((....)).))))...))).))))))))))).).))))).)))))))......	TGCCTGGCTCCCTGTATACCA	-
C-m0098	miR168	A08:10924561:10924678:+	-55.5	C-m0098-5p	-	91178	91178	-	TTGCTCGGATTCGCTTGGTGCAGGTCGGGAACCAATTGTCTAACACATCCACGAAGTTTTACTTGCTGGTTTGTGAGCAGGGATTGGATCCCGCCTTGCATCAATTGAATCGGAGCCC	..((((.((((((.((((((((((.(((((.((((((.(....((((.(((..(((.....)))..)))..))))....).)))))).))))).)))))))))).)))))).))))..	TCGCTTGGTGCAGGTCGGGAA	-
C-m0099	miR169	A08:11324971:11325063:+	-38.3	C-m0099-5p	-	56	56	-	AATGAAGTTGAGCCAAGGATGACTTGCCGATTTTTTCCAACGAATCTATACTGATTTTGGTGTTTGGCAAGTTGACTTTGGCTCTGTTTCCTT	...((((..(((((((((.(((((((((((......(((..(((((......))))))))...))))))))))).)))))))))..))))...	AGCCAAGGATGACTTGCCGA	-
C-m0100	miR156	A08:13235353:13235454:+	-45.1	C-m0100-5p	-	5560376	5560376	-	ACAACGAATTTGACAGAAGAGAGTGAGCACACAAACGCACTTGCATGTTCGATGCACTTGCTTCTCTTGCGTGCTCACTGCTTTATCTGTCAGATTCCTGCG	.....(((((((((((((((((((((((((.(((..(((..(((((.....)))))..))).....))).))))))))).)))).)))))))))))).....	TGACAGAAGAGAGTGAGCAC	-
C-m0101	miR472	A08:19943341:19943488:+	-46.9	-	C-m0101-3p	6	-	6	GCGTCTGTAGGTATGGGTGAACTGGCAAAATCACACCTCTCACGCAGATCAACTATAGAGTGTTGTGAAACAGATGCTGGATTTATAAGGTTATGGTCTGTAAGATTGAAGTAGGATTTTGCCTACTCCTCCCATACCATACATTCCC	..(..((((((((((((.((...(((((((((..((.((((..(((((((((((....))).(((((((.(((...)))..))))))).....))))))))..))..)).))..)))))))))...))..)))))))).))))..)..	-	TTTTGCCTACTCCTCCCATACC
C-m0102	miR171	A08:20104789:20104892:+	-40.3	C-m0102-5p	-	956	956	-	AGGTAACGCGAGATATTAGTGCGGTTCAATCAAATAGTCGTACTCTTAGCTATTAGAGATCGGTTTTGTTCGATTGAGCCGTGCCAATATCACGCATAAAACCA	.(((...(((.((((((.(..((((((((((.((((((((..((((........))))..)))..))))).))))))))))..).)))))).))).....))).	AGATATTAGTGCGGTTCAATC	-
C-m0103	miR169	A08:818365:818467:-	-35.9	C-m0103-5p	-	593	593	-	AGAATGATATTGAGCCAAAGATGACTTGCCGATTTTACTGATTGAGTCTAAAAAAAACTGATATTGATTGCCGGCAAGTTGATTTTGGCTCTGTTTCATTCTT	(((((((.((.(((((((((.((((((((((........(((..((((...........))).)..)))..)))))))))).))))))))).)).))))))).	TGAGCCAAAGATGACTTGCCG	-
C-m0104	miR169	A08:820727:820998:-	-98.75	-	C-m0104-3p	593	-	593	ATGGTGACTGGCAAGTCGACTTTGGCTCTGTTTCCTTCTCTTCTTTTCGATGTAAGACTCTAGATATCTATCTACGTATCATCATCATTATGCTGCAAATAAATACCTTCATCATGGGTAAGAGCTTTACCATGACAAGAGAACACACGATAAGAAGAAGAGGTAGAGAAAAAATAATGATGATGGAGGAGAGTTTCTCTTTGTATCTGAGAGTCTTGCATGGAAAAATAGAATATGATATTGAGCCAAAGATGACTTGCCGATTTTACCGA	.((((((.((((((((((.(((((((((.((.((.(..(((..(((((.((((((((((((((((((...........(((((((((((((............((((((..((((((............))))))............(.....).....))))))........))))))))))))).((((.....))))..)))))).)))))))))))).)))))..)))..).)).)).))))))))).))))))))))...)))))).	-	TGAGCCAAAGATGACTTGCCG
C-m0105	miR5139	A08:5376477:5376754:-	-60.18	C-m0105-5p	-	55	55	-	ATCCCGGGACGGAACCTGGCTCTGATACCAAATTGTGACACCCGTCACCTCGTATCTGGAGAACAGCGTGCCACCAACAATATCTCATAACACATAGCCCATATACACAACTCCACTCACCCTAAGCCCAAATAAAATCCGAATAAAACGCCCAGTAGCACCAATCCATCCAAATATCATATATTCGCCAGTCTCACCTGAAATGGCGCAGAAAGAGAGGTCAATAACAGCGGAGTCACTCAGTGAGGTATGAGATACTAAACCCGAAGTCCATGGAC	....((((..((.(((((.(((((((((......(((((....)))))...))))).))))..))).)).))........((((((((........((((((.......(((((.((........((((....................((......))..........................(((((...((....))..)))))........).))).......)).)))))......))).))))))))))).....))))..(((....)))	GGAACCTGGCTCTGATACCA	-
C-m0106	miR156	A08:13494082:13494189:-	-51.21	C-m0106-5p	-	5536921	5536921	-	CAGAGAAAACTGACAGAAGAGAGTGAGCACTTGCAAGGCACTGTTATGTGTCAATAACTTTGCGTGTGCGTGCTCACCTCTCTTTCTGTCAGTTGCCTGACTTCTCGC	..((((((((((((((((((((((((((((.((((..(((..(((((......)))))..))).)))).))))))).))))).))))))))))).......)))))..	TGACAGAAGAGAGTGAGCAC	-
C-m0107	miR395	A08:17798783:17798876:-	-49.6	-	C-m0107-3p	13	-	13	GATGTCTCCTAGAGTTCCTCTGAGCACTTCATTGGGTATACAATTTCTTATGAAGATTACCCACTGAAGTGTTTGGGGGAACTCCTGGACCCAT	.(((..(((..(((((((((..(((((((((.((((((.....((((....))))..)))))).)))))))))..)))))))))..)))..)))	-	CTGAAGTGTTTGGGGGAACTC
C-m0108	miR169	A09:1578287:1578394:+	-52.8	C-m0108-5p	-	572	572	-	GAGTATAATGCAGCCAAGGATGACTTGCCGGAGGGTCGTTCATCATGCATAATAATATTGGTGATGAACATAATTCTGGCAAGTTGCCCTTCGGCTACATTTTGCTCT	(((((.((((.((((((((..((((((((((((....(((((((((.((.........)))))))))))....))))))))))))..)))).)))).)))).))))).	CAGCCAAGGATGACTTGCCGG	-
C-m0109	miR399	A09:2964241:2964363:+	-55.4	-	C-m0109-3p	19	-	19	AGGAGCAGTAATAGGGCATCTTTCTATTGGCACGAGACAGTGAGATGTGCTCTTTTTTTTGTGTGTGTTCATGGCTACTTGGCTCTGTCACTTGCCAAAGGAGAGTTGCCCTGTCACTGCTTC	.((((((((.((((((((.((((((.((((((.(.(((((...((((..(.(........).)..))))...((((....))))))))).).)))))).)))))).)))))))).))))))))	-	TGCCAAAGGAGAGTTGCCCTG
C-m0110	miR399	A09:7497955:7498162:+	-61.2	-	C-m0110-3p	19	-	19	TCACTAGTTCCAGGGCTTCTCTCTATTGGCAGGTCCCTTGTTTTCACACATACACGCACACACGTATATACATATTATATATATATATATATATATTCATGTTAGTATCAGATTTTCAAATATATACACCCACACATACACATATATTCATGTTATATCAGAAAGACAAAAATGATCTGCCAAAGGAGAGTTGCCCTGCAACTAGTTT	..(((((((.((((((..((((((.((((((((((..((((((((..................(((((((.....((((((((....))))))))....((..(((.....)))..))..)))))))........(((.((((......)))))))....).)))))))....)))))))))).))))))..)))))).)))))))..	-	TGCCAAAGGAGAGTTGCCCTG
C-m0111	miR168	A09:12975275:12975394:+	-56.7	C-m0111-5p	-	91488	91488	-	GGTCTCGGATTCGCTTGGTGCAGGTCGGGAACTGATTGGCTGACACCGCCACGTGGGTTTTCACGGTTGGCTTGTGAGCAGGGATCGGATCCTGCCTTCCATCAACTGAATCGGAGCCCG	((.(((.((((((.((((((.(((.(((((.((((((.(((.(((..(((((((((....)))))..)))).))).)))...)))))).))))))))..)))))).)))))).))).)).	TCGCTTGGTGCAGGTCGGGAA	-
C-m0112	miR167	A09:13760336:13760448:+	-44.1	C-m0112-5p	-	4610	4610	-	CAGCATCTGATGAAGCTGCCAGCATGATCTTAACTTCTCTCTCTATATATTATATATGTAGATTTGATCAGGGAAGATCAGATCATGTGGCAGTTTCACCCGTTGATGGTTGC	(((((((.(.(((((((((((.((((((((...(((((((.(((((((((...))))))))).......)))))))...))))))))))))))))))).)....))).)))).	TGAAGCTGCCAGCATGATCTT	-
C-m0113	miR160	A09:16001255:16001382:+	-53.7	C-m0113-5p	-	1462	1462	-	TGTGTCATCATGCCTGGCTCCCTGTATGCCACAAGTGGGTATCGATTTTGTTAAAAAATTGGCTGCTGGTGGCGTACGAGGAGCCAAGCATGACCAGAAGAAGCAAATAATACTCATATATGGCATAT	(((((((((((((.(((((((.((((((((((.((..(...((((((((.....)))))))))..)).)))))))))).))))))).))))))......((............)).....))))))).	TGCCTGGCTCCCTGTATGCCA	-
C-m0114	miR170	A09:25648418:25648516:+	-29.4	C-m0114-5p	-	7	7	-	TCCTCTTTGATATTGGCCTGGTTCACTCAGATCTTCTCGAACCACACCACGGACAACTCTCTTAGTTATCTGATTGAGCCGCGTCAATATCTCAGTGCT	..(.((..(((((((((.(((((((.(((((..........((.......))..((((.....)))).))))).))))))).)))))))))..)).)..	TATTGGCCTGGTTCACTCAGA	-
C-m0115	miR172	A09:27712088:27712200:+	-49.72	-	C-m0115-3p	8	-	8	TTTTTTGCTATTGCATCATCATCAAGATTCAGAAATCATATTCCTTGATGGGTTCTCCTTCGAGCCTGTCTTTTTTGGTTTGAGAATCTTGATGATGCTGCAGCGGCGATTAA	....((((..(((((.((((((((((((((..((((((........(((((((((......))))))))).....))))))..)))))))))))))).)))))..))))....	-	AGAATCTTGATGATGCTGCAG
C-m0116	miR166	A09:30223921:30224055:+	-51.1	-	C-m0116-3p	111065	-	111065	TATCTTTTGAGGGGACTGTTGTCTGGCTCGAGGACTCTTATTCTAACTCAATCACGTTTTATAAAATCTACTTGATCTGATGATTGATTAGGGTTTTAGTGTCTTCGGACCAGGCTTCATTCCCCCCAATTATTA	......(((.(((((.((..((((((..(((((((.((.(((((((.(((((((((..(((...........)))..)).))))))))))))))...)).)))))))..))))))..)).))))).)))......	-	TCGGACCAGGCTTCATTCCCC
C-m0117	miR156	A09:31052678:31052779:+	-49.9	C-m0117-5p	-	5539110	5539110	-	ACACAGAAACTGACAGAAGAGAGTGAGCACACAAAAGTAAATTGCATATGTTGCATTTGCTTCTCTTGCGTGCTCACTGCTCTTTCTGTCAGATTCCCGTGC	.(((.(((.(((((((((((((((((((((.(((((((((((.(((.....)))))))))))...))).))))))))).))).))))))))).)))..))).	TGACAGAAGAGAGTGAGCAC	-
C-m0118	miR171	A09:34781167:34781271:+	-42.5	C-m0118-5p	-	956	956	-	TGGTCAAGCGAGATATTAGTGCGGTTCAATCAAATAGTCTCACTCTTAGTTGATAGAGATTGATTTTGTTCGATTGAGCCGTGCCAATATCACGCATATAACCAA	((((...(((.((((((.(..((((((((((.(((((..(((.((((........)))).)))..))))).))))))))))..).)))))).))).....)))).	AGATATTAGTGCGGTTCAATC	-
C-m0119	miR165	A09:689007:689153:-	-59.4	-	C-m0119-3p	4903	-	4903	TTTCCGTTGAGGGGAATGTTGTTTGGATCGAGGATATCATCATATGCATAATGCATACATATAATATCATATATAGATTATGATACGATGCTAGCAAATGTGCATATATGTAATTCTCGGACCAGGCTTCATCCCCCTCAACACGTT	.....(((((((((.(((..((((((.((((((((..(((.(((((((((.(((.(((((....(((((((.......)))))))..))).)))))..))))))))))))..)))))))).))))))..))).))))))))).....	-	TCGGACCAGGCTTCATCCCCC
C-m0120	miR164	A09:2022904:2023001:-	-40.1	C-m0120-5p	-	4416	4416	-	TAACACTTGCTGGAGAAGCAGGGCACGTGCGAACTAATGAGAGATCTGTGCATGTTGATCATATTTTTGCACGTGTTCTACTACTCCAACACGTGTGT	..((((.((.(((((.((.((((((((((((((...((((..(((........)))..))))...)))))))))))))).)).))))).)).))))..	TGGAGAAGCAGGGCACGTGCG	-
C-m0121	miR1885	A09:9609771:9609885:-	-29.3	-	C-m0121-3p	1773	-	1768	GGAGAGCAAGACAATGGCTACCCTTGATTGTCTGATCGCTCCTACAAGCACGTGACCGACAGATTCGCCTCGCTTGATCTCGTCATCAATGAAAGGTATGATTCCCTTGCTTTTG	.(((((((((..(((.(.((((.((.((((..(((.((......(((((..((((.........))))...)))))....))))).)))).)).))))).)))..))))))))).	-	CATCAATGAAAGGTATGATTCC
C-m0122	miR400	A09:20013433:20013531:-	-37.7	C-m0122-5p	-	667	667	-	AAGATTGTTTTATGAGAGTATTATAAGTCACTGCATTTGGTAATCAAGTGTTGCTTTCCCAAACGAAGTGACTTATAATGATCTCATGAATCGATTTTT	(((((((.(((((((((.((((((((((((((.(.(((((.....(((.....)))..))))).).)))))))))))))).))))))))).))))))).	TATGAGAGTATTATAAGTCAC	-
C-m0123	miR167	A09:21095637:21095936:-	-85.2	C-m0123-5p	-	1688	1688	-	TTTGGGAGGCTGAAGCTGCCAGCATGATCTGGTAATCGCTACATACGACATATATACATACACATGATAATTTAATTTACTTCCACATATATCAATGTATCTCTCAAATAATATATAATCTTTTTTTTTTTTTTGCTAACATTTGGATCATATATAATCTTAGTGTTAAAAATGTGTTTTCTCCTCTTTTTCATGGATGCATGCATGTATGTGTGTGTATAAGTGTATAGATAGTGGTACCAGATCATCCTGCGGCTTCATTCACTCAAATCACCAACAATGAACTTAAGCTTCTTAAGA	((((((.(..(((((((((.((.(((((((((((.((((((..((..((((.((((((((((((((.................(((((......((((((..........))))))....................(((((((.((((........)))).)))))))...)))))...............((((....))))....)))))))))))))).)))).))..))))))))))))))))).)))))))))))..).))))))..............((((((...)))))).	TGAAGCTGCCAGCATGATCT	-
C-m0124	miR827	A09:29434290:29434389:-	-41.6	-	C-m0124-3p	525	-	525	AACCCTTGAATGTGTTTGTTGATTGACATCTATGCATATTGATCATCCTCGTGTTGATGATCGATTCGTTTAGATGACCATCAACAAATACTTTCATGGT	.(((..((((.((((((((((((.(.((((((.((..((((((((((........))))))))))..)).)))))).).)))))))))))).)))).)))	-	TTAGATGACCATCAACAAATA
C-m0125	miR391	A09:35634197:35634287:-	-41.4	C-m0125-5p	-	477	477	-	AAAGGTTCGCTTCGCAGGAGAGATAGCGCCATCACTTCTTCTTAAGAGTTTAGAAGATGGTGACGGTATCTCTCCTACGTAGCAATCCTTA	.((((...(((.((.((((((((((.((.((((((((((.((....))...))))).))))).)).)))))))))).)).)))...)))).	TTCGCAGGAGAGATAGCGCCA	-
C-m0126	miR165	A09:36896584:36896720:-	-54.4	-	C-m0126-3p	4894	-	4894	TTTCAGTTGAGGGGAATGTTGTCTGGACCGAGGATATTATATACACACATACATATATATGTTGATACAAGTGATCAATCATATATAATATGTATATAGAGTATTCTCGGACCAGGCTTCATCCCCCCTAACATGTT	.....((((.((((.(((..((((((.(((((((((((.((((...(((((..(((((((((((((.(....)))))).)))))))).))))).)))).))))))))))).))))))..))).)))).)))).....	-	TCGGACCAGGCTTCATCCCCC
C-m0127	miR390	A10:8401503:8401605:+	-46.2	C-m0127-5p	-	9515	9515	-	AGTAGCTGTAAAGCTCAGGAGGGATAGCGCCATGACTCATCACCATTACTATATGTCTTTGTATATGTAATGGCGCTATCCATCCTGAGTTCCATGGCTTCTT	((.((((((..(((((((((.((((((((((.(((....)))..((((((((((......))))).))))))))))))))).)))))))))..)))))).)).	AAGCTCAGGAGGGATAGCGCC	-
C-m0128	miR172	A10:8871469:8871571:+	-51.7	-	C-m0128-3p	75	-	75	GGTAGTTGCAGATGCAGCATCATTAAGATTCACAAGAGATGTGCTTTCCTTTGTTTGGGCTCGTTTCGAATGGGAATCTTGATGATGCTGCATCAGCAAATAC	.(((.((((.(((((((((((((((((((((.((.((((((.((((..........)))).))))))...)).))))))))))))))))))))).)))).)))	-	GGAATCTTGATGATGCTGCAT
C-m0129	miR391	A10:9281331:9281421:+	-41.4	C-m0129-5p	-	477	477	-	AAAGGTTCGCTTCGCAGGAGAGATAGCGCCATCACTTCTTCTTAAGAGTTTAGAAGATGGTGACGGTATCTCTCCTACGTAGCAATCCTTA	.((((...(((.((.((((((((((.((.((((((((((.((....))...))))).))))).)).)))))))))).)).)))...)))).	TTCGCAGGAGAGATAGCGCCA	-
C-m0130	miR397	A10:10579027:10579132:+	-39.1	C-m0130-5p	-	63	63	-	TGCACGAACATCATTGAGTGCAGCGTTGATGTGATTTACTTATCTTTTTCATTGTTGAATGGATTAAAGCAATTTACATCAACGTTGGCTCAATTATGTTTTTCTG	.....((((((.(((((((.((((((((((((((.((.(((((((..((((....)))).))))..))).)).))))))))))))))))))))).)))))).....	TCATTGAGTGCAGCGTTGATGT	-
C-m0131	miR172	A10:11965680:11965811:+	-52.8	-	C-m0131-3p	8	-	8	ACTGTTCGCTGTTGGAGCATCATCAAGATTCACAAATCATCAAGTCTAAGCATATTCGTGTAATTGAATCCACATACATAATGATGCTTGGTGTATGTATGAGAATCTTGATGATGCTGCAGCTGCAATCAG	.(((...((.((((.((((((((((((((((.((...(((((...((((((((....(((((..((....))..)))))....)))))))))).)))..)).)))))))))))))))).)))).))...)))	-	AGAATCTTGATGATGCTGCAG
C-m0132	miR156	A10:14800750:14800862:+	-49.9	C-m0132-5p	-	3813	3813	-	GAAAAGAAGTTGACAGAAGAGAGCGAGCACACAAAGGGAGAATTGTATAAAATTAATATGTATACAGTTTACTTTTGCGTGCTCATTCTCGTTCTGTCATAACTTCTCCTTCA	(((.(((((((((((((((((((.((((((.((((((..((((((((((...........)))))))))).)))))).)))))).))))).))))))))..))))))..))).	TGACAGAAGAGAGCGAGCAC	-
C-m0133	miR172	A10:16831523:16831640:+	-46.6	-	C-m0133-3p	461	-	461	TTTTCTGTAGGTGCAGCACCATTAAGATTCACATGGAAATTGAAAAAAACCCTAATTTATATTAATTAGGGTTCTGATATGTATATGAGAATCTTGATGATGCTGCATCAACAACCAA	.....(((.(((((((((.(((((((((((.((((...((.......((((((((((......)))))))))).....))...)))).))))))))))).))))))))).))).....	-	AGAATCTTGATGATGCTGCAT
C-m0134	miR165	A10:4522465:4522602:-	-48.8	-	C-m0134-3p	4894	-	4894	TTTCAGTTGAGGGGAATGTTGTCTGGATCGAGGATATTATATATACACAAATATGTATATATATGTTAATATCAGTGTTTGATCATATATATGTATATAGATTATTCTCGGACCAGGCTTCATCCCCCCTAACATGTT	.....((((.((((.(((..((((((.(((((((((...((((((((..........((((((((((((.........)))).))))))))))))))))...))))))))).))))))..))).)))).)))).....	-	TCGGACCAGGCTTCATCCCCC
C-m0135	miR157	A10:7026214:7026319:-	-48.7	C-m0135-5p	-	1239	1239	-	TGAGAAAATGTTGACAGAAGAAAGAGAGCACAAGCCGGGATTAGCAAATATAAAGTTTTGCCCTTGTCGGGAGTGTGCTCTCTTTACTTCTGTCACCATCATCATT	...((..(((.(((((((((((((((((((((..((.((....(((((........))))).....)).))..)))))))))))).))))))))).)))..))...	TTGACAGAAGAAAGAGAGCAC	-
C-m0136	miR2111	A10:17452130:17452237:-	-46.3	-	C-m0136-3p	5	-	5	GGTGAGGAACTGGTAATCTGCATCCTGAGGTTTAAAAACTCATAGACATGTAAAGCAAATTGTATACATGATTTTTAATCCTCGGGACACAGATTACCTCTTCCTTAC	.((((((((..(((((((((..((((((((.(((((((.((((..(((((.....))...)))....))))))))))).))))))))..)))))))))..))))))))	-	ATCCTCGGGACACAGATTACC
C-m0137	miR169	Scaffold000164:238961:239148:-	-60.2	C-m0137-5p	-	3002	3002	-	AAGTAGTGTGCAGCCAAGGATGACTTGCCGATTTATAATATCTTTATAAAAACTTTGTTAAGATATTTTTTTTTTTCAAATTCATTGGTTTTGAGAAGTTAGGAAGGAATAATTAGGATATACAATTATTTCGCATTTTAAAGAAAATTAACATGATCGGCAAGTTGCCCTTGGCTATACGCTTCTTT	(((.((((((.((((((((..((((((((((((...((((((((.((((.....)))).)))))))).....((((((((.........)))))))).((((((.(((((((((.(......))))))))))...)))))).............))))))))))))..)))))))).)))))).))).	CAGCCAAGGATGACTTGCCGA	-
C-m0138	miR167	Scaffold000203:48461:48623:-	-76.97	C-m0138-5p	-	38	38	-	CAGTAGCAGTTAAGCTGCCAGCATGATCTTGTCTTCCTCTCCTAAGCTTCATATATATAACTAAGCTAAGGAAATAAATAATTTTCTTGTTCTCATAAGATTATATGATAATAGCTTAGAGAGAGAGAGACTAGGTCATGCTGGTAGCTTCACCTGCTAATGA	((.((((((..((((((((((((((((((.((((..(((((((((((((((((((........(((.((((((((.....)))))))))))..........)))))))....))))))).)))))..)))).))))))))))))))))))...)))))).)).	TAAGCTGCCAGCATGATCTTGT	-

## Sheet: UV-A treatment
Id	miRNA name	location	mfe	Id(5p)	Id(3p)	count	count(5p)	count(3p)	seq	struct	seq(5p)	seq(3p)
A-m0030	miR1140	A03:683645:683790:+	-67.1	-	A-m0030-3p	348	-	348	AATCTTTTATATGGCTCCGATTGGCTTTAGGCTGTTGTGGCTTTGACTTCTTTCTAAAGTCTTCAAAATTTAGTTTTTCACAATCACGTTAAATTTTTTTAAAAGTCACAGCCACAACAGCCTAAACCAATCGGAGCCATGGTGAT	.(((.....(((((((((((((((.(((((((((((((((((.((((((....(((((..........)))))...............(((((....))))))))))).))))))))))))))))))))))))))))))))..)))	-	AACAGCCTAAACCAATCGGAG
A-m0053	miR1439	A03:26910544:26910824:-	-69.6	-	A-m0053-3p	6	-	6	TTGAATATGAAATTAACTACTCTCTCTGTTTCTGAATGTTACATATTCTAGTTTTTTACACATTTTAATAAAACACATTAAATTTGCATATTTTTTGTGTTTATCTTTGTTCCATAATTTTAAGCCAATAAAAATTCAGTAAGTGAAATTAAGTTTTTTGAAATTTGCAATTAGTTAATAAAGCATATCATGAAAATGTAAAAAATAAATCTTTTTAAAACAATTTTTTTTTAGAATATGTAATATTAAGAAACAGAGGGAGTAGAAGATAGAATATGAAC	....((((...(((..(((((((((((((((((.(((((((((((((((((.((((((((..(((((...(((((((..((((......))))..)))))))..(((((((...(((((.((((.....(((((((.(((.......))).))))))).....)))).)))))...))))))).......))))).)))))))).((((....)))).............))))))))))))))))).)))))))))))))))))..)))...))))....	-	AGAAACAGAGGGAGTAGAAGATA
A-m0001	miR156	A01:2836910:2837012:+	-50.1	A-m0001-5p	-	3007932	3007932	-	GCAAAGAAACTGACAGAAGAGAGTGAGCACACAAAGGCACTTTGCATGTTCGATGCATTTGCTTCTCTTGCGTGCTCACTGCTCTATCTGTCAGATTCCGGCT	((...(((.(((((((((((((((((((((.((((((((...(((((.....)))))..)))))...))).))))))))).)))).)))))))).)))..)).	TGACAGAAGAGAGTGAGCAC	-
A-m0007	miR156	A01:3145106:3145220:-	-55.9	A-m0007-5p	-	3009173	3009173	-	AGAGAAAAACTGACAGAAGAGAGTGAGCACATGCAGGCACTGTTATGTCTCCATAACTTTGCGTGTGCGTGCTCACGGCTCTTTCTGTCAGTTGCCTGACTTCTCGCTTTCTCTC	((((((.((((((((((((((.((((((((..(((.(((..((((((....))))))..))).)))..))))))))..))).)))))))))))((..(....)..)).)))))).	TGACAGAAGAGAGTGAGCAC	-
A-m0012	miR156	A02:2981968:2982085:+	-63.2	A-m0012-5p	-	3006869	3006866	-	TAAGGGGAGGTGACAGAAGAGAGTGAGCACACATGGTGGCTTTCTTGCATGCTTTTTTCAATTAGGGTTTCATGCTTGAAGCTATGTGTGCTTACTCTCTCTCTGTCACCCCTTCTCT	..(((((.(((((((((((((((((((((((((((((....(((..(((((((((........))))...)))))..))))))))))))))))))))))).))))))))).)))))..	TGACAGAAGAGAGTGAGCAC	-
A-m0031	miR156	A03:2162968:2163084:+	-62.5	A-m0031-5p	-	3006869	3006866	-	TAAGAGGAGGTGACAGAAGAGAGTGAGCACACATGGTGGCTTTCTTGCATGCGTTTTTAATTAGGGTTTTATGCTTGAAGCTATGTGTGCTTACTCTCTCTCTGTCACCCCTTCTTT	.((((((.(((((((((((((((((((((((((((((....(((..(((((...((((....))))...)))))..))))))))))))))))))))))).))))))))).)))))).	TGACAGAAGAGAGTGAGCAC	-
A-m0039	miR156	A03:28108155:28108261:+	-53.51	A-m0039-5p	-	3009173	3009173	-	CAGAGAAAACTGACAGAAGAGAGTGAGCACATGCAGGCACTGTTATGTGCCCACAACTTTGCTTGTGCGTGCTCACCTCTCTTTCTGTCAGTTGCCTGAGTTCTCGC	..((((((((((((((((((((((((((((..(((((((..(((.((....)).)))..)))))))..))))))).))))).))))))))))).......)))))..	TGACAGAAGAGAGTGAGCAC	-
A-m0041	miR156	A03:1903430:1903543:-	-47.7	A-m0041-5p	-	3022640	3022640	-	AAAAAGAAGTTGACAGAAGAGAGTGAGCACACAAAGGGGGAATTGTATAAAATTAAGTTTGTTGTATATAGTTGCTTTTGCGTGCTCACTCTCTCTATGTCATAACTTCTCCTT	....(((((((((((..(((((((((((((.((((((...(((((((((.(((.......))).))))))))).)))))).)))))))))))))...)))))..))))))....	TGACAGAAGAGAGTGAGCAC	-
A-m0054	miR156	A03:28483157:28483461:-	-62.47	-	A-m0054-3p	3007932	-	3007932	ATCTCTCTCTTTGTTCTTTCTTTTTTGTTAATTTATTTTCCCTTCTTGATTTGGTCAAACCCTAGATTTGTTTTCGCAAAGGGTATCCAAAAATGAAACTTTCCTCTTTTCCTTTGATTATAAATATTCCCTCTGGTTCTTGCTTATCCTAAGCCTCTCAGATCTAACTCTACATCCCAAACCCATTTCCAATGGTCGATCTCTTATTTCAGAATCTGTGTAGGTAAGGACATTGAATGAGTTTTGGGATAAATTTTAGAGAAACGCATAGAAACTGACAGAAGAGAGTGAGCACACAAAGGCAC	...........(((((.(((((((((((((.(((.............(((((((.......(((((..(((((...(((((((..........................))))))).....))))).....))))).....(((((...)))))...)))))))...(((((.((((((((.(((((..(((((..(.....(((((..(((...))).)))))...)..))))))))).).))))))))......)))))..........))).))))))))))))).)))))...........	-	TGACAGAAGAGAGTGAGCAC
A-m0060	miR156	A04:11297018:11297124:-	-46.3	A-m0060-5p	-	3007932	3007932	-	ACATAGCAACTGACAGAAGAGAGTGAGCACACAAAAGTAATCTGCATATACTGCATTTGCTTCTCTTGCGTGCTCACTGCTCTTTCTGTCAGATTCTAGTGCTGATC	...(((((.(((((((((((((((((((((.(((((((((..((((.....)))).))))))...))).))))))))).))).))))))))).......)))))...	TGACAGAAGAGAGTGAGCAC	-
A-m0075	miR156	A06:17869843:17869955:+	-51.22	A-m0075-5p	-	3006962	3006875	-	GAATTGATGGTGACAGAAGAGAGTGAGCACACATGGTTGCTTTCTTGCATATTTGAAGGTTTAATGCATGAAGCTATGTGTGCTCACTCTCTATCCGCACCTTGTTCTTTTCT	(((..((.((((.(.((((((((((((((((((((((....(((.(((((.............))))).))))))))))))))))))))))).)).)))))....))..))).	TGACAGAAGAGAGTGAGCAC	-
A-m0076	miR156	A06:17870447:17870557:+	-58.3	A-m0076-5p	-	3006962	3006875	-	GAATTGATGGTGACAGAAGAGAGTGAGCACACATGGTGGCTTTCTTGCATATTTGAAGATGTCATGCTTGAAGCTATGTGTGCTCACTCTCTATCTGTCACCGCCTTCTCT	((...(.((((((((((((((((((((((((((((((....(((..((((((........)).))))..))))))))))))))))))))))).)))))))))).)...)).	TGACAGAAGAGAGTGAGCAC	-
A-m0077	miR156	A06:17870679:17870790:+	-57.7	A-m0077-5p	-	3006962	3006875	-	GAAATGATGGTGACAGAAGAGAGTGAGCACACATGGTGGCTTTCTTGCATATTGGAAGATCTCATGCTTGAAGCTATGTGTGCTCACTCTCTATCTGTCACCCCTTCTTTAT	.....((.(((((((((((((((((((((((((((((....(((..((((...((.....)).))))..))))))))))))))))))))))).)))))))))...)).....	TGACAGAAGAGAGTGAGCAC	-
A-m0102	miR156	A08:13235353:13235454:+	-45.1	A-m0102-5p	-	3022639	3022639	-	ACAACGAATTTGACAGAAGAGAGTGAGCACACAAACGCACTTGCATGTTCGATGCACTTGCTTCTCTTGCGTGCTCACTGCTTTATCTGTCAGATTCCTGCG	.....(((((((((((((((((((((((((.(((..(((..(((((.....)))))..))).....))).))))))))).)))).)))))))))))).....	TGACAGAAGAGAGTGAGCAC	-
A-m0107	miR156	A08:13494082:13494189:-	-51.21	A-m0107-5p	-	3005258	3005258	-	CAGAGAAAACTGACAGAAGAGAGTGAGCACTTGCAAGGCACTGTTATGTGTCAATAACTTTGCGTGTGCGTGCTCACCTCTCTTTCTGTCAGTTGCCTGACTTCTCGC	..((((((((((((((((((((((((((((.((((..(((..(((((......)))))..))).)))).))))))).))))).))))))))))).......)))))..	TGACAGAAGAGAGTGAGCAC	-
A-m0115	miR156	A09:31052678:31052779:+	-49.9	A-m0115-5p	-	3007932	3007932	-	ACACAGAAACTGACAGAAGAGAGTGAGCACACAAAAGTAAATTGCATATGTTGCATTTGCTTCTCTTGCGTGCTCACTGCTCTTTCTGTCAGATTCCCGTGC	.(((.(((.(((((((((((((((((((((.(((((((((((.(((.....)))))))))))...))).))))))))).))).))))))))).)))..))).	TGACAGAAGAGAGTGAGCAC	-
A-m0134	miR156	A10:14800750:14800862:+	-49.9	A-m0134-5p	-	2127	2127	-	GAAAAGAAGTTGACAGAAGAGAGCGAGCACACAAAGGGAGAATTGTATAAAATTAATATGTATACAGTTTACTTTTGCGTGCTCATTCTCGTTCTGTCATAACTTCTCCTTCA	(((.(((((((((((((((((((.((((((.((((((..((((((((((...........)))))))))).)))))).)))))).))))).))))))))..))))))..))).	TGACAGAAGAGAGCGAGCAC	-
A-m0004	miR157	A01:22199636:22199800:+	-56.8	A-m0004-5p	-	413221	413221	-	ATGCAGGTTGTTGACAGAAGATAGAGAGCACTAAGGATGACATGCAAGTACATACATATATATCATCACACCGCAAGTGGATATAAGGAAATTCAAGAAAGAGAGGAAAAAAGAGCCTGCATCTCTACTCTTTTGTGCTCTCTATACTTCTGTCAATACCATTAT	.....(((.((((((((((((((((((((((.(((((.((.(((((.((.(.......((((((..(((.......)))))))))......(((......))).........).)).))))).))...))))).))))))))))).)))))))))))))).....	TTGACAGAAGATAGAGAGCAC	-
A-m0013	miR157	A02:7395183:7395288:+	-44	A-m0013-5p	-	788	788	-	TGAGAAAATGTTGACAGAAGAAAGAGAGCACAAGCCGGGATTAGCAAAAAGAGAGTTTTGCCCTTGTCGGGAGTGTGCTCTCTTTACTTCTGCCACCATCATCGCG	...((..(((.((.((((((((((((((((((..((.((....((((((......)))))).....)).))..)))))))))))).)))))).)).)))..))...	TTGACAGAAGAAAGAGAGCAC	-
A-m0014	miR157	A02:9905878:9905988:+	-49.9	A-m0014-5p	-	412366	412358	-	ATTGATAGTGTTGACAGAAGATAGAGAGCACGGATGATGAGATACAATATGGAACAGTTTCTTTGCATCTTACTCCTTTGTGCTCTCTAGCCTTCTGTCATCACTTTCTAT	...((.((((.(((((((((.(((((((((((((.((((((((.(((...((((....))))))).)))))).)).)))))))))))))..))))))))).)))).))...	TTGACAGAAGATAGAGAGCAC	-
A-m0050	miR157	A03:17929030:17929203:-	-66.6	A-m0050-5p	-	413221	413221	-	ATGCTGGTTGTTGACAGAAGATAGAGAGCACTAAGGATGACATGCAAGTACATATGTATGTATCATCACACCGCCTGTGGATGATTACAAAAATAAAACCAATTCAAAAGAGAGAGAGAGAGAGCCTGCATGTCTACTCTTTCGTGCTCTCTATACTTCTGTCACCACCATTAT	....((((.((.(((((((((((((((((((.(((((.((((((((.((.(.......(((((((((.(((.....)))))))).)))).............(((......))).......).)).))))))))...))))).))))))))))).)))))))))).))))....	TTGACAGAAGATAGAGAGCAC	-
A-m0089	miR157	A07:17329447:17329558:+	-51.5	A-m0089-5p	-	412138	412138	-	GTTGATAGTGTTGACAGAAGATAGAGAGCACAGATGATGAGATGCAATTTGGAGCAGCTTGTATGCATCGTACTCCTTTGTGCTCTCTAGTCTTCTGTCATCACTCGTTACT	..((((((((.(((((((((((((((((((((((.((...((((((....((.....))....))))))....)).)))))))))))).))))))))))).)))).))))..	TTGACAGAAGATAGAGAGCAC	-
A-m0137	miR157	A10:7026214:7026319:-	-48.7	A-m0137-5p	-	788	788	-	TGAGAAAATGTTGACAGAAGAAAGAGAGCACAAGCCGGGATTAGCAAATATAAAGTTTTGCCCTTGTCGGGAGTGTGCTCTCTTTACTTCTGTCACCATCATCATT	...((..(((.(((((((((((((((((((((..((.((....(((((........))))).....)).))..)))))))))))).))))))))).)))..))...	TTGACAGAAGAAAGAGAGCAC	-
A-m0063	miR158	A05:21937340:21937426:+	-36.6	-	A-m0063-3p	378	-	378	TTCTCGGTATTTCTTTGTCTATATTCTTGGAAAAAGCGATGAGGTCTCGTTGCACTTTCCCAAATGTAGACAAAGCAAAACCGCGAT	.((.((((.((.(((((((((((((...(((((..(((((((....)))))))..)))))..))))))))))))).)).)))).)).	-	TCCCAAATGTAGACAAAGCA
A-m0098	miR158	A08:3270900:3270993:+	-30.7	-	A-m0098-3p	43921	-	43921	AGCACGTTATATCTGTTCTTCTTTGTCTATCGTTTGGAAAAGATTGATGACGCTATCTACACTTTTCCAAATGTAGACAAAGCAAAACCGTGAT	..((((........(((...(((((((((.((((((((((((...((((....))))....)))))))))))))))))))))...)))))))..	-	TTTCCAAATGTAGACAAAGCA
A-m0026	miR159	A02:13176335:13176534:-	-78.9	-	A-m0026-3p	1772	-	1772	AATACAGAAGTAGAGCTCCTTAAAGTTCAAACGAGAGTTTAGCAGGGTAAAGAAAAGCTGCTAAGCTATGGATCCCATAAGCCCTAACCTTAAAATAGAAAAAGGATTTGGCTGTATGGCTTGCATATCTCAGGAGCTTTAACTTGCCCTTTAATGGCTTTTACTCTTCTTTGGATTGAAGGGAGCTCTACATCTTTCAA	.....(((.((((((((((((..((((((((.((((((..((((((((((...((((((.((.((.((((.(..(((((((((..(.((((..........)))).)..)))).)))))..).)))).)).)).))))))...)))))))......)))...)))))).))))))))..)))))))))))).))).....	-	TTTGGATTGAAGGGAGCTCTA
A-m0088	miR159	A07:15265559:15265758:+	-77.8	-	A-m0088-3p	1772	-	1772	AACAAAAAAGTAGGGCTCCTTATAGTTCAAACGAGAGTTTAGCAGGGTAAAGAAAAGCTGCTAAGCTATGAATCCCATAAGCCCTAATCCTTATATATAAAAAGGATTTGGTTATATGGCTTACATATCTCAGGAGCTTTAACTTGCCCTTTAATTGCTTTTACTCTTCTTTGGATTGAAGGGAGCTCTACATCTTCTTT	.........((((((((((((.(((((((((.((((((..((((((((((...((((((.((.((.((((.(..(((((((((..(((((((.........))))))).)))).)))))..).)))).)).)).))))))...))))))......))))...)))))).))))))))).)))))))))))).........	-	TTTGGATTGAAGGGAGCTCTA
A-m0097	miR159	A07:19994218:19994428:-	-85.14	-	A-m0097-3p	1772	-	1772	AAAAGAAGATTGAAAGTAGAGCTCCTTTAAGTTCAAACGAGAGTTTAGTAGGGTAAAGAAAAGCTGCTAAGCTATGGATCCCATAAGCCCTAATCCTTATAGAGAGAAAAAAAAGGATTTGGTTATATGGCTTGCATATCTTAGGAGCTTTAACTTGCCCTTTAATTGCTTTTACTCTTCTTTGGATTGAAGGGAGCTCTACAACTTCTTT	.(((((((.((....(((((((((((((.((((((((.((((((..((((((((((...((((((.(((((.((((.(..(((((((((..(((((((..............))))))).)))).)))))..).)))).))))).))))))...)))))))......)))...)))))).)))))))).))))))))))))))))))))))	-	TTTGGATTGAAGGGAGCTCTA
A-m0033	miR160	A03:9345691:9345793:+	-43.5	-	A-m0033-3p	169	-	169	TATTTGTATATATGCCTGGCTCCCTGTATGCCATACACTAAGTTCATCGATCCTCGGCGACCTCCGTGGATGGCGTATGAGGAGCCAAGCATAATCTCATCAT	..........(((((.(((((((..(((((((((.(((..((.((..((.....))..)).))..))).)))))))))..))))))).)))))..........	-	GCGTATGAGGAGCCAAGCATA
A-m0068	miR160	A05:3222222:3222326:-	-45.3	-	A-m0068-3p	978	-	978	GTATAAGATGTGTATGCCTGGCTCCCTGTATGCCATCCTCTAAGCTCATCGACCATTGATGACCTCCGTGAATGGCGTATGAGGAGCCATGCATATTTTCATATA	.((((.((...((((((.(((((((..(((((((((.(.(..((.(((((((...))))))).))..).).)))))))))..))))))).))))))..)).))))	-	GCGTATGAGGAGCCATGCATA
A-m0070	miR161	A05:12394628:12394755:-	-59.1	A-m0070-5p	-	216	216	-	ATTGCTTCGATCAATGCACTGAAAGTGACTACATCAGCATTTGTTTTTAAGCTTTCGCTCTCATCTATATGATGAAGATGAAAATTAGCCTCTGATGTAGTCACTTTCAATGCGTTGATCATAGCATG	..((((..((((((((((.((((((((((((((((((.....(((((((.((....))..(((((.....)))))...)))))))......)))))))))))))))))).))))))))))..))))..	TCAATGCACTGAAAGTGACTA	-
A-m0021	miR162	A02:2629825:2629955:-	-53.42	-	A-m0021-3p	1211	-	1211	AGAGTGAAAGTCGCTGGAGGCAGCGGTTCATCGATCTCTTCCTGTGGATTTTTTTTTGGTTGTTTGTTGTTGTTGGAAAGAGATTAAAAGCATGAACAGATCGATAAACCTCTGCATCCAGCGGTTGCCTC	.(((....(..(((((((.((((.((((.((((((((.(((.(((.((((((((((..(.............)..))))))))))....))).))).)))))))).)))).)))).)))))))..)..)))	-	TCGATAAACCTCTGCATCCAG
A-m0037	miR162	A03:21017596:21017714:+	-53.8	-	A-m0037-3p	1207	-	1207	AAGTTGAAGTCGCTGGAGGCAGCGGTTCATCGATCAATTCCTGTGAAAAATGATGTTGGAAACAATTTACATGGGAAGCATGAATCGATCGATAAACCTCTGCATCCAGTGCTTCTCCT	.((..((((.(((((((.((((.((((.(((((((.((((.(((.....(((..((((....))))...))).....))).)))).))))))).)))).)))).)))))))))))..))	-	TCGATAAACCTCTGCATCCAG
A-m0009	miR164	A01:25346884:25346977:-	-42.5	A-m0009-5p	-	2769	2769	-	ACCTCCATGTTGGAGAAGCAGGGCACGTGCAAACCAAAAAACATGAAATCTGTTTCATATGCTTTGCACGTGCTCCCCTCCTCCAACATGAGCT	.....((((((((((.((..(((((((((((((.((..(((((.(....))))))....)).)))))))))))))..)).))))))))))....	TGGAGAAGCAGGGCACGTGCA	-
A-m0017	miR164	A02:24476918:24477017:+	-46.6	A-m0017-5p	-	2316	2316	-	TTACACTTGCTGGAGAAGCAGGGCACGTGCGAACAAATGAGATCGATCGGTATATGTTGATCATATTTTCGCACGTGTTCTACTACTCCAACACGTGTGC	.(((((.((.(((((.((.((((((((((((((..((((.(((((((........))))))).)))))))))))))))))).)).))))).)).))))).	TGGAGAAGCAGGGCACGTGCG	-
A-m0019	miR164	A02:1457139:1457288:-	-53.21	A-m0019-5p	-	2814	2814	-	CTGAGCAAGATGGAGAAGCAGGGCACGTGCATTACTAACTCATCTCTTAGTCCACGTATATACACTCTCCCCAAATGCATGTATATGATAGAGATGTGTGAAGTGTGTTGAGTTAGTTCTTCATGTGCCCATCTTCCCCATCATGACCAC	.((..((.(((((.((((..(((((((((....(((((((((.......(..(((...((((((((((...((.(((....))).))..)))).))))))..)))..))))))))))....)))))))))..)))).))))).))..)).	TGGAGAAGCAGGGCACGTGCA	-
A-m0064	miR164	A05:150874:150967:-	-39.7	A-m0064-5p	-	2769	2769	-	ACCTCCACGTTGGAGAAGCAGGGCACGTGCAAACCAACAAACACGAGATCTATCTCATGTAATTTGCACGTGCTCCACTCCTCCAACATGAGCT	..(((...(((((((.((..(((((((((((((.......(((.((((....)))).)))..)))))))))))))..)).)))))))..)))..	TGGAGAAGCAGGGCACGTGCA	-
A-m0085	miR164	A06:18231474:18231573:-	-39.7	A-m0085-5p	-	2316	2316	-	TATCACTTGCTGGAGAAGCAGGGCACGTGCGAACAAATGAGTTTGAGCAGTACATTTTGATCAAATATTCGCACGTGTTCTACTACTCCAACACGTGTAT	...(((.((.(((((.((.((((((((((((((.......((((((.(((......))).)))))).)))))))))))))).)).))))).)).)))...	TGGAGAAGCAGGGCACGTGCG	-
A-m0118	miR164	A09:2022904:2023001:-	-40.1	A-m0118-5p	-	2316	2316	-	TAACACTTGCTGGAGAAGCAGGGCACGTGCGAACTAATGAGAGATCTGTGCATGTTGATCATATTTTTGCACGTGTTCTACTACTCCAACACGTGTGT	..((((.((.(((((.((.((((((((((((((...((((..(((........)))..))))...)))))))))))))).)).))))).)).))))..	TGGAGAAGCAGGGCACGTGCG	-
A-m0117	miR165	A09:689007:689153:-	-59.4	-	A-m0117-3p	3330	-	3330	TTTCCGTTGAGGGGAATGTTGTTTGGATCGAGGATATCATCATATGCATAATGCATACATATAATATCATATATAGATTATGATACGATGCTAGCAAATGTGCATATATGTAATTCTCGGACCAGGCTTCATCCCCCTCAACACGTT	.....(((((((((.(((..((((((.((((((((..(((.(((((((((.(((.(((((....(((((((.......)))))))..))).)))))..))))))))))))..)))))))).))))))..))).))))))))).....	-	TCGGACCAGGCTTCATCCCCC
A-m0128	miR165	A09:36896584:36896720:-	-54.4	-	A-m0128-3p	3333	-	3333	TTTCAGTTGAGGGGAATGTTGTCTGGACCGAGGATATTATATACACACATACATATATATGTTGATACAAGTGATCAATCATATATAATATGTATATAGAGTATTCTCGGACCAGGCTTCATCCCCCCTAACATGTT	.....((((.((((.(((..((((((.(((((((((((.((((...(((((..(((((((((((((.(....)))))).)))))))).))))).)))).))))))))))).))))))..))).)))).)))).....	-	TCGGACCAGGCTTCATCCCCC
A-m0136	miR165	A10:4522465:4522602:-	-48.8	-	A-m0136-3p	3333	-	3333	TTTCAGTTGAGGGGAATGTTGTCTGGATCGAGGATATTATATATACACAAATATGTATATATATGTTAATATCAGTGTTTGATCATATATATGTATATAGATTATTCTCGGACCAGGCTTCATCCCCCCTAACATGTT	.....((((.((((.(((..((((((.(((((((((...((((((((..........((((((((((((.........)))).))))))))))))))))...))))))))).))))))..))).)))).)))).....	-	TCGGACCAGGCTTCATCCCCC
A-m0018	miR166	A02:819682:819813:-	-52.84	-	A-m0018-3p	69763	-	69763	TTTCTTTTGAGGGGAATGTTGTCTGGCACGAGGCCCTTAACACAGATCTACGATCGGTTATATATATAATATATGAACGATCAATTTAGTGGTTGATGACGTCGGACCAGGCTTCATTCCCCTCAATTACAT	......((((((((((((..((((((..(((.(.(.(((((.((.......(((((.((((((((...)))))))).))))).......))))))).).).)))..))))))..))))))))))))......	-	TCGGACCAGGCTTCATTCCCC
A-m0056	miR166	A04:18837677:18837824:+	-57.7	-	A-m0056-3p	69719	-	69719	TCTCTTTTGAGGGGAATGTTGTTTGGCTCGAAGACTCTAGCTTATCATGTTAGATCTTCTTCGATTTAATCGAATCAAACCTCCATGTTTGAGATCTGATTTAGGATTTTAGGGTCGTCGGACCAGGCTTCATTCCCCCCAATTATTG	......(((.((((((((..((((((..(((.((((((((...(((..((((((((....(((((...))))).((((((......))))))))))))))....))).)))))))).)))..))))))..)))))))).)))......	-	TCGGACCAGGCTTCATTCCCC
A-m0059	miR166	A04:8640518:8640651:-	-51.21	-	A-m0059-3p	69763	-	69763	TTTCTTATGAGGGGATTGTTGTCTGGCACGAGGCCCTTAACTCAGATCTACGATCGGTTATATAAATATATTATATGAACGATCAGTTAAGTGGTTGATGACGTCGGACCAGGCTTCATTCCCCTCAGTTACAT	.......((((((((.((..((((((..((((((((((((((.........(((((.((((((((.....)))))))).)))))))))))).)))).......)))..))))))..)).)))))))).......	-	TCGGACCAGGCTTCATTCCCC
A-m0067	miR166	A05:567045:567197:-	-61.1	-	A-m0067-3p	69719	-	69719	TCTCTTTTGAGGGGAATGTTGTCTGGCTCGAGGACTCTGGCTCTATCAACTCATGTTGGATCTTCTTCGATCTAATCGAATCAAACCTCTATGTTTGAGATCTGATTAGGGTTTTAGTGTCGTCGGACCAGGCTTCATTCCCCCCAATTATTG	......(((.((((((((..((((((..(((.(((.((((((((((((..((..((((((((......))))))))....((((((......))))))))..))).))))))..))).))).)))..))))))..)))))))).)))......	-	TCGGACCAGGCTTCATTCCCC
A-m0086	miR166	A06:25624301:25624419:-	-41.1	-	A-m0086-3p	69763	-	69763	CAAAAGTTCAGGTGGATGATGCTTGGCTCGAGACCATTAAATATGATCATTGTGATGTTGATGATGATGATGATAATGATAATGATAGTCGGACCAGGCTTCATTCCCCTCAACTTACA	...(((((.(((.((((((.((((((..(((.(.(((((..(((.(((((..(.((....)).)..))))).)))....))))).)..)))..)))))).)))))).))).)))))...	-	TCGGACCAGGCTTCATTCCCC
A-m0114	miR166	A09:30223921:30224055:+	-51.1	-	A-m0114-3p	71425	-	71425	TATCTTTTGAGGGGACTGTTGTCTGGCTCGAGGACTCTTATTCTAACTCAATCACGTTTTATAAAATCTACTTGATCTGATGATTGATTAGGGTTTTAGTGTCTTCGGACCAGGCTTCATTCCCCCCAATTATTA	......(((.(((((.((..((((((..(((((((.((.(((((((.(((((((((..(((...........)))..)).))))))))))))))...)).)))))))..))))))..)).))))).)))......	-	TCGGACCAGGCTTCATTCCCC
A-m0008	miR167	A01:19982460:19982580:-	-46.6	A-m0008-5p	-	121209	121209	-	AGGCATCTGATGAAGCTGCCAGCATGATCTAATTAACTTTCTTTCTCTGTTGATTTTATGACAATGGAAAAGAGATGAGTGTCGATTAGATCATGTTCGCAGTTTCACCCATTGACTGTCG	.((((((((.(((((((((.(((((((((((((..((.(((..(((((.....((((((....)))))).))))).))).))..))))))))))))).)))))))))..))..)).)))).	TGAAGCTGCCAGCATGATCTA	-
A-m0036	miR167	A03:19158186:19158309:+	-52.2	A-m0036-5p	-	121248	121248	-	CGGCATCTGATGAAGCTGCCAGCATGATCTAGTTAACTTTATTTCTCCGTTGTTTATCCATGACAATGGAAAAGGGATAAGTGTCGATTAGATCATGTTCGTAGTTTCACCCGTTGACTGTCGC	(((((((.(.(((((((((.(((((((((((((..(((((((..((((((((((.......)))))))))...)..))))).))..))))))))))))).))))))))).)....)).))))).	TGAAGCTGCCAGCATGATCTA	-
A-m0071	miR167	A05:15076975:15077087:-	-44.8	A-m0071-5p	-	121209	121209	-	CGGCATCTGATGAAGCTGCCAGCATGATCTAATTATCTTTCTTTCTCCGTTGACGATGGAAAAGACATGAGTGTTGATTAGATCATGTTCGCAGTTTCACCCGTTGACTGTCT	.((((((.(.(((((((((.(((((((((((((((.((((((((.((((((...)))))))))))...)))...))))))))))))))).))))))))).)....)).)))).	TGAAGCTGCCAGCATGATCTA	-
A-m0113	miR167	A09:13760336:13760448:+	-44.1	A-m0113-5p	-	3505	3505	-	CAGCATCTGATGAAGCTGCCAGCATGATCTTAACTTCTCTCTCTATATATTATATATGTAGATTTGATCAGGGAAGATCAGATCATGTGGCAGTTTCACCCGTTGATGGTTGC	(((((((.(.(((((((((((.((((((((...(((((((.(((((((((...))))))))).......)))))))...))))))))))))))))))).)....))).)))).	TGAAGCTGCCAGCATGATCTT	-
A-m0124	miR167	A09:21095637:21095936:-	-85.2	A-m0124-5p	-	1291	1291	-	TTTGGGAGGCTGAAGCTGCCAGCATGATCTGGTAATCGCTACATACGACATATATACATACACATGATAATTTAATTTACTTCCACATATATCAATGTATCTCTCAAATAATATATAATCTTTTTTTTTTTTTTGCTAACATTTGGATCATATATAATCTTAGTGTTAAAAATGTGTTTTCTCCTCTTTTTCATGGATGCATGCATGTATGTGTGTGTATAAGTGTATAGATAGTGGTACCAGATCATCCTGCGGCTTCATTCACTCAAATCACCAACAATGAACTTAAGCTTCTTAAGA	((((((.(..(((((((((.((.(((((((((((.((((((..((..((((.((((((((((((((.................(((((......((((((..........))))))....................(((((((.((((........)))).)))))))...)))))...............((((....))))....)))))))))))))).)))).))..))))))))))))))))).)))))))))))..).))))))..............((((((...)))))).	TGAAGCTGCCAGCATGATCT	-
A-m0140	miR167	Scaffold000203:48461:48623:-	-76.97	A-m0140-5p	-	37	37	-	CAGTAGCAGTTAAGCTGCCAGCATGATCTTGTCTTCCTCTCCTAAGCTTCATATATATAACTAAGCTAAGGAAATAAATAATTTTCTTGTTCTCATAAGATTATATGATAATAGCTTAGAGAGAGAGAGACTAGGTCATGCTGGTAGCTTCACCTGCTAATGA	((.((((((..((((((((((((((((((.((((..(((((((((((((((((((........(((.((((((((.....)))))))))))..........)))))))....))))))).)))))..)))).))))))))))))))))))...)))))).)).	TAAGCTGCCAGCATGATCTTGT	-
A-m0002	miR168	A01:5386110:5386228:+	-64.6	A-m0002-5p	-	69309	69309	-	GGGCTCGGATTCGCTTGGTGCAGGTCGGGACTAATTCGCTGACACAGCCACGTGGATTTTCCTTATTGGTTTGTGAGCAGGGATTGGATCCCGCCTTGCATCAACTGAATCGGAGCCTC	((((((.((((((.((((((((((.((((((((((((.(((.((((((((...((.....))....))).)))))..)))))))))).))))).)))))))))).)))))).)))))).	TCGCTTGGTGCAGGTCGGGAC	-
A-m0038	miR168	A03:23663751:23663860:+	-55.8	A-m0038-5p	-	69328	69328	-	GGGCTCGGATTCGCTTGGTGCAGGTCGGGACACAAATCACTGGTGCTTTTGCCTTATTGGTTTGTGAGCAGGGATTGGCTCCCGCCTTGCATCAACTGAATCGGAGCCTC	((((((.((((((.((((((((((.(((((..(((.((.((..(((((..(((.....)))....))))))))))))..))))).)))))))))).)))))).)))))).	TCGCTTGGTGCAGGTCGGGAC	-
A-m0080	miR168	A06:25071508:25071627:+	-63.7	A-m0080-5p	-	59159	59159	-	GGCCTCTGACTCGCTTGGTGCAGGTCGGGAACTGATTGGCTGACACCGCCACGTGGCTTTCCATGGTTGGCTTGTGAGCAGGGATCGGATCCCGCCTTGTATCAAGTGAATCCGAGTCCG	((.(((.((.((((((((((((((.(((((.((((((.(((.(((..(((((((((....)))))..)))).))).)))...)))))).))))).)))))))))))))).)).))).)).	TCGCTTGGTGCAGGTCGGGAA	-
A-m0100	miR168	A08:10924561:10924678:+	-55.5	A-m0100-5p	-	59815	59815	-	TTGCTCGGATTCGCTTGGTGCAGGTCGGGAACCAATTGTCTAACACATCCACGAAGTTTTACTTGCTGGTTTGTGAGCAGGGATTGGATCCCGCCTTGCATCAATTGAATCGGAGCCC	..((((.((((((.((((((((((.(((((.((((((.(....((((.(((..(((.....)))..)))..))))....).)))))).))))).)))))))))).)))))).))))..	TCGCTTGGTGCAGGTCGGGAA	-
A-m0112	miR168	A09:12975275:12975394:+	-56.7	A-m0112-5p	-	59978	59978	-	GGTCTCGGATTCGCTTGGTGCAGGTCGGGAACTGATTGGCTGACACCGCCACGTGGGTTTTCACGGTTGGCTTGTGAGCAGGGATCGGATCCTGCCTTCCATCAACTGAATCGGAGCCCG	((.(((.((((((.((((((.(((.(((((.((((((.(((.(((..(((((((((....)))))..)))).))).)))...)))))).))))))))..)))))).)))))).))).)).	TCGCTTGGTGCAGGTCGGGAA	-
A-m0005	miR169	A01:24563986:24564106:+	-51	A-m0005-5p	-	32	32	-	AGTGGAATTGAGCCAAGGATGACTTGCCGGTTTATATACAATCGGTTCATGAACCATTGTTTTGGTCACATACTCAGCCCTTTGGTTGTGTCTGGCAAGTTGACCTTGGCTCTGTTTCGTT	...(((((.(((((((((.(((((((((((.......(((((.((((....)))))))))...........((.(((((....))))).))))))))))))).))))))))).)))))...	AGCCAAGGATGACTTGCCGG	-
A-m0006	miR169	A01:26736035:26736186:+	-54.7	A-m0006-5p	-	8	8	-	TCATATTTGGTAGCCAAGGATGACTTGCCTACTTCTTTGAGAATTAAGATGGTCATGGTATCATGTTTGAAAGATGAATTTATATAGGTTATCTCAACTAATGATCTTGCTTATAAAGATATTAGGCAGTCTCCTTGGCTGCCCTTATATGT	.(((((..((((((((((((.((((.(((((..((((((.....((((..(((((((((.(((....))).((((((.((.....)).))))))..))).))))))...))))))))))...)))))))))))))))))))))...))))).	TAGCCAAGGATGACTTGCCTA	-
A-m0016	miR169	A02:22304676:22304963:+	-71.28	-	A-m0016-3p	8	-	8	GTAACGGTTTCAGGCAGTCTCCTTGGCTATCTTGACATGCTTTTTTCTTCCATGTTATACCTTATTTCTTTGTATTTTTCGAGTCCAAATAATATTTTTTTCTATAAATTTACTACGAAAATCCCTTAAACAATCTCTAACAAAGTATGTTATTAGAAAACTACCACTTTTTGCATTTATTGCAAATGCATGTACGTGGTGAGTGTACGCATTGTTTAGAAGGAAATGTCAAAGATGAATAGAAGAATCATATTTGGTAGCCAAGGATGACTTGCCTATTTCTTTGAG	...........((((((((((((((((((((.(((((((...........))))))).............((.(((((((...((......(((((((((((((...((((((((((................(((.(((((.....)))))..)))..............(((((((.....)))))))....))))))))))............))))))))))))).......))...))))))))).....)))))))))))).))).)))))...........	-	TAGCCAAGGATGACTTGCCTA
A-m0027	miR169	A02:25162465:25162572:-	-54.3	A-m0027-5p	-	357	357	-	GAGTATAATGCAGCCAAGGATGACTTGCCGGAACGTCGTTCATCATGCGTATAGGTATTGGTGATGAATATATTTCTGGCAAGTTGTCCTGCGGCTACATTTTGCTCT	(((((.((((.((((.((((..(((((((((((....(((((((((..(((....)))..)))))))))....)))))))))))..))))..)))).)))).))))).	CAGCCAAGGATGACTTGCCGG	-
A-m0048	miR169	A03:16715829:16716002:-	-60.1	A-m0048-5p	-	2002	2002	-	AAGTAGTGTGCAGCCAAGGATGACTTGCCGATTTGAAATATATTTTTAATACTTTACTAAGACATCTTTTCAGTTTCAAATTTGTCTTGGAGAGGCTAGGAAGAAATTACAATTTATTTCGTAGTTTAAAGAAAAAATATGATCGGCAAGTTTTCCTTGGCTACATGTTTCTTT	(((.((..((.(((((((((.((((((((((((......((((((((.........((((((((..(((........)))..))))))))..((((((.((((((((....)))).)))).)))))).....)))))))))))))))))))).))))))))).))..)).))).	CAGCCAAGGATGACTTGCCGA	-
A-m0073	miR169	A06:17327896:17328016:+	-60.1	A-m0073-5p	-	351	351	-	GAGTATAATGCAGCCAAGGATGACTTGCCGGAGTGTTGTTCATCATGCATAAAAAATATTGATGATGATGATGGTGATGAACATAATTCTGGCAAGTTGTCCTTCGGCTACATTTTGCTCT	(((((.((((.(((((((((..((((((((((((..((((((((((.(((.....((....))....)))...))))))))))..))))))))))))..))))).)))).)))).))))).	CAGCCAAGGATGACTTGCCGG	-
A-m0078	miR169	A06:22657906:22658066:+	-60.8	A-m0078-5p	-	8	8	-	TTCTATTTGGTAGCCAAGGATGACTTGCCTACTTCTTTGCGAAGGAAAATGGTCACGGTGTCATGTTTGAAAGTGAATATATATTTATAAGAGTATATCAATTAGTGACCATTTTGCGTATAAAAAGATATTAGGCAGTCTCCTTGGCTATCCTTATATGT	...(((..((((((((((((.((((.(((((..(((((.....(.(((((((((((....((((........))))..((((((((....))))))))......))))))))))).)......)))))...))))))))))))))))))).))..)))...	TAGCCAAGGATGACTTGCCTA	-
A-m0082	miR169	A06:549374:549466:-	-38.7	A-m0082-5p	-	243	243	-	AGAATGATATTGAGCCAAAGATGACTTGCCGACCAATGAATCTAAAACTGATTTTGGCAACCGGCAAGTTGACTTTGGCTCTGTTTCCTTCTC	((((.((.((.(((((((((.((((((((((.(((..(((((.......))))))))....)))))))))).))))))))).)).)).)))).	TGAGCCAAAGATGACTTGCCG	-
A-m0083	miR169	A06:551932:552029:-	-36.1	A-m0083-5p	-	243	243	-	AGAATGATATTGAGCCAAAGATGACTTGCCGATTTTACCAACAAACCTAAAATTGATATTGGCTACCGGCAAGTCGATTTTGGCTCTGTTTCCTTCTC	((((.((.((.(((((((((.((((((((((......(((((((........)))...))))....)))))))))).))))))))).)).)).)))).	TGAGCCAAAGATGACTTGCCG	-
A-m0101	miR169	A08:11324971:11325063:+	-38.3	A-m0101-5p	-	77	77	-	AATGAAGTTGAGCCAAGGATGACTTGCCGATTTTTTCCAACGAATCTATACTGATTTTGGTGTTTGGCAAGTTGACTTTGGCTCTGTTTCCTT	...((((..(((((((((.(((((((((((......(((..(((((......))))))))...))))))))))).)))))))))..))))...	AGCCAAGGATGACTTGCCGA	-
A-m0104	miR169	A08:818365:818467:-	-35.9	A-m0104-5p	-	243	243	-	AGAATGATATTGAGCCAAAGATGACTTGCCGATTTTACTGATTGAGTCTAAAAAAAACTGATATTGATTGCCGGCAAGTTGATTTTGGCTCTGTTTCATTCTT	(((((((.((.(((((((((.((((((((((........(((..((((...........))).)..)))..)))))))))).))))))))).)).))))))).	TGAGCCAAAGATGACTTGCCG	-
A-m0105	miR169	A08:820727:820998:-	-98.75	-	A-m0105-3p	243	-	243	ATGGTGACTGGCAAGTCGACTTTGGCTCTGTTTCCTTCTCTTCTTTTCGATGTAAGACTCTAGATATCTATCTACGTATCATCATCATTATGCTGCAAATAAATACCTTCATCATGGGTAAGAGCTTTACCATGACAAGAGAACACACGATAAGAAGAAGAGGTAGAGAAAAAATAATGATGATGGAGGAGAGTTTCTCTTTGTATCTGAGAGTCTTGCATGGAAAAATAGAATATGATATTGAGCCAAAGATGACTTGCCGATTTTACCGA	.((((((.((((((((((.(((((((((.((.((.(..(((..(((((.((((((((((((((((((...........(((((((((((((............((((((..((((((............))))))............(.....).....))))))........))))))))))))).((((.....))))..)))))).)))))))))))).)))))..)))..).)).)).))))))))).))))))))))...)))))).	-	TGAGCCAAAGATGACTTGCCG
A-m0109	miR169	A09:1578287:1578394:+	-52.8	A-m0109-5p	-	351	351	-	GAGTATAATGCAGCCAAGGATGACTTGCCGGAGGGTCGTTCATCATGCATAATAATATTGGTGATGAACATAATTCTGGCAAGTTGCCCTTCGGCTACATTTTGCTCT	(((((.((((.((((((((..((((((((((((....(((((((((.((.........)))))))))))....))))))))))))..)))).)))).)))).))))).	CAGCCAAGGATGACTTGCCGG	-
A-m0139	miR169	Scaffold000164:238961:239148:-	-60.2	A-m0139-5p	-	2002	2002	-	AAGTAGTGTGCAGCCAAGGATGACTTGCCGATTTATAATATCTTTATAAAAACTTTGTTAAGATATTTTTTTTTTTCAAATTCATTGGTTTTGAGAAGTTAGGAAGGAATAATTAGGATATACAATTATTTCGCATTTTAAAGAAAATTAACATGATCGGCAAGTTGCCCTTGGCTATACGCTTCTTT	(((.((((((.((((((((..((((((((((((...((((((((.((((.....)))).)))))))).....((((((((.........)))))))).((((((.(((((((((.(......))))))))))...)))))).............))))))))))))..)))))))).)))))).))).	CAGCCAAGGATGACTTGCCGA	-
A-m0084	miR171	A06:4089307:4089409:-	-44.9	A-m0084-5p	-	576	576	-	AGGTAACGCGAGATATTAGTGCGGTTCAATCAAATAGTCGTGTTCTCACTTGATAGAGATCGGTTTTGTTCGATTGAGCCGTGCCAATATCACGCGTCAACCC	.(((.(((((.((((((.(..((((((((((.((((((((...((((........)))).)))..))))).))))))))))..).)))))).)))))..))).	AGATATTAGTGCGGTTCAATC	-
A-m0103	miR171	A08:20104789:20104892:+	-40.3	A-m0103-5p	-	576	576	-	AGGTAACGCGAGATATTAGTGCGGTTCAATCAAATAGTCGTACTCTTAGCTATTAGAGATCGGTTTTGTTCGATTGAGCCGTGCCAATATCACGCATAAAACCA	.(((...(((.((((((.(..((((((((((.((((((((..((((........))))..)))..))))).))))))))))..).)))))).))).....))).	AGATATTAGTGCGGTTCAATC	-
A-m0116	miR171	A09:34781167:34781271:+	-42.5	A-m0116-5p	-	576	576	-	TGGTCAAGCGAGATATTAGTGCGGTTCAATCAAATAGTCTCACTCTTAGTTGATAGAGATTGATTTTGTTCGATTGAGCCGTGCCAATATCACGCATATAACCAA	((((...(((.((((((.(..((((((((((.(((((..(((.((((........)))).)))..))))).))))))))))..).)))))).))).....)))).	AGATATTAGTGCGGTTCAATC	-
A-m0131	miR172	A10:8871469:8871571:+	-51.7	-	A-m0131-3p	40	-	40	GGTAGTTGCAGATGCAGCATCATTAAGATTCACAAGAGATGTGCTTTCCTTTGTTTGGGCTCGTTTCGAATGGGAATCTTGATGATGCTGCATCAGCAAATAC	.(((.((((.(((((((((((((((((((((.((.((((((.((((..........)))).))))))...)).))))))))))))))))))))).)))).)))	-	GGAATCTTGATGATGCTGCAT
A-m0020	miR172	A02:2012434:2012552:-	-41	-	A-m0020-3p	225	-	225	GTCGTTTTTTGTAGGCGCAGCACCATCAAGATTCACATGGAAATTGAAAAATCTCCTAATTTTTAATTAGGGTTTTGATATGTATATGAGAATCTTGATGATGCTGCATCAACAACCGA	.(((....((((.(..((((((.(((((((((((.((((...((...(((((..((((((.....)))))))))))...))...)))).))))))))))).))))))..).)))).)))	-	AGAATCTTGATGATGCTGCAT
A-m0022	miR172	A02:6174070:6174195:-	-59.3	-	A-m0022-3p	40	-	40	GGTAGTTGCAGATGCAGCATCATCAAGATTCACAAGTGAAGTGGTTTCCTTGGTTTTCGCCTCTCCATCCGAAAACAAAGGGTTCTTCTCGAATGGGAATCTTGATGATGCTGCATCAGCATATAC	.(((..(((.(((((((((((((((((((((.((..(((.(.((..(((((.(((((((..........))))))).)))))..)).))))..)).))))))))))))))))))))).)))..)))	-	GGAATCTTGATGATGCTGCAT
A-m0034	miR172	A03:11440427:11440544:+	-49.7	-	A-m0034-3p	40	-	40	GTTGTTTGCTGCTGTGGCATCATCAAGATTCACATCCGTTGATGGACGGTGGTGGTTCACTCTACCCAAAGTTCTCTTGTGAAAATGGGAATCTTGATGATGCTGCATCGGTAATCAA	.(((.((((((.((..(((((((((((((((.((((((..((.((((.(.(((((......))))))...)))))).)).))...)).)))))))))))))))..)).)))))).)))	-	GGAATCTTGATGATGCTGCAT
A-m0040	miR172	A03:693075:693192:-	-47	-	A-m0040-3p	225	-	225	CTTTTTGTAGGTGCAGCACCATCAAGATTCACATGGAAATTGAAAAACCCCTAATCTTATTAATTAGGGTTTTGATATGTATATATGAGAATCTTGATGATGCTGCATCAACAACAGA	....((((.(((((((((.(((((((((((.((((...((...(((((((.((((.......)))))))))))...)).....)))).))))))))))).))))))))).))))....	-	AGAATCTTGATGATGCTGCAT
A-m0043	miR172	A03:4762678:4762939:-	-70.3	A-m0043-5p	-	46	46	-	TCGCCTCTTGGGAATCTTGATGATGCTGCATCAGCAACTACATGGCTACACGTTTCAACGTTTTTCGTTCTCTAATGAAGAAAGTAAAGATGTCTTGGGGATGTGAGCAAGGACTAAAAACATAGAAGGTAAAGTCTTTTTTTTTTTTTGTTCTTGTTTCCTACTCTTGCCAATTTTTTGGTCATGCACATGTTTCTTTCTTGCTTTTGTTATTGGCAAGACCATTCACATGTAGCGCTTTCGACGGATCCCACATGTGCTT	..(((...(((((.((((((...((((((((........(((((((...((((((..((.(((((((((....))))))))).))..))))))...(((...(..(((((((((.(((((...((((((......))))))..))))).)))))))))..)..)))..(((((....)))))...)).))))).....(((((((.........)))))))........))))))))...)))).)).)))))...).))..	GGAATCTTGATGATGCTGCAT	-
A-m0093	miR172	A07:10771595:10771712:-	-49.6	-	A-m0093-3p	225	-	225	GTTGTTTGCTGCTGTGGCATCATCAAGATTCACATCGCCAGATGGACGGTGGTGATTCACCCTCCCCAAAGTTCTCTGATGAAAATGAGAATCTTGATGATGCTGCATCGGAAATCAA	.(((....(((.((..(((((((((((((((.(((((.((((.((((..(((.((.......)).)))..)))))))).)))...)).)))))))))))))))..)).)))....)))	-	AGAATCTTGATGATGCTGCAT
A-m0135	miR172	A10:16831523:16831640:+	-46.6	-	A-m0135-3p	225	-	225	TTTTCTGTAGGTGCAGCACCATTAAGATTCACATGGAAATTGAAAAAAACCCTAATTTATATTAATTAGGGTTCTGATATGTATATGAGAATCTTGATGATGCTGCATCAACAACCAA	.....(((.(((((((((.(((((((((((.((((...((.......((((((((((......)))))))))).....))...)))).))))))))))).))))))))).))).....	-	AGAATCTTGATGATGCTGCAT
A-m0081	miR1885	A06:25284947:25285126:+	-80.4	-	A-m0081-3p	653	-	650	TTCAAAGAAAAGGAATCATACTTTCATTGATAATGAAATCAATAGAGAGAATGATACTGAGCTCTTACATTCGATTAGATGCGATAATCTTATCCTCTAATTGCTTGTAAGAGCTGATGACCAATGGATCATCCTCTATTGATCTCTTCATCAATGAAAGGTATGATTCCCTTTCTTTGA	.(((((((((.((((((((((((((((((((...((.((((((((((............((((((((((..((((((((.(.((((....)))))))))))))..))))))))))(((((((...)).))))))))))))))).))...)))))))))).)))))))))).)))))))))	-	CATCAATGAAAGGTATGATTCC
A-m0120	miR1885	A09:9609771:9609885:-	-29.3	-	A-m0120-3p	650	-	650	GGAGAGCAAGACAATGGCTACCCTTGATTGTCTGATCGCTCCTACAAGCACGTGACCGACAGATTCGCCTCGCTTGATCTCGTCATCAATGAAAGGTATGATTCCCTTGCTTTTG	.(((((((((..(((.(.((((.((.((((..(((.((......(((((..((((.........))))...)))))....))))).)))).)).))))).)))..))))))))).	-	CATCAATGAAAGGTATGATTCC
A-m0011	miR2111	A02:1603785:1603896:+	-43.51	-	A-m0011-3p	34	-	34	GGTGAAGAACTGGTAATCTGCATCCTGAGGTTTAAAAATTTATAGGCAATTAAAACATGCAAATGTGTGTATGGTTTTTTAATCCTCGGGATACGGATTACCTCTTCCTTAC	.((((.(((..(((((((((.(((((((((.(((((((.(((((.((.......((((....)))))).))))).))))))).))))))))).)))))))))..))).))))	-	ATCCTCGGGATACGGATTACC
A-m0029	miR2111	A03:205673:205777:+	-53.7	-	A-m0029-3p	15	-	15	GGTGAGGAACTGGTAATCTGCATCCTGAGGTTTAAAAATACATAGGCACATGCAAATGTGTATTATAGTTTTTAATCCTCGGGATACAGATTACCTCTTCCTTAC	.((((((((..(((((((((.(((((((((.((((((((......((((((....))))))......)))))))).))))))))).)))))))))..))))))))	-	ATCCTCGGGATACAGATTACC
A-m0047	miR2111	A03:15825443:15825568:-	-61.56	-	A-m0047-3p	7	-	7	GGTGAGGACCGGGTAATCTGCATCCTGAGGTTTAAAGCTTGATTATACGCATAACATGCCGACGCATATAACTATGTGTTTTAGAATAGCTTTTAGTCCTCGGGATGCGGATTACCTCTTCCTTAC	.(((((((..((((((((((((((((((((...((((((.......(((((((..((((....)))).....)))))))........))))))....))))))))))))))))))))..)))))))	-	GTCCTCGGGATGCGGATTACC
A-m0138	miR2111	A10:17452130:17452237:-	-46.3	-	A-m0138-3p	6	-	6	GGTGAGGAACTGGTAATCTGCATCCTGAGGTTTAAAAACTCATAGACATGTAAAGCAAATTGTATACATGATTTTTAATCCTCGGGACACAGATTACCTCTTCCTTAC	.((((((((..(((((((((..((((((((.(((((((.((((..(((((.....))...)))....))))))))))).))))))))..)))))))))..))))))))	-	ATCCTCGGGACACAGATTACC
A-m0058	miR319	A04:8458021:8458207:-	-81.04	A-m0058-5p	-	378	375	-	TGGGGGAAGGGAGCTTTCTTCGGTCCACTCATAGAATAATATGTGAGATTTAATTGACTCTCGACTCATTCATCCAAATACCAAATGAAAGAATATGTAGACATATGGTAAATGAATGAATGATGCTAGAGACAAATTGAATCTTCACTTCTCTATGCTTGGACTGAAGGGAGCTCCCTTTTTTTAT	(((((((((((((((..((((((((((..((((((.......(((((((((((((..((((.(..((((((((.((..(((((.(((..............))).)))))..)).))))))))..).))))...))))))))).))))...))))))..))))))))))..))))))))))))))).	GAGCTTTCTTCGGTCCACTC	-
A-m0132	miR319	A10:9281331:9281421:+	-41.4	A-m0132-5p	-	957	957	-	AAAGGTTCGCTTCGCAGGAGAGATAGCGCCATCACTTCTTCTTAAGAGTTTAGAAGATGGTGACGGTATCTCTCCTACGTAGCAATCCTTA	.((((...(((.((.((((((((((.((.((((((((((.((....))...))))).))))).)).)))))))))).)).)))...)))).	TTCGCAGGAGAGATAGCGCCA	-
A-m0023	miR390	A02:6427612:6427714:-	-39.99	A-m0023-5p	-	7346	7339	-	AGTAGCTCTAAAGCTCAGGAGGGATAGCGCCATAACTCAGTCAATTAGTATACATACGTTTGTATATAAATGGCGCCATCCATCCTGAGTTCCATGGCTTCTT	((.((((....(((((((((.((((.(((((((..............(((((((......)))))))..))))))).)))).)))))))))....)))).)).	AAGCTCAGGAGGGATAGCGCC	-
A-m0032	miR390	A03:9087338:9087431:+	-42.5	A-m0032-5p	-	7341	7341	-	AGAATCTGTAAAGCTCAGGAGGGATAGCGCCATCATCATCATCTCATTCAAATTGATATTTTGGCGCTGTCCATCCTGAGTTTCATTGGCTCTT	(((..(.((.((((((((((.(((((((((((..((.((((............))))))..))))))))))).)))))))))).)).)..))).	AAGCTCAGGAGGGATAGCGCC	-
A-m0044	miR390	A03:4957453:4957555:-	-46.57	A-m0044-5p	-	7335	7335	-	AGTAGCTGTAAAGCTCAGGAGGGATAGCGCCATGTCTCACCGGTACTATAAAATGTTTGTATATCTATATTGGCGCTATCCATCCTGAGTTCTATGGCTTCTT	((.(((((((.(((((((((.(((((((((((..........((((............))))........))))))))))).))))))))).))))))).)).	AAGCTCAGGAGGGATAGCGCC	-
A-m0055	miR390	A04:16501167:16501256:+	-42.1	A-m0055-5p	-	7341	7341	-	AGAATCTGTAAAGCTCAGGAGGGATAGCGCCATCATGATCACACACATCGATATTTTTGGCGCTGTCCATCCTGAGTTTCATTGGCTCTT	(((..(.((.((((((((((.(((((((((((.....(((.........))).....))))))))))).)))))))))).)).)..))).	AAGCTCAGGAGGGATAGCGCC	-
A-m0069	miR390	A05:3490021:3490112:-	-40.7	A-m0069-5p	-	7341	7341	-	AGAATCTGTAAAGCTCAGGAGGGATAGCGCCATCATAATCTCATTCACATCGATATTTTTGGCGCTGTCCATCCTGAGTTTCATTGGCTCTC	(((..(.((.((((((((((.(((((((((((.....(((...........))).....))))))))))).)))))))))).)).)..))).	AAGCTCAGGAGGGATAGCGCC	-
A-m0130	miR390	A10:8401503:8401605:+	-46.2	A-m0130-5p	-	7335	7335	-	AGTAGCTGTAAAGCTCAGGAGGGATAGCGCCATGACTCATCACCATTACTATATGTCTTTGTATATGTAATGGCGCTATCCATCCTGAGTTCCATGGCTTCTT	((.((((((..(((((((((.((((((((((.(((....)))..((((((((((......))))).))))))))))))))).)))))))))..)))))).)).	AAGCTCAGGAGGGATAGCGCC	-
A-m0042	miR391	A03:4507047:4507132:-	-31.5	A-m0042-5p	-	957	957	-	ATAGATTTGCTTCGCAGGAGAGATAGCGCCATCACATTTTCTAAGAGTTTAGCTGATGACGGTATCTCTCCTACGTAGCTATCCTT	...(((..(((.((.((((((((((.((.(((((((..(((...)))..).).))))).)).)))))))))).)).))).)))...	TTCGCAGGAGAGATAGCGCCA	-
A-m0127	miR391	A09:35634197:35634287:-	-41.4	A-m0127-5p	-	957	957	-	AAAGGTTCGCTTCGCAGGAGAGATAGCGCCATCACTTCTTCTTAAGAGTTTAGAAGATGGTGACGGTATCTCTCCTACGTAGCAATCCTTA	.((((...(((.((.((((((((((.((.((((((((((.((....))...))))).))))).)).)))))))))).)).)))...)))).	TTCGCAGGAGAGATAGCGCCA	-
A-m0057	miR393	A04:2537909:2538053:-	-60.3	-	A-m0057-3p	21	-	21	ACTAGAGAAAGGATCCAAAGGGATCGCATTGATCCAAATTAAGCTGAATTATTCCCCAATAGTTATTCTTTTTCTCAATCGAAAGATGAAAAGAAGACTTGCTTCATTTTCTGGATCATGCGATCTCATTGGATTCATTCTTTGG	.((((((((.((((((((.((((((((((.(((((((((.((((..(((((((....)))))))..(((((((.(((.((....))))).)))))))...)))).)))...)))))))))))))))).)))))))).))))))))	-	ATCATGCGATCTCATTGGATT
A-m0087	miR393	A07:11985352:11985504:+	-50.5	-	A-m0087-3p	10	-	10	ACTAGAGAAAGGATCCAAAGGGATCGCATTGATCCTAATCAAGCTGAGTTATTCCCGAATAATTATTTTAAACTTTTCTCAATGGAAAGATAGAAAAAAAAAAGATTTGCTTCGTTTTCCGGATCATGCGATCTCTTCGGATTCATCCTTTGG	.((((((...((((((.((((((((((((.(((((.(((.((((..(((((((....)))))))........((((((.....))))))...................)))).)))....))))))))))))))))).))))))...))))))	-	ATCATGCGATCTCTTCGGATT
A-m0015	miR394	A02:14006158:14006255:+	-42.5	A-m0015-5p	-	68	68	-	TATAGATATCTTTGGCATTCTGTCCACCTCCTCTACATATGTGTATGGACGATGTGTTCTGTGAGTGGAGGTGGGCATACTGCCAATAGAGATCTGTT	.((((((.(((((((((.(.(((((((((((.((.((((.(..(((.....)))..)..)))))).))))))))))).).)))))).))).)))))).	TTTGGCATTCTGTCCACCTCC	-
A-m0072	miR394	A06:8184914:8185017:+	-42.1	A-m0072-5p	-	68	68	-	TACAGATTTCTTTGGCATTCTGTCCACCTCCTTTGTATATAAATGTAAGTATATCGGTTGTGTGTGAAAGAAGGAGGTGGTCATACTGCCAGTAGACATCTGTT	.((((((.(((((((((.(.((.(((((((((((.((((((..((.........))....))))))...))))))))))).)).).)))))).))).)))))).	TTTGGCATTCTGTCCACCTCC	-
A-m0090	miR394	A07:20874655:20874770:+	-50.9	A-m0090-5p	-	68	68	-	TACAGAGTTCTTTGGCATTCTGTCCACCTCCTTTCTGAATATATTTGTGTATAAGTGTACGCAACTACGTTGTGTTTTGTGTGAGGAGGTGGGCATACTGCCAATAGAGATCTGTT	.(((((.((((((((((.(.(((((((((((((.(.(((((((.((((((((....))))))))......)))))))...).))))))))))))).).)))))).)))).))))).	TTTGGCATTCTGTCCACCTCC	-
A-m0092	miR394	A07:9184889:9184995:-	-42.3	A-m0092-5p	-	68	68	-	TACAGACTTCTTTGGCATTCTGTCCACCTCCTTCTATGTATACAAGTTTATGTATATACATGGTGTTTGAAAGAGGGAGGTGGTCATACTGTCAACAGATATCTGTT	.(((((..(((((((((.(.((.((((((((((((.((((((((......))))))))((.......))..)))))))))))).)).).)))))).)))..))))).	TTTGGCATTCTGTCCACCTCC	-
A-m0094	miR394	A07:14746971:14747078:-	-49.01	A-m0094-5p	-	68	68	-	TACAGAGATCTTTGGCATTCTGTCCACCTCCCCTACCTATGTATATGTGTATTATCTACGTTGTGTTTTGTGAGGGGGAGGTGGGCATACTGCCAACAGAGATCTGTT	.(((((..(((((((((.(.(((((((((((((((((.(((((.(((.....))).))))).).)).......)))))))))))))).).)))))).)))..))))).	TTTGGCATTCTGTCCACCTCC	-
A-m0024	miR395	A02:11553438:11553535:-	-46.4	-	A-m0024-3p	14	-	14	GATGTTTCCTAGAGTTCCTCTAAGCACTTCATTGGAGAAAAATCATTTGCTATGAAAATGTATTCCACTGAAGTGTTTGGGGGAACTCCTGGACTCAT	.(((..(((..((((((((((((((((((((.(((((......(((((.......)))))..))))).))))))))))))))))))))..)))..)))	-	CTGAAGTGTTTGGGGGAACTC
A-m0025	miR395	A02:11563549:11563649:-	-45.6	-	A-m0025-3p	14	-	14	GATGTTTCCTAGAGTTCCTCTGAGCACTTCATTGGATATAACATTTTCTATCAAAAAGAAATGTATTCTACTGAAGTGTTTGGGGGAACTCCTGGACTCAT	.(((..(((..(((((((((..(((((((((.((((....((((((.((.......))))))))..)))).)))))))))..)))))))))..)))..)))	-	CTGAAGTGTTTGGGGGAACTC
A-m0091	miR395	A07:7666173:7666268:-	-43.6	-	A-m0091-3p	14	-	14	TTGGATGTCTCCTAGAGATCCTCTGAACACTTCATTGGGGATACATTTTTAATGACAATCACCCACTGAAGTGTTTGGGGGAACTCCCGGATCCAT	.((((....(((..(((.(((((..(((((((((.(((((((.(((.....)))...))).)))).)))))))))..))))).)))..))))))).	-	CTGAAGTGTTTGGGGGAACTC
A-m0095	miR395	A07:18554024:18554123:-	-45.9	-	A-m0095-3p	14	-	14	GATGTTTCCTAGAGTTCCTCTGAGCACTTCATTGGAGATACCATTTATTTTCTATCAAAATGTATTCCACTGAAGTGTTTGGGGGAACTCCTGGACTCAT	.(((..(((..(((((((((..(((((((((.(((((.(((.((((...........)))))))))))).)))))))))..)))))))))..)))..)))	-	CTGAAGTGTTTGGGGGAACTC
A-m0096	miR395	A07:18559923:18560025:-	-46.54	-	A-m0096-3p	14	-	14	GATGTTTCCTAGAGTTCCTCTGAGCACTTCATTGGATATAACATTTTTTCTATCAAAATTAAATGTATTCCACTGAAGTGTTTGGGGGAACTCCTGGACTCAT	.(((..(((..(((((((((..(((((((((.((((....((((((..............))))))..)))).)))))))))..)))))))))..)))..)))	-	CTGAAGTGTTTGGGGGAACTC
A-m0108	miR395	A08:17798783:17798876:-	-49.6	-	A-m0108-3p	14	-	14	GATGTCTCCTAGAGTTCCTCTGAGCACTTCATTGGGTATACAATTTCTTATGAAGATTACCCACTGAAGTGTTTGGGGGAACTCCTGGACCCAT	.(((..(((..(((((((((..(((((((((.((((((.....((((....))))..)))))).)))))))))..)))))))))..)))..)))	-	CTGAAGTGTTTGGGGGAACTC
A-m0133	miR397	A10:10579027:10579132:+	-39.1	A-m0133-5p	-	41	41	-	TGCACGAACATCATTGAGTGCAGCGTTGATGTGATTTACTTATCTTTTTCATTGTTGAATGGATTAAAGCAATTTACATCAACGTTGGCTCAATTATGTTTTTCTG	.....((((((.(((((((.((((((((((((((.((.(((((((..((((....)))).))))..))).)).))))))))))))))))))))).)))))).....	TCATTGAGTGCAGCGTTGATGT	-
A-m0110	miR399	A09:2964241:2964363:+	-55.4	-	A-m0110-3p	8	-	8	AGGAGCAGTAATAGGGCATCTTTCTATTGGCACGAGACAGTGAGATGTGCTCTTTTTTTTGTGTGTGTTCATGGCTACTTGGCTCTGTCACTTGCCAAAGGAGAGTTGCCCTGTCACTGCTTC	.((((((((.((((((((.((((((.((((((.(.(((((...((((..(.(........).)..))))...((((....))))))))).).)))))).)))))).)))))))).))))))))	-	TGCCAAAGGAGAGTTGCCCTG
A-m0111	miR399	A09:7497955:7498162:+	-61.2	-	A-m0111-3p	8	-	8	TCACTAGTTCCAGGGCTTCTCTCTATTGGCAGGTCCCTTGTTTTCACACATACACGCACACACGTATATACATATTATATATATATATATATATATTCATGTTAGTATCAGATTTTCAAATATATACACCCACACATACACATATATTCATGTTATATCAGAAAGACAAAAATGATCTGCCAAAGGAGAGTTGCCCTGCAACTAGTTT	..(((((((.((((((..((((((.((((((((((..((((((((..................(((((((.....((((((((....))))))))....((..(((.....)))..))..)))))))........(((.((((......)))))))....).)))))))....)))))))))).))))))..)))))).)))))))..	-	TGCCAAAGGAGAGTTGCCCTG
A-m0122	miR400	A09:20013433:20013531:-	-37.7	A-m0122-5p	-	744	744	-	AAGATTGTTTTATGAGAGTATTATAAGTCACTGCATTTGGTAATCAAGTGTTGCTTTCCCAAACGAAGTGACTTATAATGATCTCATGAATCGATTTTT	(((((((.(((((((((.((((((((((((((.(.(((((.....(((.....)))..))))).).)))))))))))))).))))))))).))))))).	TATGAGAGTATTATAAGTCAC	-
A-m0065	miR403	A05:266423:266524:-	-38.9	-	A-m0065-3p	981	-	981	GAGTCATATTACATGTTTTGTGCGTGAATCTAATTCGTATGCTCATGTAGTAATCCTATCTTGTTGTTGGATTAGATTCACGCACAAACTCGTAATCTGTCT	.((.((.(((((..((((.((((((((((((((((((...((....((((.....))))...))...))))))))))))))))))))))..))))).)).))	-	TTAGATTCACGCACAAACTCG
A-m0066	miR408	A05:364803:364911:-	-44.5	A-m0066-5p	-	1741	1736	-	TCAGAGAGAGACAGGGAACAAGCAGAGCATGGATTGAGTTTTTACCAAAACATCAAATGACTATGTTTGGTCTCTTCCCATGCACTGCCTCTTCCCTGGCTCCCTCCTC	...(((.(((.(((((((...((((.((((((.(((((((((....))))).))))..(((((....))))).....)))))).))))...))))))).))).)))...	ACAGGGAACAAGCAGAGCATG	-
A-m0062	miR5139	A05:19608287:19608366:+	-36.9	-	A-m0062-3p	1994	-	1994	GTTTTGAGATCTTCTACGTGGTATCAAAGCCATGTTATCATTGATAGCCTGGCTCTGATACCATGAAGTAAATCTTAAAA	.(((((((((...((.((((((((((.(((((.((((((...)))))).))))).)))))))))).))...)))))))))	-	TGGCTCTGATACCATGAAGTA
A-m0106	miR5139	A08:5376477:5376754:-	-60.18	A-m0106-5p	-	40	40	-	ATCCCGGGACGGAACCTGGCTCTGATACCAAATTGTGACACCCGTCACCTCGTATCTGGAGAACAGCGTGCCACCAACAATATCTCATAACACATAGCCCATATACACAACTCCACTCACCCTAAGCCCAAATAAAATCCGAATAAAACGCCCAGTAGCACCAATCCATCCAAATATCATATATTCGCCAGTCTCACCTGAAATGGCGCAGAAAGAGAGGTCAATAACAGCGGAGTCACTCAGTGAGGTATGAGATACTAAACCCGAAGTCCATGGAC	....((((..((.(((((.(((((((((......(((((....)))))...))))).))))..))).)).))........((((((((........((((((.......(((((.((........((((....................((......))..........................(((((...((....))..)))))........).))).......)).)))))......))).))))))))))).....))))..(((....)))	GGAACCTGGCTCTGATACCA	-
A-m0010	miR5175	A01:25360503:25360777:-	-73.26	-	A-m0010-3p	107	-	107	ACAGCTACTTTCTCTGTTTCTAAATGATCTATGTTTTGGAATTTTCACACTTATTAAGAAAACACTTAAAATTTGATAATAAAATTTGAAAATATTTTCTGTGTTTAGCTATTTCTTATGACTTTTGACCAATCAAAATTCAGTAAACACAATTAATGTTTTTGATGTTTACAATTTTTCATTATTACATACATTGAAAATGTAAAAAATGAATCTTTTAGAAACAACATATTTTTTTAAAATATGGATCATTTAGGAACGGAGGAAGTATTAAA	.....((((((((((((((((((((((((((((((((((((............(((((......)))))................(..((((((((...((((((((...........(((.((((((....)))))).))).))))))))...))))))))..)(((((.......((((((.((((((.........))))))..))))))........)))))........)))))))))))))))))))))))))))))))))))).....	-	TGGATCATTTAGGAACGGAGG
A-m0028	miR5175	A02:27624213:27624449:-	-48.5	-	A-m0028-3p	107	-	107	AATAATACTCCCTCTGTTTCTATATAATCCATTTTTCTAGAATTTTCACACTTATTAAGAAAACATTTAAAATTTGATAACAAATGTATTATTTTCTGTGTTTAGCTATTTCCTATGACTTTTGACCAATTAAAATTCAGTAAACACAATTAATGTTTTTGAAGTTTACAATTTGCCATTATTACATACATTGAAAATATAAAATATGGATCATTTAGGAACGGAGGAAGTACTATA	.(((.((((.((((((((((((.((.((((((.(((.((..(((((((.((((.....(((((((((....(((((....)))))...........((((((((...........(((.((((((....)))))).))).))))))))...))))))))).))))....(((........)))........))))))).))))).)))))).)).)))))))))))).)))).))).	-	TGGATCATTTAGGAACGGAGG
A-m0035	miR5175	A03:14080230:14080499:+	-60	-	A-m0035-3p	16	-	16	TATATACTCCTTCTGTTCCTAAATAATTTATGTTTTAGAATTTTCACACTTATTAAGAAAACACTTAAAATTTTGATAATAAATGTATGATTTTCTGTTTTTAGCTATTTCTTATGATTTTTAACCAATCAAAATTCAGTAAATACAATTAATGTTTTTGAAGTTTACAATTTGCCATTATTACATACATTGAAAATATAAAATATGGATTTTTTAGAAACAAAATATTTTTCTAAAACATGGATCATTTAGAAACGGAGGGAGTAACTT	....(((((((((((((.((((((.(((((((((((((((............(((((......))))).((((((.(((.((((.((((.((((.(((((((((..........(((((.......))))).......((((((.(((.........)))..)))))).....................))))))))).)))))))).)))).)))....))))))....))))))))))))))).)))))).)))))))))))))....	-	ATGGATCATTTAGAAACGGAG
A-m0045	miR5175	A03:6323391:6323661:-	-74.7	-	A-m0045-3p	161	-	161	TTACTACTCCCTCTGTTTCTAAATAATCTATGTTTTAGAATTTTCACACTTATTAAAAAAACACTTAAAATTTTGATAAGAAATATATAATTTTCTGTGTTTAACTATTTCCTATGATTTTTAACCAATCAAAATTCAGTAAACACAATTAATGTTTTTGAAGTTTACAATTTGCCATTATTACATACATTGAAAATGTAAAATATAGATCTTTTAGAAACAAAATATTTTTCTAAAACATGGATCATTTAGGAACGGAGGGAGTATGTTC	..((((((((((((((((((((((.(((((((((((((((........((((((((((............)))))))))).(((((.........((((((((...((((....(((((.......)))))))))....)))))))).....(((((((((((((((..((((..((((.(((.......))).))))..)))).)))))..))))))))))..))))).))))))))))))))).)))))))))))))))))))).))..	-	TGGATCATTTAGGAACGGAGG
A-m0046	miR5175	A03:14623702:14623971:-	-72.89	-	A-m0046-3p	16	-	16	AAAATACTCCCTCTGTTCCTAAATAATCTATGTTTTAGAATTTTCACACTTATTAAGAAAACACTTAAAATTTTGATAATAAATGTATGATTTTCTGTGTTTAGCTATTTCCTATGATTTTTAACCAATTAAAATTCAGTAAACACAATTAATGTTTTTGAAATTTACAATTTTCTATTATTACATACATTGAAAATGTAAAATATGGATCTTTTAGAAACAAAATATTTTTCTAAAACATGGATCATTTAGAAACGGAGGGAGTATTTA	.((((((((((((((((.((((((.(((((((((((((((.........(((((((((............))))))))).((((((.........((((((((...........(((.((((((....)))))).))).)))))))).....(((((((((((((((((.(((((................))))))))))).........)))))))))))..))))))))))))))))))))).)))))).)))))))))))))))).	-	ATGGATCATTTAGAAACGGAG
A-m0049	miR5175	A03:17062373:17062644:-	-73	-	A-m0049-3p	158	-	158	CATAATACTCCCTCTGTTCCTAAATAATCTATGTTTTAGAATTTTCACACTTATTAAGAAAACACTTAAAATTTTGATAATAAATGTATGATTTTCTGTGTTTAGCCATTTCCTATAATTTTTAACCAATCAAAATTCAGTAAACACAATTAATGTTTTTGAAGTTTACAGTTTGCCATTATTACATACATTGAAAATATAAAATATGGATCTTTTAGAAACAAAATATTTTTCTAAAACATGGATCATTTAGGAACGGAGGGAGTAGAACA	.....((((((((((((((((((((.(((((((((((((((..................((((((..((((((...(((.....)))..))))))..))))))..((((....((((.(((((((..............((((((.(((.........)))..)))))).((.((.........)).)).)))))))))))....))))......................))))))))))))))).)))))))))))))))))))).....	-	TGGATCATTTAGGAACGGAGG
A-m0051	miR5175	A03:21255543:21255814:-	-77.18	-	A-m0051-3p	161	-	161	GAATGTACTCCCTCTGTTCCTAAATAATCTATGTTTTAGAATTTTCACACTTATTAAGAAAACACTTAAAATTTTGATAATAAATGTATGATTTTCTGTGTTTAGCTATTTCCTATGATTTTTAACCAATCAAAATCCAGTAAACACAATTAATGTTTTTGAAGTTTACAATTTGCCATTATTACATACATTGAAAATGTAAAATATGGATCTTTTAGAAACAAAATATTTTTCTAAAACATGGATCATTTAGGAACGGAGGGAGTATTATA	....(((((((((((((((((((((.(((((((((((((((.........(((((((((............))))))))).((((((.........((((((((.((........(((((.......)))))......)))))))))).....(((((((((((...........((((..((((((.........))))))...))))...)))))))))))..))))))))))))))))))))).)))))))))))))))))))))....	-	TGGATCATTTAGGAACGGAGG
A-m0052	miR5175	A03:26526443:26526713:-	-62.8	-	A-m0052-3p	8	-	8	ATTTATACTACCTCTGTTCCTAAATAATCTATGTTTTAGAATTTTCACACTTATTAAGAAAACACTTAAAATTTTGATAATAAATGTATGATTTTCTGTGTTTAGCTATTTCCTATAATTTTTAACCAATCAAAATTCAGTAAACACAATTAATGTTTTTGAAATTTACAATTTTCCATTATTACATACATTGAAAATGTAAAATATGGATCTTTTAGAAACAAAATATTTTTCTAAAACATGGATCATTTAGAAACGGAGAGAGTATAAA	.((((((((..(((((((.((((((.(((((((((((((((..................((((((..((((((...(((.....)))..))))))..))))))...............(((((((..........(((((.(((((.......))))))))))...........(((((..((((((.........))))))...)))))....)))))))..........))))))))))))))).)))))).)))))))..))))))))	-	ATGGATCATTTAGAAACGGAG
A-m0061	miR5175	A04:16943411:16943682:-	-77.29	-	A-m0061-3p	161	-	161	TTTAATACTCCCTCTGTTCCTAAATAATCTATGTTTTAGAATTTTCACACTTATTAAGAAAACACTTAAAATTTTGATAATAAATGTATGATTTTCTGTGTTTAGCTATTTCCTATGATTTTTAACCAATTAAAATTCAGTAAACACAATTAATGTTTTTGAAATTTACAATTTTCTATTATTACATACATTGAAAATGTAAAATATGGATCTTTTAGAAACAAAATATTTTTCTAAAACATGGATCATTTAGGAACGGAGGGAGTATCTCT	....(((((((((((((((((((((.(((((((((((((((.........(((((((((............))))))))).((((((.........((((((((...........(((.((((((....)))))).))).)))))))).....(((((((((((((((((.(((((................))))))))))).........)))))))))))..))))))))))))))))))))).)))))))))))))))))))))....	-	TGGATCATTTAGGAACGGAGG
A-m0079	miR5175	A06:23601046:23601315:+	-73.4	-	A-m0079-3p	16	-	16	CTTATACTCCCTCTGTTCCTAAATAATCTATGTTTTAGAATTTTCACACTTATTAAGAAAACACTTAAAATTTTGATAATAAATGTATGATTTTCTGTGTTTAGCTATTTCCTATGATTTTTAACCAATTAAAATTCAGTAAACACAATTAATGTTTTTGAAATTTACAATTTTCTATTATTACATACATTGAAAATGTAAAATATGGATTTTTTAGAAACAAAATATCTTTCTAAAACATGGATCATTTAGAAACGGAGGGAGTATATT	..(((((((((((((((.((((((.(((((((((((((((............(((((......)))))......((((.................((((((((...........(((.((((((....)))))).))).)))))))).....(((((((((((..........(((((..((((((.........))))))...)))))..)))))))))))...)))).))))))))))))))).)))))).)))))))))))))))..	-	ATGGATCATTTAGAAACGGAG
A-m0099	miR5175	A08:5948212:5948481:+	-67.14	-	A-m0099-3p	16	-	16	TTTATACTACCTCTGTTCCTAAATAATCTATGTTTTAGAATTTTCACGCCTATTAAGAAAACACTTAAAATTTTGATAATAAATGTATGATTTTCTGTGTTTAGCTATTTCCTATGATTTTTAACCAATCAAAATTCAGTAAACACAATTAATGTTTTTGAAATTTACAATTTTCCATTATTACATACATTGAAAATGTAAAATATGGATCTTTTAGAAACAAAATATTTTTCTAAAACATGGATCATTTAGAAACGGAGGGAGTATAAC	.(((((((.((((((((.((((((.(((((((((((((((............(((((......)))))............((((((.........((((((((.((........(((((.......)))))......)))))))))).....(((((((((((..........(((((..((((((.........))))))...)))))..)))))))))))..))))))))))))))))))))).)))))).)))))))).))))))).	-	ATGGATCATTTAGAAACGGAG
A-m0119	miR5175	A09:4943404:4943675:-	-80.54	-	A-m0119-3p	161	-	161	CTATGTACTCCCTCTGTTCCTAAATAATCTATGTTTTAGAATTTTCACACTTATTAAGAAAACACTTAAAATTTTGATAATAAATGTATGATTTTTCGTGTTTAGCTATTTTCTATGATTTTTAACCAATCAAAATTCAGTAAACACAATTAATGTTTTTGAAATTTACAATTTTCCATTATTACATACATTGAAAATGTAAAATATGGATCTTTTAGAAACAAAATATTTTTCTAAAACATGGATCATTTAGGAACGGAGGGAGTATATTA	..(((((((((((((((((((((((.(((((((((((((((.........(((((((((............))))))))).((((((..........(((((((.((........(((((.......)))))......)))))))))......(((((((((((..........(((((..((((((.........))))))...)))))..)))))))))))..))))))))))))))))))))).)))))))))))))))))))))))..	-	TGGATCATTTAGGAACGGAGG
A-m0121	miR5175	A09:16862285:16862563:-	-60.9	-	A-m0121-3p	14	-	14	TGAGTACTCTCTCCGTTCCTAAAAAATCAATATTCTAGAGAAAATTTTTTTTTAAAAAAGATACATATTTTATATTTTTAATGTAATTTTTGTCAACTAATAATGAAAAATTGTGAAGTCCAAGAACATTCATTGTATTTCTTAAAATCTTATTGGTTAAAAATATAAGAAATATAAAATTACAAAAAGCTATGCATTTACAGCTATGCTTTAATATATTTTATTAAAAAGTGTGAAAATTTTAAAATATGGATCTTTTAGGAACGGAAAGAATATTAA	..((((.(((.(((((((((((((.(((.(((((.(((((...(((((((.....))))))).....((((((((((((..(((((((((((...(((.(((((.....)))))..))).))))).......((((((((((((.....(((.....))).....)))))))))))).)))))).(((((...((.......))...)))))..............)))))))))))).))))).))))).))).))))))))))))).))).))))..	-	ATGGATCTTTTAGGAACGGAA
A-m0123	miR5175	A09:20762591:20762862:-	-77.89	-	A-m0123-3p	161	-	161	CAAAATACTCCCTCTGTTCCTAAATAATCTATGTTTTAGAATTTTCACACTTATTAAGAAAACACTTAAAATTTTGATAATAAATGTATGATTTTCTGTGTTTAGCTATTTCCTATGATTTTTAACCAATTAAAATTCAGTAAACACAATTAATGTTTTTGAAATTTACAATTTTCTATTATTACATACATTGAAAATGTAAAATATGGATCTTTTAGAAACAAAATATTTTTCTAAAACATGGATCATTTAGGAACGGAGGGAGTATATGT	....(((((((((((((((((((((.(((((((((((((((.........(((((((((............))))))))).((((((.........((((((((...........(((.((((((....)))))).))).)))))))).....(((((((((((((((((.(((((................))))))))))).........)))))))))))..))))))))))))))))))))).)))))))))))))))))))))....	-	TGGATCATTTAGGAACGGAGG
A-m0126	miR5175	A09:31424604:31424875:-	-71.6	-	A-m0126-3p	161	-	161	TTATGTACTCCCTCTGTTTCTAAATAATCTATGTTTTAGAATTTTCACACTTATTAAGAAAACACTTAAAATTTTGATAATAAATGTATAATTTTCTGTGTTTAGCTATTTCCTATGATTTTTAACCAATCAAAATTCAGTAAACACAATTAATGTTTTTGAAGTTTACAATTTGCCATTATTACATACATTGAAAATATAAAATATGGATCTTTTAGAAACAAAATATTTTTCTAAAACATGGATCATTTAGGAACGGAGGGAGTATAGAA	...((((((((((((((((((((((.(((((((((((((((((((((............((((((..((((((...(((.....)))..))))))..)))))).((.........(((((.......))))).......((((((.(((.........)))..)))))).....))...............)))))))........((..((.....))..)).........)))))))))))))).))))))))))))))))))))))...	-	TGGATCATTTAGGAACGGAGG
A-m0129	miR5175	A10:4147938:4148209:+	-79.14	-	A-m0129-3p	158	-	158	TAATATACTCCCTCTGTTCCTAAATAATCTATGTTTTAGAATTTTCACACTTATTAAGAAAACACTTAAAATTTTGATAATAAATGTATGATTTTCTGTGTTTAGCTATTTCCTATGATTGTTAGCCAATCAAAATTCAGTAAACACAATTAATGTTTTTGAAATTTACAATTTTCCATTATTACATACATTGAAAATGTAAAATATGGATCTTTTAGAAACAAAATATTTTTCTAAAACATGGATCATTTAGGAACGGAGGGAGATCATTG	.......((((((((((((((((((.(((((((((((((((.........(((((((((............))))))))).((((((.........((((((((.((........((((((.....))))))......)))))))))).....(((((((((((..........(((((..((((((.........))))))...)))))..)))))))))))..))))))))))))))))))))).)))))))))))))))))).......	-	TGGATCATTTAGGAACGGAGG
A-m0125	miR827	A09:29434290:29434389:-	-41.6	-	A-m0125-3p	238	-	238	AACCCTTGAATGTGTTTGTTGATTGACATCTATGCATATTGATCATCCTCGTGTTGATGATCGATTCGTTTAGATGACCATCAACAAATACTTTCATGGT	.(((..((((.((((((((((((.(.((((((.((..((((((((((........))))))))))..)).)))))).).)))))))))))).)))).)))	-	TTAGATGACCATCAACAAATA
A-m0003	miR845	A01:11074867:11074963:+	-41.54	-	A-m0003-3p	51	-	51	CGTTTTCATCACGTCGATTGGTGCCAAAGCCATGCTAATTACGTCTCTGTCAAGAGGAATTTTGCACGGCTCTGATACCAATTGATGCAATGAAAAC	.((((((((..((((((((((((.((.((((.(((........(((((....)))))......))).)))).)).))))))))))))..))))))))	-	CGGCTCTGATACCAATTGATG
A-m0074	miR860	A06:17835607:17835713:+	-54.8	-	A-m0074-3p	8	-	8	TCAAGTGTAATGTATGTAGTCCAATCTATTGAAGTACTAGCACACCATCTCTAGTGAGATGATGTGGTTGAGTAGTTCAATACATTGGACTACATATATTACTTTTG	.((((.(((((((((((((((((((.(((((((.((((..((((.((((((....)))))).))))....)))).))))))).))))))))))))))))))).))))	-	TCAATACATTGGACTACATAT

## Sheet: Blue light treatment
Id	miRNA name	location	mfe	Id(5p)	Id(3p)	count	count(5p)	count(3p)	seq	struct	seq(5p)	seq(3p)
B-m0001	mir156	A01:2836910:2837012:+	-50.1	B-m0001-5p	-	4035230	4035230	-	GCAAAGAAACTGACAGAAGAGAGTGAGCACACAAAGGCACTTTGCATGTTCGATGCATTTGCTTCTCTTGCGTGCTCACTGCTCTATCTGTCAGATTCCGGCT	((...(((.(((((((((((((((((((((.((((((((...(((((.....)))))..)))))...))).))))))))).)))).)))))))).)))..)).	TGACAGAAGAGAGTGAGCAC	-
B-m0002	mir168	A01:5386110:5386228:+	-64.6	B-m0002-5p	-	145330	145330	-	GGGCTCGGATTCGCTTGGTGCAGGTCGGGACTAATTCGCTGACACAGCCACGTGGATTTTCCTTATTGGTTTGTGAGCAGGGATTGGATCCCGCCTTGCATCAACTGAATCGGAGCCTC	((((((.((((((.((((((((((.((((((((((((.(((.((((((((...((.....))....))).)))))..)))))))))).))))).)))))))))).)))))).)))))).	TCGCTTGGTGCAGGTCGGGAC	-
B-m0003	mir845	A01:11074867:11074963:+	-41.54	-	B-m0003-3p	49	-	49	CGTTTTCATCACGTCGATTGGTGCCAAAGCCATGCTAATTACGTCTCTGTCAAGAGGAATTTTGCACGGCTCTGATACCAATTGATGCAATGAAAAC	.((((((((..((((((((((((.((.((((.(((........(((((....)))))......))).)))).)).))))))))))))..))))))))	-	CGGCTCTGATACCAATTGATG
B-m0004	mir157	A01:22199636:22199800:+	-56.8	B-m0004-5p	-	472024	472020	-	ATGCAGGTTGTTGACAGAAGATAGAGAGCACTAAGGATGACATGCAAGTACATACATATATATCATCACACCGCAAGTGGATATAAGGAAATTCAAGAAAGAGAGGAAAAAAGAGCCTGCATCTCTACTCTTTTGTGCTCTCTATACTTCTGTCAATACCATTAT	.....(((.((((((((((((((((((((((.(((((.((.(((((.((.(.......((((((..(((.......)))))))))......(((......))).........).)).))))).))...))))).))))))))))).)))))))))))))).....	TTGACAGAAGATAGAGAGCAC	-
B-m0005	mir169	A01:24563986:24564106:+	-51	B-m0005-5p	-	65	65	-	AGTGGAATTGAGCCAAGGATGACTTGCCGGTTTATATACAATCGGTTCATGAACCATTGTTTTGGTCACATACTCAGCCCTTTGGTTGTGTCTGGCAAGTTGACCTTGGCTCTGTTTCGTT	...(((((.(((((((((.(((((((((((.......(((((.((((....)))))))))...........((.(((((....))))).))))))))))))).))))))))).)))))...	AGCCAAGGATGACTTGCCGG	-
B-m0006	mir169	A01:26736035:26736186:+	-54.7	B-m0006-5p	-	7	7	-	TCATATTTGGTAGCCAAGGATGACTTGCCTACTTCTTTGAGAATTAAGATGGTCATGGTATCATGTTTGAAAGATGAATTTATATAGGTTATCTCAACTAATGATCTTGCTTATAAAGATATTAGGCAGTCTCCTTGGCTGCCCTTATATGT	.(((((..((((((((((((.((((.(((((..((((((.....((((..(((((((((.(((....))).((((((.((.....)).))))))..))).))))))...))))))))))...)))))))))))))))))))))...))))).	TAGCCAAGGATGACTTGCCTA	-
B-m0007	mir156	A01:3145106:3145220:-	-55.9	B-m0007-5p	-	4036978	4036978	-	AGAGAAAAACTGACAGAAGAGAGTGAGCACATGCAGGCACTGTTATGTCTCCATAACTTTGCGTGTGCGTGCTCACGGCTCTTTCTGTCAGTTGCCTGACTTCTCGCTTTCTCTC	((((((.((((((((((((((.((((((((..(((.(((..((((((....))))))..))).)))..))))))))..))).)))))))))))((..(....)..)).)))))).	TGACAGAAGAGAGTGAGCAC	-
B-m0008	mir167	A01:19982460:19982580:-	-46.6	B-m0008-5p	-	160763	160763	-	AGGCATCTGATGAAGCTGCCAGCATGATCTAATTAACTTTCTTTCTCTGTTGATTTTATGACAATGGAAAAGAGATGAGTGTCGATTAGATCATGTTCGCAGTTTCACCCATTGACTGTCG	.((((((((.(((((((((.(((((((((((((..((.(((..(((((.....((((((....)))))).))))).))).))..))))))))))))).)))))))))..))..)).)))).	TGAAGCTGCCAGCATGATCTA	-
B-m0009	mir164	A01:25346884:25346977:-	-42.5	B-m0009-5p	-	2119	2119	-	ACCTCCATGTTGGAGAAGCAGGGCACGTGCAAACCAAAAAACATGAAATCTGTTTCATATGCTTTGCACGTGCTCCCCTCCTCCAACATGAGCT	.....((((((((((.((..(((((((((((((.((..(((((.(....))))))....)).)))))))))))))..)).))))))))))....	TGGAGAAGCAGGGCACGTGCA	-
B-m0010	mir2111	A02:1603785:1603896:+	-43.51	-	B-m0010-3p	51	-	51	GGTGAAGAACTGGTAATCTGCATCCTGAGGTTTAAAAATTTATAGGCAATTAAAACATGCAAATGTGTGTATGGTTTTTTAATCCTCGGGATACGGATTACCTCTTCCTTAC	.((((.(((..(((((((((.(((((((((.(((((((.(((((.((.......((((....)))))).))))).))))))).))))))))).)))))))))..))).))))	-	ATCCTCGGGATACGGATTACC
B-m0011	mir156	A02:2981968:2982085:+	-63.2	B-m0011-5p	-	4033625	4033618	-	TAAGGGGAGGTGACAGAAGAGAGTGAGCACACATGGTGGCTTTCTTGCATGCTTTTTTCAATTAGGGTTTCATGCTTGAAGCTATGTGTGCTTACTCTCTCTCTGTCACCCCTTCTCT	..(((((.(((((((((((((((((((((((((((((....(((..(((((((((........))))...)))))..))))))))))))))))))))))).))))))))).)))))..	TGACAGAAGAGAGTGAGCAC	-
B-m0012	mir157	A02:7395183:7395288:+	-44	B-m0012-5p	-	1215	1215	-	TGAGAAAATGTTGACAGAAGAAAGAGAGCACAAGCCGGGATTAGCAAAAAGAGAGTTTTGCCCTTGTCGGGAGTGTGCTCTCTTTACTTCTGCCACCATCATCGCG	...((..(((.((.((((((((((((((((((..((.((....((((((......)))))).....)).))..)))))))))))).)))))).)).)))..))...	TTGACAGAAGAAAGAGAGCAC	-
B-m0013	mir157	A02:9905878:9905988:+	-49.9	B-m0013-5p	-	470666	470655	-	ATTGATAGTGTTGACAGAAGATAGAGAGCACGGATGATGAGATACAATATGGAACAGTTTCTTTGCATCTTACTCCTTTGTGCTCTCTAGCCTTCTGTCATCACTTTCTAT	...((.((((.(((((((((.(((((((((((((.((((((((.(((...((((....))))))).)))))).)).)))))))))))))..))))))))).)))).))...	TTGACAGAAGATAGAGAGCAC	-
B-m0014	mir394	A02:14006158:14006255:+	-42.5	B-m0014-5p	-	60	60	-	TATAGATATCTTTGGCATTCTGTCCACCTCCTCTACATATGTGTATGGACGATGTGTTCTGTGAGTGGAGGTGGGCATACTGCCAATAGAGATCTGTT	.((((((.(((((((((.(.(((((((((((.((.((((.(..(((.....)))..)..)))))).))))))))))).).)))))).))).)))))).	TTTGGCATTCTGTCCACCTCC	-
B-m0015	mir169	A02:22304676:22304963:+	-71.28	-	B-m0015-3p	7	-	7	GTAACGGTTTCAGGCAGTCTCCTTGGCTATCTTGACATGCTTTTTTCTTCCATGTTATACCTTATTTCTTTGTATTTTTCGAGTCCAAATAATATTTTTTTCTATAAATTTACTACGAAAATCCCTTAAACAATCTCTAACAAAGTATGTTATTAGAAAACTACCACTTTTTGCATTTATTGCAAATGCATGTACGTGGTGAGTGTACGCATTGTTTAGAAGGAAATGTCAAAGATGAATAGAAGAATCATATTTGGTAGCCAAGGATGACTTGCCTATTTCTTTGAG	...........((((((((((((((((((((.(((((((...........))))))).............((.(((((((...((......(((((((((((((...((((((((((................(((.(((((.....)))))..)))..............(((((((.....)))))))....))))))))))............))))))))))))).......))...))))))))).....)))))))))))).))).)))))...........	-	TAGCCAAGGATGACTTGCCTA
B-m0016	mir164	A02:24476918:24477017:+	-46.6	B-m0016-5p	-	2913	2913	-	TTACACTTGCTGGAGAAGCAGGGCACGTGCGAACAAATGAGATCGATCGGTATATGTTGATCATATTTTCGCACGTGTTCTACTACTCCAACACGTGTGC	.(((((.((.(((((.((.((((((((((((((..((((.(((((((........))))))).)))))))))))))))))).)).))))).)).))))).	TGGAGAAGCAGGGCACGTGCG	-
B-m0017	mir166	A02:819682:819813:-	-52.84	-	B-m0017-3p	92802	-	92802	TTTCTTTTGAGGGGAATGTTGTCTGGCACGAGGCCCTTAACACAGATCTACGATCGGTTATATATATAATATATGAACGATCAATTTAGTGGTTGATGACGTCGGACCAGGCTTCATTCCCCTCAATTACAT	......((((((((((((..((((((..(((.(.(.(((((.((.......(((((.((((((((...)))))))).))))).......))))))).).).)))..))))))..))))))))))))......	-	TCGGACCAGGCTTCATTCCCC
B-m0018	mir164	A02:1457139:1457288:-	-53.21	B-m0018-5p	-	2147	2147	-	CTGAGCAAGATGGAGAAGCAGGGCACGTGCATTACTAACTCATCTCTTAGTCCACGTATATACACTCTCCCCAAATGCATGTATATGATAGAGATGTGTGAAGTGTGTTGAGTTAGTTCTTCATGTGCCCATCTTCCCCATCATGACCAC	.((..((.(((((.((((..(((((((((....(((((((((.......(..(((...((((((((((...((.(((....))).))..)))).))))))..)))..))))))))))....)))))))))..)))).))))).))..)).	TGGAGAAGCAGGGCACGTGCA	-
B-m0019	mir172	A02:2012434:2012552:-	-41	-	B-m0019-3p	234	-	234	GTCGTTTTTTGTAGGCGCAGCACCATCAAGATTCACATGGAAATTGAAAAATCTCCTAATTTTTAATTAGGGTTTTGATATGTATATGAGAATCTTGATGATGCTGCATCAACAACCGA	.(((....((((.(..((((((.(((((((((((.((((...((...(((((..((((((.....)))))))))))...))...)))).))))))))))).))))))..).)))).)))	-	AGAATCTTGATGATGCTGCAT
B-m0020	mir162	A02:2629825:2629955:-	-53.42	-	B-m0020-3p	1606	-	1606	AGAGTGAAAGTCGCTGGAGGCAGCGGTTCATCGATCTCTTCCTGTGGATTTTTTTTTGGTTGTTTGTTGTTGTTGGAAAGAGATTAAAAGCATGAACAGATCGATAAACCTCTGCATCCAGCGGTTGCCTC	.(((....(..(((((((.((((.((((.((((((((.(((.(((.((((((((((..(.............)..))))))))))....))).))).)))))))).)))).)))).)))))))..)..)))	-	TCGATAAACCTCTGCATCCAG
B-m0021	mir172	A02:6174070:6174195:-	-59.3	-	B-m0021-3p	47	-	47	GGTAGTTGCAGATGCAGCATCATCAAGATTCACAAGTGAAGTGGTTTCCTTGGTTTTCGCCTCTCCATCCGAAAACAAAGGGTTCTTCTCGAATGGGAATCTTGATGATGCTGCATCAGCATATAC	.(((..(((.(((((((((((((((((((((.((..(((.(.((..(((((.(((((((..........))))))).)))))..)).))))..)).))))))))))))))))))))).)))..)))	-	GGAATCTTGATGATGCTGCAT
B-m0022	mir390	A02:6427612:6427714:-	-39.99	B-m0022-5p	-	16325	16318	-	AGTAGCTCTAAAGCTCAGGAGGGATAGCGCCATAACTCAGTCAATTAGTATACATACGTTTGTATATAAATGGCGCCATCCATCCTGAGTTCCATGGCTTCTT	((.((((....(((((((((.((((.(((((((..............(((((((......)))))))..))))))).)))).)))))))))....)))).)).	AAGCTCAGGAGGGATAGCGCC	-
B-m0023	mir395	A02:11553438:11553535:-	-46.4	-	B-m0023-3p	13	-	13	GATGTTTCCTAGAGTTCCTCTAAGCACTTCATTGGAGAAAAATCATTTGCTATGAAAATGTATTCCACTGAAGTGTTTGGGGGAACTCCTGGACTCAT	.(((..(((..((((((((((((((((((((.(((((......(((((.......)))))..))))).))))))))))))))))))))..)))..)))	-	CTGAAGTGTTTGGGGGAACTC
B-m0024	mir395	A02:11563549:11563649:-	-45.6	-	B-m0024-3p	13	-	13	GATGTTTCCTAGAGTTCCTCTGAGCACTTCATTGGATATAACATTTTCTATCAAAAAGAAATGTATTCTACTGAAGTGTTTGGGGGAACTCCTGGACTCAT	.(((..(((..(((((((((..(((((((((.((((....((((((.((.......))))))))..)))).)))))))))..)))))))))..)))..)))	-	CTGAAGTGTTTGGGGGAACTC
B-m0025	mir159	A02:13176335:13176534:-	-78.9	-	B-m0025-3p	3064	-	3064	AATACAGAAGTAGAGCTCCTTAAAGTTCAAACGAGAGTTTAGCAGGGTAAAGAAAAGCTGCTAAGCTATGGATCCCATAAGCCCTAACCTTAAAATAGAAAAAGGATTTGGCTGTATGGCTTGCATATCTCAGGAGCTTTAACTTGCCCTTTAATGGCTTTTACTCTTCTTTGGATTGAAGGGAGCTCTACATCTTTCAA	.....(((.((((((((((((..((((((((.((((((..((((((((((...((((((.((.((.((((.(..(((((((((..(.((((..........)))).)..)))).)))))..).)))).)).)).))))))...)))))))......)))...)))))).))))))))..)))))))))))).))).....	-	TTTGGATTGAAGGGAGCTCTA
B-m0026	mir169	A02:25162465:25162572:-	-54.3	B-m0026-5p	-	580	580	-	GAGTATAATGCAGCCAAGGATGACTTGCCGGAACGTCGTTCATCATGCGTATAGGTATTGGTGATGAATATATTTCTGGCAAGTTGTCCTGCGGCTACATTTTGCTCT	(((((.((((.((((.((((..(((((((((((....(((((((((..(((....)))..)))))))))....)))))))))))..))))..)))).)))).))))).	CAGCCAAGGATGACTTGCCGG	-
B-m0027	mir2111	A03:205673:205777:+	-53.7	-	B-m0027-3p	9	-	9	GGTGAGGAACTGGTAATCTGCATCCTGAGGTTTAAAAATACATAGGCACATGCAAATGTGTATTATAGTTTTTAATCCTCGGGATACAGATTACCTCTTCCTTAC	.((((((((..(((((((((.(((((((((.((((((((......((((((....))))))......)))))))).))))))))).)))))))))..))))))))	-	ATCCTCGGGATACAGATTACC
B-m0028	mir1140	A03:683645:683790:+	-67.1	-	B-m0028-3p	331	-	331	AATCTTTTATATGGCTCCGATTGGCTTTAGGCTGTTGTGGCTTTGACTTCTTTCTAAAGTCTTCAAAATTTAGTTTTTCACAATCACGTTAAATTTTTTTAAAAGTCACAGCCACAACAGCCTAAACCAATCGGAGCCATGGTGAT	.(((.....(((((((((((((((.(((((((((((((((((.((((((....(((((..........)))))...............(((((....))))))))))).))))))))))))))))))))))))))))))))..)))	-	AACAGCCTAAACCAATCGGAG
B-m0029	mir156	A03:2162968:2163084:+	-62.5	B-m0029-5p	-	4033625	4033618	-	TAAGAGGAGGTGACAGAAGAGAGTGAGCACACATGGTGGCTTTCTTGCATGCGTTTTTAATTAGGGTTTTATGCTTGAAGCTATGTGTGCTTACTCTCTCTCTGTCACCCCTTCTTT	.((((((.(((((((((((((((((((((((((((((....(((..(((((...((((....))))...)))))..))))))))))))))))))))))).))))))))).)))))).	TGACAGAAGAGAGTGAGCAC	-
B-m0030	mir390	A03:9087338:9087431:+	-42.5	B-m0030-5p	-	16296	16296	-	AGAATCTGTAAAGCTCAGGAGGGATAGCGCCATCATCATCATCTCATTCAAATTGATATTTTGGCGCTGTCCATCCTGAGTTTCATTGGCTCTT	(((..(.((.((((((((((.(((((((((((..((.((((............))))))..))))))))))).)))))))))).)).)..))).	AAGCTCAGGAGGGATAGCGCC	-
B-m0031	mir160	A03:9345691:9345793:+	-43.5	-	B-m0031-3p	192	-	192	TATTTGTATATATGCCTGGCTCCCTGTATGCCATACACTAAGTTCATCGATCCTCGGCGACCTCCGTGGATGGCGTATGAGGAGCCAAGCATAATCTCATCAT	..........(((((.(((((((..(((((((((.(((..((.((..((.....))..)).))..))).)))))))))..))))))).)))))..........	-	GCGTATGAGGAGCCAAGCATA
B-m0032	mir172	A03:11440427:11440544:+	-49.7	-	B-m0032-3p	47	-	47	GTTGTTTGCTGCTGTGGCATCATCAAGATTCACATCCGTTGATGGACGGTGGTGGTTCACTCTACCCAAAGTTCTCTTGTGAAAATGGGAATCTTGATGATGCTGCATCGGTAATCAA	.(((.((((((.((..(((((((((((((((.((((((..((.((((.(.(((((......))))))...)))))).)).))...)).)))))))))))))))..)).)))))).)))	-	GGAATCTTGATGATGCTGCAT
B-m0033	mir167	A03:19158186:19158309:+	-52.2	B-m0033-5p	-	160765	160765	-	CGGCATCTGATGAAGCTGCCAGCATGATCTAGTTAACTTTATTTCTCCGTTGTTTATCCATGACAATGGAAAAGGGATAAGTGTCGATTAGATCATGTTCGTAGTTTCACCCGTTGACTGTCGC	(((((((.(.(((((((((.(((((((((((((..(((((((..((((((((((.......)))))))))...)..))))).))..))))))))))))).))))))))).)....)).))))).	TGAAGCTGCCAGCATGATCTA	-
B-m0034	mir162	A03:21017596:21017714:+	-53.8	-	B-m0034-3p	1612	-	1612	AAGTTGAAGTCGCTGGAGGCAGCGGTTCATCGATCAATTCCTGTGAAAAATGATGTTGGAAACAATTTACATGGGAAGCATGAATCGATCGATAAACCTCTGCATCCAGTGCTTCTCCT	.((..((((.(((((((.((((.((((.(((((((.((((.(((.....(((..((((....))))...))).....))).)))).))))))).)))).)))).)))))))))))..))	-	TCGATAAACCTCTGCATCCAG
B-m0035	mir170	A03:21906704:21906806:+	-30.8	B-m0035-5p	-	6	6	-	TCCTCTTTGATATTGGCCTGGTTCACTCAGATCTTCCAGATTACACACGTACTATATACATTCTCTCAGTTATCTGATTGAGCCGCGCCAATATCTCAGTGCT	..(.((..(((((((((.(((((((.((((((((...(((.....................)))...))..)))))).))))))).)))))))))..)).)..	TATTGGCCTGGTTCACTCAGA	-
B-m0036	mir168	A03:23663751:23663860:+	-55.8	B-m0036-5p	-	145352	145352	-	GGGCTCGGATTCGCTTGGTGCAGGTCGGGACACAAATCACTGGTGCTTTTGCCTTATTGGTTTGTGAGCAGGGATTGGCTCCCGCCTTGCATCAACTGAATCGGAGCCTC	((((((.((((((.((((((((((.(((((..(((.((.((..(((((..(((.....)))....))))))))))))..))))).)))))))))).)))))).)))))).	TCGCTTGGTGCAGGTCGGGAC	-
B-m0037	mir159	A03:25298212:25298395:+	-83.63	-	B-m0037-3p	8	-	8	ATAGGTAGGGAGCTTCCTTTAGTCCATTCACAGATCATGATATGATCCAATTAGCTTCCGACTCATTCATCCAAATACCGAGTCACGAAAATTTCAACTTAGACTCGTTAAATGAATGAATGATGCGGTAAACAAATTGGATCATTGATTCTCTCTGATTGGACTGAAGGGAGCTCCCTCCTTT	..(((.((((((((((((((((((((.(((.(((..((.(.(((((((((((.(.(((((..((((((((.((..((.((((((.................)))))).))..)).))))))))..))).)).).)))))))))))).))..))).))).)))))))))))))))))))))))..	-	TCTGATTGGACTGAAGGGAGC
B-m0038	mir156	A03:28108155:28108261:+	-53.51	B-m0038-5p	-	4036978	4036978	-	CAGAGAAAACTGACAGAAGAGAGTGAGCACATGCAGGCACTGTTATGTGCCCACAACTTTGCTTGTGCGTGCTCACCTCTCTTTCTGTCAGTTGCCTGAGTTCTCGC	..((((((((((((((((((((((((((((..(((((((..(((.((....)).)))..)))))))..))))))).))))).))))))))))).......)))))..	TGACAGAAGAGAGTGAGCAC	-
B-m0039	mir172	A03:693075:693192:-	-47	-	B-m0039-3p	234	-	234	CTTTTTGTAGGTGCAGCACCATCAAGATTCACATGGAAATTGAAAAACCCCTAATCTTATTAATTAGGGTTTTGATATGTATATATGAGAATCTTGATGATGCTGCATCAACAACAGA	....((((.(((((((((.(((((((((((.((((...((...(((((((.((((.......)))))))))))...)).....)))).))))))))))).))))))))).))))....	-	AGAATCTTGATGATGCTGCAT
B-m0040	mir156	A03:1903430:1903543:-	-47.7	B-m0040-5p	-	4053788	4053784	-	AAAAAGAAGTTGACAGAAGAGAGTGAGCACACAAAGGGGGAATTGTATAAAATTAAGTTTGTTGTATATAGTTGCTTTTGCGTGCTCACTCTCTCTATGTCATAACTTCTCCTT	....(((((((((((..(((((((((((((.((((((...(((((((((.(((.......))).))))))))).)))))).)))))))))))))...)))))..))))))....	TGACAGAAGAGAGTGAGCAC	-
B-m0041	mir391	A03:4507047:4507132:-	-31.5	B-m0041-5p	-	997	997	-	ATAGATTTGCTTCGCAGGAGAGATAGCGCCATCACATTTTCTAAGAGTTTAGCTGATGACGGTATCTCTCCTACGTAGCTATCCTT	...(((..(((.((.((((((((((.((.(((((((..(((...)))..).).))))).)).)))))))))).)).))).)))...	TTCGCAGGAGAGATAGCGCCA	-
B-m0042	mir172	A03:4762678:4762939:-	-70.3	B-m0042-5p	-	52	52	-	TCGCCTCTTGGGAATCTTGATGATGCTGCATCAGCAACTACATGGCTACACGTTTCAACGTTTTTCGTTCTCTAATGAAGAAAGTAAAGATGTCTTGGGGATGTGAGCAAGGACTAAAAACATAGAAGGTAAAGTCTTTTTTTTTTTTTGTTCTTGTTTCCTACTCTTGCCAATTTTTTGGTCATGCACATGTTTCTTTCTTGCTTTTGTTATTGGCAAGACCATTCACATGTAGCGCTTTCGACGGATCCCACATGTGCTT	..(((...(((((.((((((...((((((((........(((((((...((((((..((.(((((((((....))))))))).))..))))))...(((...(..(((((((((.(((((...((((((......))))))..))))).)))))))))..)..)))..(((((....)))))...)).))))).....(((((((.........)))))))........))))))))...)))).)).)))))...).))..	GGAATCTTGATGATGCTGCAT	-
B-m0043	mir390	A03:4957453:4957555:-	-46.57	B-m0043-5p	-	16292	16292	-	AGTAGCTGTAAAGCTCAGGAGGGATAGCGCCATGTCTCACCGGTACTATAAAATGTTTGTATATCTATATTGGCGCTATCCATCCTGAGTTCTATGGCTTCTT	((.(((((((.(((((((((.(((((((((((..........((((............))))........))))))))))).))))))))).))))))).)).	AAGCTCAGGAGGGATAGCGCC	-
B-m0044	mir2111	A03:15825443:15825568:-	-61.56	-	B-m0044-3p	11	-	11	GGTGAGGACCGGGTAATCTGCATCCTGAGGTTTAAAGCTTGATTATACGCATAACATGCCGACGCATATAACTATGTGTTTTAGAATAGCTTTTAGTCCTCGGGATGCGGATTACCTCTTCCTTAC	.(((((((..((((((((((((((((((((...((((((.......(((((((..((((....)))).....)))))))........))))))....))))))))))))))))))))..)))))))	-	GTCCTCGGGATGCGGATTACC
B-m0045	mir169	A03:16715829:16716002:-	-60.1	B-m0045-5p	-	2942	2942	-	AAGTAGTGTGCAGCCAAGGATGACTTGCCGATTTGAAATATATTTTTAATACTTTACTAAGACATCTTTTCAGTTTCAAATTTGTCTTGGAGAGGCTAGGAAGAAATTACAATTTATTTCGTAGTTTAAAGAAAAAATATGATCGGCAAGTTTTCCTTGGCTACATGTTTCTTT	(((.((..((.(((((((((.((((((((((((......((((((((.........((((((((..(((........)))..))))))))..((((((.((((((((....)))).)))).)))))).....)))))))))))))))))))).))))))))).))..)).))).	CAGCCAAGGATGACTTGCCGA	-
B-m0046	mir157	A03:17929030:17929203:-	-66.6	B-m0046-5p	-	472024	472020	-	ATGCTGGTTGTTGACAGAAGATAGAGAGCACTAAGGATGACATGCAAGTACATATGTATGTATCATCACACCGCCTGTGGATGATTACAAAAATAAAACCAATTCAAAAGAGAGAGAGAGAGAGCCTGCATGTCTACTCTTTCGTGCTCTCTATACTTCTGTCACCACCATTAT	....((((.((.(((((((((((((((((((.(((((.((((((((.((.(.......(((((((((.(((.....)))))))).)))).............(((......))).......).)).))))))))...))))).))))))))))).)))))))))).))))....	TTGACAGAAGATAGAGAGCAC	-
B-m0047	mir156	A03:28483157:28483461:-	-62.47	-	B-m0047-3p	4035230	-	4035230	ATCTCTCTCTTTGTTCTTTCTTTTTTGTTAATTTATTTTCCCTTCTTGATTTGGTCAAACCCTAGATTTGTTTTCGCAAAGGGTATCCAAAAATGAAACTTTCCTCTTTTCCTTTGATTATAAATATTCCCTCTGGTTCTTGCTTATCCTAAGCCTCTCAGATCTAACTCTACATCCCAAACCCATTTCCAATGGTCGATCTCTTATTTCAGAATCTGTGTAGGTAAGGACATTGAATGAGTTTTGGGATAAATTTTAGAGAAACGCATAGAAACTGACAGAAGAGAGTGAGCACACAAAGGCAC	...........(((((.(((((((((((((.(((.............(((((((.......(((((..(((((...(((((((..........................))))))).....))))).....))))).....(((((...)))))...)))))))...(((((.((((((((.(((((..(((((..(.....(((((..(((...))).)))))...)..))))))))).).))))))))......)))))..........))).))))))))))))).)))))...........	-	TGACAGAAGAGAGTGAGCAC
B-m0048	mir399	A04:15101781:15101907:+	-52.2	-	B-m0048-3p	5	-	5	AGAAAGGTGCAAATGCATTACAGGGCAAGATCTCCTTTGGCAGGAAACTATTACTCCATTCTTGCATATGCATTTATGTTTGTGGTATAAACTCTCTGCCAAAGGAGATTTGCCCGGTAATTCTTTC	.((((((.((....)).((((.(((((.(((((((((((((((((...((((((..(((...(((....)))...)))...)))))).....)).)))))))))))))))))))).)))).))))))	-	TGCCAAAGGAGATTTGCCCGG
B-m0049	mir390	A04:16501167:16501256:+	-42.1	B-m0049-5p	-	16296	16296	-	AGAATCTGTAAAGCTCAGGAGGGATAGCGCCATCATGATCACACACATCGATATTTTTGGCGCTGTCCATCCTGAGTTTCATTGGCTCTT	(((..(.((.((((((((((.(((((((((((.....(((.........))).....))))))))))).)))))))))).)).)..))).	AAGCTCAGGAGGGATAGCGCC	-
B-m0050	mir166	A04:18837677:18837824:+	-57.7	-	B-m0050-3p	92777	-	92777	TCTCTTTTGAGGGGAATGTTGTTTGGCTCGAAGACTCTAGCTTATCATGTTAGATCTTCTTCGATTTAATCGAATCAAACCTCCATGTTTGAGATCTGATTTAGGATTTTAGGGTCGTCGGACCAGGCTTCATTCCCCCCAATTATTG	......(((.((((((((..((((((..(((.((((((((...(((..((((((((....(((((...))))).((((((......))))))))))))))....))).)))))))).)))..))))))..)))))))).)))......	-	TCGGACCAGGCTTCATTCCCC
B-m0051	mir393	A04:2537909:2538053:-	-60.3	-	B-m0051-3p	19	-	19	ACTAGAGAAAGGATCCAAAGGGATCGCATTGATCCAAATTAAGCTGAATTATTCCCCAATAGTTATTCTTTTTCTCAATCGAAAGATGAAAAGAAGACTTGCTTCATTTTCTGGATCATGCGATCTCATTGGATTCATTCTTTGG	.((((((((.((((((((.((((((((((.(((((((((.((((..(((((((....)))))))..(((((((.(((.((....))))).)))))))...)))).)))...)))))))))))))))).)))))))).))))))))	-	ATCATGCGATCTCATTGGATT
B-m0052	mir319	A04:8458021:8458207:-	-81.04	B-m0052-5p	-	607	604	-	TGGGGGAAGGGAGCTTTCTTCGGTCCACTCATAGAATAATATGTGAGATTTAATTGACTCTCGACTCATTCATCCAAATACCAAATGAAAGAATATGTAGACATATGGTAAATGAATGAATGATGCTAGAGACAAATTGAATCTTCACTTCTCTATGCTTGGACTGAAGGGAGCTCCCTTTTTTTAT	(((((((((((((((..((((((((((..((((((.......(((((((((((((..((((.(..((((((((.((..(((((.(((..............))).)))))..)).))))))))..).))))...))))))))).))))...))))))..))))))))))..))))))))))))))).	GAGCTTTCTTCGGTCCACTC	-
B-m0053	mir166	A04:8640518:8640651:-	-51.21	-	B-m0053-3p	92802	-	92802	TTTCTTATGAGGGGATTGTTGTCTGGCACGAGGCCCTTAACTCAGATCTACGATCGGTTATATAAATATATTATATGAACGATCAGTTAAGTGGTTGATGACGTCGGACCAGGCTTCATTCCCCTCAGTTACAT	.......((((((((.((..((((((..((((((((((((((.........(((((.((((((((.....)))))))).)))))))))))).)))).......)))..))))))..)).)))))))).......	-	TCGGACCAGGCTTCATTCCCC
B-m0054	mir156	A04:11297018:11297124:-	-46.3	B-m0054-5p	-	4035230	4035230	-	ACATAGCAACTGACAGAAGAGAGTGAGCACACAAAAGTAATCTGCATATACTGCATTTGCTTCTCTTGCGTGCTCACTGCTCTTTCTGTCAGATTCTAGTGCTGATC	...(((((.(((((((((((((((((((((.(((((((((..((((.....)))).))))))...))).))))))))).))).))))))))).......)))))...	TGACAGAAGAGAGTGAGCAC	-
B-m0055	mir1511	A05:19608287:19608366:+	-36.9	-	B-m0055-3p	2302	-	2302	GTTTTGAGATCTTCTACGTGGTATCAAAGCCATGTTATCATTGATAGCCTGGCTCTGATACCATGAAGTAAATCTTAAAA	.(((((((((...((.((((((((((.(((((.((((((...)))))).))))).)))))))))).))...)))))))))	-	TGGCTCTGATACCATGAAGTA
B-m0056	mir158	A05:21937340:21937426:+	-36.6	-	B-m0056-3p	244	-	244	TTCTCGGTATTTCTTTGTCTATATTCTTGGAAAAAGCGATGAGGTCTCGTTGCACTTTCCCAAATGTAGACAAAGCAAAACCGCGAT	.((.((((.((.(((((((((((((...(((((..(((((((....)))))))..)))))..))))))))))))).)).)))).)).	-	TCCCAAATGTAGACAAAGCA
B-m0057	mir164	A05:150874:150967:-	-39.7	B-m0057-5p	-	2119	2119	-	ACCTCCACGTTGGAGAAGCAGGGCACGTGCAAACCAACAAACACGAGATCTATCTCATGTAATTTGCACGTGCTCCACTCCTCCAACATGAGCT	..(((...(((((((.((..(((((((((((((.......(((.((((....)))).)))..)))))))))))))..)).)))))))..)))..	TGGAGAAGCAGGGCACGTGCA	-
B-m0058	mir403	A05:266423:266524:-	-38.9	-	B-m0058-3p	1287	-	1287	GAGTCATATTACATGTTTTGTGCGTGAATCTAATTCGTATGCTCATGTAGTAATCCTATCTTGTTGTTGGATTAGATTCACGCACAAACTCGTAATCTGTCT	.((.((.(((((..((((.((((((((((((((((((...((....((((.....))))...))...))))))))))))))))))))))..))))).)).))	-	TTAGATTCACGCACAAACTCG
B-m0059	mir408	A05:364803:364911:-	-44.5	B-m0059-5p	-	2240	2230	-	TCAGAGAGAGACAGGGAACAAGCAGAGCATGGATTGAGTTTTTACCAAAACATCAAATGACTATGTTTGGTCTCTTCCCATGCACTGCCTCTTCCCTGGCTCCCTCCTC	...(((.(((.(((((((...((((.((((((.(((((((((....))))).))))..(((((....))))).....)))))).))))...))))))).))).)))...	ACAGGGAACAAGCAGAGCATG	-
B-m0060	mir166	A05:567045:567197:-	-61.1	-	B-m0060-3p	92777	-	92777	TCTCTTTTGAGGGGAATGTTGTCTGGCTCGAGGACTCTGGCTCTATCAACTCATGTTGGATCTTCTTCGATCTAATCGAATCAAACCTCTATGTTTGAGATCTGATTAGGGTTTTAGTGTCGTCGGACCAGGCTTCATTCCCCCCAATTATTG	......(((.((((((((..((((((..(((.(((.((((((((((((..((..((((((((......))))))))....((((((......))))))))..))).))))))..))).))).)))..))))))..)))))))).)))......	-	TCGGACCAGGCTTCATTCCCC
B-m0061	mir160	A05:3222222:3222326:-	-45.3	-	B-m0061-3p	1437	-	1437	GTATAAGATGTGTATGCCTGGCTCCCTGTATGCCATCCTCTAAGCTCATCGACCATTGATGACCTCCGTGAATGGCGTATGAGGAGCCATGCATATTTTCATATA	.((((.((...((((((.(((((((..(((((((((.(.(..((.(((((((...))))))).))..).).)))))))))..))))))).))))))..)).))))	-	GCGTATGAGGAGCCATGCATA
B-m0062	mir390	A05:3490021:3490112:-	-40.7	B-m0062-5p	-	16296	16296	-	AGAATCTGTAAAGCTCAGGAGGGATAGCGCCATCATAATCTCATTCACATCGATATTTTTGGCGCTGTCCATCCTGAGTTTCATTGGCTCTC	(((..(.((.((((((((((.(((((((((((.....(((...........))).....))))))))))).)))))))))).)).)..))).	AAGCTCAGGAGGGATAGCGCC	-
B-m0063	mir161	A05:12394628:12394755:-	-59.1	B-m0063-5p	-	312	312	-	ATTGCTTCGATCAATGCACTGAAAGTGACTACATCAGCATTTGTTTTTAAGCTTTCGCTCTCATCTATATGATGAAGATGAAAATTAGCCTCTGATGTAGTCACTTTCAATGCGTTGATCATAGCATG	..((((..((((((((((.((((((((((((((((((.....(((((((.((....))..(((((.....)))))...)))))))......)))))))))))))))))).))))))))))..))))..	TCAATGCACTGAAAGTGACTA	-
B-m0064	mir167	A05:15076975:15077087:-	-44.8	B-m0064-5p	-	160763	160763	-	CGGCATCTGATGAAGCTGCCAGCATGATCTAATTATCTTTCTTTCTCCGTTGACGATGGAAAAGACATGAGTGTTGATTAGATCATGTTCGCAGTTTCACCCGTTGACTGTCT	.((((((.(.(((((((((.(((((((((((((((.((((((((.((((((...)))))))))))...)))...))))))))))))))).))))))))).)....)).)))).	TGAAGCTGCCAGCATGATCTA	-
B-m0065	mir394	A06:8184914:8185017:+	-42.1	B-m0065-5p	-	60	60	-	TACAGATTTCTTTGGCATTCTGTCCACCTCCTTTGTATATAAATGTAAGTATATCGGTTGTGTGTGAAAGAAGGAGGTGGTCATACTGCCAGTAGACATCTGTT	.((((((.(((((((((.(.((.(((((((((((.((((((..((.........))....))))))...))))))))))).)).).)))))).))).)))))).	TTTGGCATTCTGTCCACCTCC	-
B-m0066	mir169	A06:17327896:17328016:+	-60.1	B-m0066-5p	-	577	577	-	GAGTATAATGCAGCCAAGGATGACTTGCCGGAGTGTTGTTCATCATGCATAAAAAATATTGATGATGATGATGGTGATGAACATAATTCTGGCAAGTTGTCCTTCGGCTACATTTTGCTCT	(((((.((((.(((((((((..((((((((((((..((((((((((.(((.....((....))....)))...))))))))))..))))))))))))..))))).)))).)))).))))).	CAGCCAAGGATGACTTGCCGG	-
B-m0067	mir860	A06:17835607:17835713:+	-54.8	-	B-m0067-3p	15	-	15	TCAAGTGTAATGTATGTAGTCCAATCTATTGAAGTACTAGCACACCATCTCTAGTGAGATGATGTGGTTGAGTAGTTCAATACATTGGACTACATATATTACTTTTG	.((((.(((((((((((((((((((.(((((((.((((..((((.((((((....)))))).))))....)))).))))))).))))))))))))))))))).))))	-	TCAATACATTGGACTACATAT
B-m0068	mir156	A06:17869843:17869955:+	-51.22	B-m0068-5p	-	4033735	4033640	-	GAATTGATGGTGACAGAAGAGAGTGAGCACACATGGTTGCTTTCTTGCATATTTGAAGGTTTAATGCATGAAGCTATGTGTGCTCACTCTCTATCCGCACCTTGTTCTTTTCT	(((..((.((((.(.((((((((((((((((((((((....(((.(((((.............))))).))))))))))))))))))))))).)).)))))....))..))).	TGACAGAAGAGAGTGAGCAC	-
B-m0069	mir156	A06:17870447:17870557:+	-58.3	B-m0069-5p	-	4033735	4033640	-	GAATTGATGGTGACAGAAGAGAGTGAGCACACATGGTGGCTTTCTTGCATATTTGAAGATGTCATGCTTGAAGCTATGTGTGCTCACTCTCTATCTGTCACCGCCTTCTCT	((...(.((((((((((((((((((((((((((((((....(((..((((((........)).))))..))))))))))))))))))))))).)))))))))).)...)).	TGACAGAAGAGAGTGAGCAC	-
B-m0070	mir156	A06:17870679:17870790:+	-57.7	B-m0070-5p	-	4033735	4033640	-	GAAATGATGGTGACAGAAGAGAGTGAGCACACATGGTGGCTTTCTTGCATATTGGAAGATCTCATGCTTGAAGCTATGTGTGCTCACTCTCTATCTGTCACCCCTTCTTTAT	.....((.(((((((((((((((((((((((((((((....(((..((((...((.....)).))))..))))))))))))))))))))))).)))))))))...)).....	TGACAGAAGAGAGTGAGCAC	-
B-m0071	mir169	A06:22657906:22658066:+	-60.8	B-m0071-5p	-	7	7	-	TTCTATTTGGTAGCCAAGGATGACTTGCCTACTTCTTTGCGAAGGAAAATGGTCACGGTGTCATGTTTGAAAGTGAATATATATTTATAAGAGTATATCAATTAGTGACCATTTTGCGTATAAAAAGATATTAGGCAGTCTCCTTGGCTATCCTTATATGT	...(((..((((((((((((.((((.(((((..(((((.....(.(((((((((((....((((........))))..((((((((....))))))))......))))))))))).)......)))))...))))))))))))))))))).))..)))...	TAGCCAAGGATGACTTGCCTA	-
B-m0072	mir168	A06:25071508:25071627:+	-63.7	B-m0072-5p	-	111878	111878	-	GGCCTCTGACTCGCTTGGTGCAGGTCGGGAACTGATTGGCTGACACCGCCACGTGGCTTTCCATGGTTGGCTTGTGAGCAGGGATCGGATCCCGCCTTGTATCAAGTGAATCCGAGTCCG	((.(((.((.((((((((((((((.(((((.((((((.(((.(((..(((((((((....)))))..)))).))).)))...)))))).))))).)))))))))))))).)).))).)).	TCGCTTGGTGCAGGTCGGGAA	-
B-m0073	mir1885	A06:25284947:25285126:+	-80.4	-	B-m0073-3p	1086	-	1078	TTCAAAGAAAAGGAATCATACTTTCATTGATAATGAAATCAATAGAGAGAATGATACTGAGCTCTTACATTCGATTAGATGCGATAATCTTATCCTCTAATTGCTTGTAAGAGCTGATGACCAATGGATCATCCTCTATTGATCTCTTCATCAATGAAAGGTATGATTCCCTTTCTTTGA	.(((((((((.((((((((((((((((((((...((.((((((((((............((((((((((..((((((((.(.((((....)))))))))))))..))))))))))(((((((...)).))))))))))))))).))...)))))))))).)))))))))).)))))))))	-	CATCAATGAAAGGTATGATTCC
B-m0074	mir169	A06:549374:549466:-	-38.7	B-m0074-5p	-	248	248	-	AGAATGATATTGAGCCAAAGATGACTTGCCGACCAATGAATCTAAAACTGATTTTGGCAACCGGCAAGTTGACTTTGGCTCTGTTTCCTTCTC	((((.((.((.(((((((((.((((((((((.(((..(((((.......))))))))....)))))))))).))))))))).)).)).)))).	TGAGCCAAAGATGACTTGCCG	-
B-m0075	mir169	A06:551932:552029:-	-36.1	B-m0075-5p	-	248	248	-	AGAATGATATTGAGCCAAAGATGACTTGCCGATTTTACCAACAAACCTAAAATTGATATTGGCTACCGGCAAGTCGATTTTGGCTCTGTTTCCTTCTC	((((.((.((.(((((((((.((((((((((......(((((((........)))...))))....)))))))))).))))))))).)).)).)))).	TGAGCCAAAGATGACTTGCCG	-
B-m0076	mir171	A06:4089307:4089409:-	-44.9	B-m0076-5p	-	1119	1119	-	AGGTAACGCGAGATATTAGTGCGGTTCAATCAAATAGTCGTGTTCTCACTTGATAGAGATCGGTTTTGTTCGATTGAGCCGTGCCAATATCACGCGTCAACCC	.(((.(((((.((((((.(..((((((((((.((((((((...((((........)))).)))..))))).))))))))))..).)))))).)))))..))).	AGATATTAGTGCGGTTCAATC	-
B-m0077	mir164	A06:18231474:18231573:-	-39.7	B-m0077-5p	-	2913	2913	-	TATCACTTGCTGGAGAAGCAGGGCACGTGCGAACAAATGAGTTTGAGCAGTACATTTTGATCAAATATTCGCACGTGTTCTACTACTCCAACACGTGTAT	...(((.((.(((((.((.((((((((((((((.......((((((.(((......))).)))))).)))))))))))))).)).))))).)).)))...	TGGAGAAGCAGGGCACGTGCG	-
B-m0078	mir166	A06:25624301:25624419:-	-41.1	-	B-m0078-3p	92802	-	92802	CAAAAGTTCAGGTGGATGATGCTTGGCTCGAGACCATTAAATATGATCATTGTGATGTTGATGATGATGATGATAATGATAATGATAGTCGGACCAGGCTTCATTCCCCTCAACTTACA	...(((((.(((.((((((.((((((..(((.(.(((((..(((.(((((..(.((....)).)..))))).)))....))))).)..)))..)))))).)))))).))).)))))...	-	TCGGACCAGGCTTCATTCCCC
B-m0079	mir393	A07:11985352:11985504:+	-50.5	-	B-m0079-3p	13	-	13	ACTAGAGAAAGGATCCAAAGGGATCGCATTGATCCTAATCAAGCTGAGTTATTCCCGAATAATTATTTTAAACTTTTCTCAATGGAAAGATAGAAAAAAAAAAGATTTGCTTCGTTTTCCGGATCATGCGATCTCTTCGGATTCATCCTTTGG	.((((((...((((((.((((((((((((.(((((.(((.((((..(((((((....)))))))........((((((.....))))))...................)))).)))....))))))))))))))))).))))))...))))))	-	ATCATGCGATCTCTTCGGATT
B-m0080	mir159	A07:15265559:15265758:+	-77.8	-	B-m0080-3p	3064	-	3064	AACAAAAAAGTAGGGCTCCTTATAGTTCAAACGAGAGTTTAGCAGGGTAAAGAAAAGCTGCTAAGCTATGAATCCCATAAGCCCTAATCCTTATATATAAAAAGGATTTGGTTATATGGCTTACATATCTCAGGAGCTTTAACTTGCCCTTTAATTGCTTTTACTCTTCTTTGGATTGAAGGGAGCTCTACATCTTCTTT	.........((((((((((((.(((((((((.((((((..((((((((((...((((((.((.((.((((.(..(((((((((..(((((((.........))))))).)))).)))))..).)))).)).)).))))))...))))))......))))...)))))).))))))))).)))))))))))).........	-	TTTGGATTGAAGGGAGCTCTA
B-m0081	mir157	A07:17329447:17329558:+	-51.5	B-m0081-5p	-	470570	470570	-	GTTGATAGTGTTGACAGAAGATAGAGAGCACAGATGATGAGATGCAATTTGGAGCAGCTTGTATGCATCGTACTCCTTTGTGCTCTCTAGTCTTCTGTCATCACTCGTTACT	..((((((((.(((((((((((((((((((((((.((...((((((....((.....))....))))))....)).)))))))))))).))))))))))).)))).))))..	TTGACAGAAGATAGAGAGCAC	-
B-m0082	mir394	A07:20874655:20874770:+	-50.9	B-m0082-5p	-	60	60	-	TACAGAGTTCTTTGGCATTCTGTCCACCTCCTTTCTGAATATATTTGTGTATAAGTGTACGCAACTACGTTGTGTTTTGTGTGAGGAGGTGGGCATACTGCCAATAGAGATCTGTT	.(((((.((((((((((.(.(((((((((((((.(.(((((((.((((((((....))))))))......)))))))...).))))))))))))).).)))))).)))).))))).	TTTGGCATTCTGTCCACCTCC	-
B-m0083	mir399	A07:6316435:6316579:-	-52.4	-	B-m0083-3p	5	-	5	TGGAGAGATGAGATGTATCAAAGGTGAAAATGCATTACAGGGCAAGATCTCTATTGGCAGGAAACCATTACTTGAACTTTGCATCTCTTTATGCATTTCTTTGTCGTGAGTTTCTGCCAAAGGAGATTTGCCCGGTAATTCTTCT	.((((((....(((((((((....)))...))))))...(((((.(((((((.((((((((((..(((.((..(((...(((((......))))).)))...)).)))..)))))))))).)))))))))))).....)))))).	-	TGCCAAAGGAGATTTGCCCGG
B-m0084	mir395	A07:7666173:7666268:-	-43.6	-	B-m0084-3p	13	-	13	TTGGATGTCTCCTAGAGATCCTCTGAACACTTCATTGGGGATACATTTTTAATGACAATCACCCACTGAAGTGTTTGGGGGAACTCCCGGATCCAT	.((((....(((..(((.(((((..(((((((((.(((((((.(((.....)))...))).)))).)))))))))..))))).)))..))))))).	-	CTGAAGTGTTTGGGGGAACTC
B-m0085	mir394	A07:9184889:9184995:-	-42.3	B-m0085-5p	-	60	60	-	TACAGACTTCTTTGGCATTCTGTCCACCTCCTTCTATGTATACAAGTTTATGTATATACATGGTGTTTGAAAGAGGGAGGTGGTCATACTGTCAACAGATATCTGTT	.(((((..(((((((((.(.((.((((((((((((.((((((((......))))))))((.......))..)))))))))))).)).).)))))).)))..))))).	TTTGGCATTCTGTCCACCTCC	-
B-m0086	mir172	A07:10771595:10771712:-	-49.6	-	B-m0086-3p	234	-	234	GTTGTTTGCTGCTGTGGCATCATCAAGATTCACATCGCCAGATGGACGGTGGTGATTCACCCTCCCCAAAGTTCTCTGATGAAAATGAGAATCTTGATGATGCTGCATCGGAAATCAA	.(((....(((.((..(((((((((((((((.(((((.((((.((((..(((.((.......)).)))..)))))))).)))...)).)))))))))))))))..)).)))....)))	-	AGAATCTTGATGATGCTGCAT
B-m0087	mir394	A07:14746971:14747078:-	-49.01	B-m0087-5p	-	60	60	-	TACAGAGATCTTTGGCATTCTGTCCACCTCCCCTACCTATGTATATGTGTATTATCTACGTTGTGTTTTGTGAGGGGGAGGTGGGCATACTGCCAACAGAGATCTGTT	.(((((..(((((((((.(.(((((((((((((((((.(((((.(((.....))).))))).).)).......)))))))))))))).).)))))).)))..))))).	TTTGGCATTCTGTCCACCTCC	-
B-m0088	mir395	A07:18554024:18554123:-	-45.9	-	B-m0088-3p	13	-	13	GATGTTTCCTAGAGTTCCTCTGAGCACTTCATTGGAGATACCATTTATTTTCTATCAAAATGTATTCCACTGAAGTGTTTGGGGGAACTCCTGGACTCAT	.(((..(((..(((((((((..(((((((((.(((((.(((.((((...........)))))))))))).)))))))))..)))))))))..)))..)))	-	CTGAAGTGTTTGGGGGAACTC
B-m0089	mir395	A07:18559923:18560025:-	-46.54	-	B-m0089-3p	13	-	13	GATGTTTCCTAGAGTTCCTCTGAGCACTTCATTGGATATAACATTTTTTCTATCAAAATTAAATGTATTCCACTGAAGTGTTTGGGGGAACTCCTGGACTCAT	.(((..(((..(((((((((..(((((((((.((((....((((((..............))))))..)))).)))))))))..)))))))))..)))..)))	-	CTGAAGTGTTTGGGGGAACTC
B-m0090	mir159	A07:19994218:19994428:-	-85.14	-	B-m0090-3p	3064	-	3064	AAAAGAAGATTGAAAGTAGAGCTCCTTTAAGTTCAAACGAGAGTTTAGTAGGGTAAAGAAAAGCTGCTAAGCTATGGATCCCATAAGCCCTAATCCTTATAGAGAGAAAAAAAAGGATTTGGTTATATGGCTTGCATATCTTAGGAGCTTTAACTTGCCCTTTAATTGCTTTTACTCTTCTTTGGATTGAAGGGAGCTCTACAACTTCTTT	.(((((((.((....(((((((((((((.((((((((.((((((..((((((((((...((((((.(((((.((((.(..(((((((((..(((((((..............))))))).)))).)))))..).)))).))))).))))))...)))))))......)))...)))))).)))))))).))))))))))))))))))))))	-	TTTGGATTGAAGGGAGCTCTA
B-m0091	mir158	A08:3270900:3270993:+	-30.7	-	B-m0091-3p	49430	-	49430	AGCACGTTATATCTGTTCTTCTTTGTCTATCGTTTGGAAAAGATTGATGACGCTATCTACACTTTTCCAAATGTAGACAAAGCAAAACCGTGAT	..((((........(((...(((((((((.((((((((((((...((((....))))....)))))))))))))))))))))...)))))))..	-	TTTCCAAATGTAGACAAAGCA
B-m0092	mir168	A08:10924561:10924678:+	-55.5	B-m0092-5p	-	112814	112814	-	TTGCTCGGATTCGCTTGGTGCAGGTCGGGAACCAATTGTCTAACACATCCACGAAGTTTTACTTGCTGGTTTGTGAGCAGGGATTGGATCCCGCCTTGCATCAATTGAATCGGAGCCC	..((((.((((((.((((((((((.(((((.((((((.(....((((.(((..(((.....)))..)))..))))....).)))))).))))).)))))))))).)))))).))))..	TCGCTTGGTGCAGGTCGGGAA	-
B-m0093	mir169	A08:11324971:11325063:+	-38.3	B-m0093-5p	-	114	114	-	AATGAAGTTGAGCCAAGGATGACTTGCCGATTTTTTCCAACGAATCTATACTGATTTTGGTGTTTGGCAAGTTGACTTTGGCTCTGTTTCCTT	...((((..(((((((((.(((((((((((......(((..(((((......))))))))...))))))))))).)))))))))..))))...	AGCCAAGGATGACTTGCCGA	-
B-m0094	mir156	A08:13235353:13235454:+	-45.1	B-m0094-5p	-	4053790	4053790	-	ACAACGAATTTGACAGAAGAGAGTGAGCACACAAACGCACTTGCATGTTCGATGCACTTGCTTCTCTTGCGTGCTCACTGCTTTATCTGTCAGATTCCTGCG	.....(((((((((((((((((((((((((.(((..(((..(((((.....)))))..))).....))).))))))))).)))).)))))))))))).....	TGACAGAAGAGAGTGAGCAC	-
B-m0095	mir171	A08:20104789:20104892:+	-40.3	B-m0095-5p	-	1119	1119	-	AGGTAACGCGAGATATTAGTGCGGTTCAATCAAATAGTCGTACTCTTAGCTATTAGAGATCGGTTTTGTTCGATTGAGCCGTGCCAATATCACGCATAAAACCA	.(((...(((.((((((.(..((((((((((.((((((((..((((........))))..)))..))))).))))))))))..).)))))).))).....))).	AGATATTAGTGCGGTTCAATC	-
B-m0096	mir169	A08:818365:818467:-	-35.9	B-m0096-5p	-	248	248	-	AGAATGATATTGAGCCAAAGATGACTTGCCGATTTTACTGATTGAGTCTAAAAAAAACTGATATTGATTGCCGGCAAGTTGATTTTGGCTCTGTTTCATTCTT	(((((((.((.(((((((((.((((((((((........(((..((((...........))).)..)))..)))))))))).))))))))).)).))))))).	TGAGCCAAAGATGACTTGCCG	-
B-m0097	mir169	A08:820727:820998:-	-98.75	-	B-m0097-3p	248	-	248	ATGGTGACTGGCAAGTCGACTTTGGCTCTGTTTCCTTCTCTTCTTTTCGATGTAAGACTCTAGATATCTATCTACGTATCATCATCATTATGCTGCAAATAAATACCTTCATCATGGGTAAGAGCTTTACCATGACAAGAGAACACACGATAAGAAGAAGAGGTAGAGAAAAAATAATGATGATGGAGGAGAGTTTCTCTTTGTATCTGAGAGTCTTGCATGGAAAAATAGAATATGATATTGAGCCAAAGATGACTTGCCGATTTTACCGA	.((((((.((((((((((.(((((((((.((.((.(..(((..(((((.((((((((((((((((((...........(((((((((((((............((((((..((((((............))))))............(.....).....))))))........))))))))))))).((((.....))))..)))))).)))))))))))).)))))..)))..).)).)).))))))))).))))))))))...)))))).	-	TGAGCCAAAGATGACTTGCCG
B-m0098	mir1511	A08:5376476:5376755:-	-60.98	B-m0098-5p	-	18	18	-	CATCCCGGGACGGAACCTGGCTCTGATACCAAATTGTGACACCCGTCACCTCGTATCTGGAGAACAGCGTGCCACCAACAATATCTCATAACACATAGCCCATATACACAACTCCACTCACCCTAAGCCCAAATAAAATCCGAATAAAACGCCCAGTAGCACCAATCCATCCAAATATCATATATTCGCCAGTCTCACCTGAAATGGCGCAGAAAGAGAGGTCAATAACAGCGGAGTCACTCAGTGAGGTATGAGATACTAAACCCGAAGTCCATGGACC	.....((((..((.(((((.(((((((((......(((((....)))))...))))).))))..))).)).))........((((((((........((((((.......(((((.((........((((....................((......))..........................(((((...((....))..)))))........).))).......)).)))))......))).))))))))))).....))))..(((....))).	CGGAACCTGGCTCTGATACCA	-
B-m0099	mir156	A08:13494082:13494189:-	-51.21	B-m0099-5p	-	4033751	4033751	-	CAGAGAAAACTGACAGAAGAGAGTGAGCACTTGCAAGGCACTGTTATGTGTCAATAACTTTGCGTGTGCGTGCTCACCTCTCTTTCTGTCAGTTGCCTGACTTCTCGC	..((((((((((((((((((((((((((((.((((..(((..(((((......)))))..))).)))).))))))).))))).))))))))))).......)))))..	TGACAGAAGAGAGTGAGCAC	-
B-m0100	mir399	A08:16739447:16739591:-	-59.8	-	B-m0100-3p	5	-	5	TGGAGAATGAGATGTATCAAAGGTGAAAATGCATTACAGGGCAAGATCTCTATTGGCAGGAAACCATTACTTGACCTTTGCATCTCTTTATGCATTGTTTTGTAGTGAGTTCTCTGCCAAAGGAGATTTGCCCGGTAATTCTTCT	.(((((((..(((((((((....)))...))))))...(((((.(((((((.(((((((..(((((((((..(((...(((((......)))))..)))..)))))).)))..))))))).))))))))))))....))))))).	-	TGCCAAAGGAGATTTGCCCGG
B-m0101	mir395	A08:17798783:17798876:-	-49.6	-	B-m0101-3p	13	-	13	GATGTCTCCTAGAGTTCCTCTGAGCACTTCATTGGGTATACAATTTCTTATGAAGATTACCCACTGAAGTGTTTGGGGGAACTCCTGGACCCAT	.(((..(((..(((((((((..(((((((((.((((((.....((((....))))..)))))).)))))))))..)))))))))..)))..)))	-	CTGAAGTGTTTGGGGGAACTC
B-m0102	mir169	A09:1578287:1578394:+	-52.8	B-m0102-5p	-	577	577	-	GAGTATAATGCAGCCAAGGATGACTTGCCGGAGGGTCGTTCATCATGCATAATAATATTGGTGATGAACATAATTCTGGCAAGTTGCCCTTCGGCTACATTTTGCTCT	(((((.((((.((((((((..((((((((((((....(((((((((.((.........)))))))))))....))))))))))))..)))).)))).)))).))))).	CAGCCAAGGATGACTTGCCGG	-
B-m0103	mir399	A09:2964241:2964363:+	-55.4	-	B-m0103-3p	15	-	15	AGGAGCAGTAATAGGGCATCTTTCTATTGGCACGAGACAGTGAGATGTGCTCTTTTTTTTGTGTGTGTTCATGGCTACTTGGCTCTGTCACTTGCCAAAGGAGAGTTGCCCTGTCACTGCTTC	.((((((((.((((((((.((((((.((((((.(.(((((...((((..(.(........).)..))))...((((....))))))))).).)))))).)))))).)))))))).))))))))	-	TGCCAAAGGAGAGTTGCCCTG
B-m0104	mir399	A09:7497955:7498162:+	-61.2	-	B-m0104-3p	15	-	15	TCACTAGTTCCAGGGCTTCTCTCTATTGGCAGGTCCCTTGTTTTCACACATACACGCACACACGTATATACATATTATATATATATATATATATATTCATGTTAGTATCAGATTTTCAAATATATACACCCACACATACACATATATTCATGTTATATCAGAAAGACAAAAATGATCTGCCAAAGGAGAGTTGCCCTGCAACTAGTTT	..(((((((.((((((..((((((.((((((((((..((((((((..................(((((((.....((((((((....))))))))....((..(((.....)))..))..)))))))........(((.((((......)))))))....).)))))))....)))))))))).))))))..)))))).)))))))..	-	TGCCAAAGGAGAGTTGCCCTG
B-m0105	mir168	A09:12975275:12975394:+	-56.7	B-m0105-5p	-	113055	113055	-	GGTCTCGGATTCGCTTGGTGCAGGTCGGGAACTGATTGGCTGACACCGCCACGTGGGTTTTCACGGTTGGCTTGTGAGCAGGGATCGGATCCTGCCTTCCATCAACTGAATCGGAGCCCG	((.(((.((((((.((((((.(((.(((((.((((((.(((.(((..(((((((((....)))))..)))).))).)))...)))))).))))))))..)))))).)))))).))).)).	TCGCTTGGTGCAGGTCGGGAA	-
B-m0106	mir167	A09:13760336:13760448:+	-44.1	B-m0106-5p	-	3679	3679	-	CAGCATCTGATGAAGCTGCCAGCATGATCTTAACTTCTCTCTCTATATATTATATATGTAGATTTGATCAGGGAAGATCAGATCATGTGGCAGTTTCACCCGTTGATGGTTGC	(((((((.(.(((((((((((.((((((((...(((((((.(((((((((...))))))))).......)))))))...))))))))))))))))))).)....))).)))).	TGAAGCTGCCAGCATGATCTT	-
B-m0107	mir170	A09:25648418:25648516:+	-29.4	B-m0107-5p	-	6	6	-	TCCTCTTTGATATTGGCCTGGTTCACTCAGATCTTCTCGAACCACACCACGGACAACTCTCTTAGTTATCTGATTGAGCCGCGTCAATATCTCAGTGCT	..(.((..(((((((((.(((((((.(((((..........((.......))..((((.....)))).))))).))))))).)))))))))..)).)..	TATTGGCCTGGTTCACTCAGA	-
B-m0108	mir166	A09:30223921:30224055:+	-51.1	-	B-m0108-3p	95046	-	95046	TATCTTTTGAGGGGACTGTTGTCTGGCTCGAGGACTCTTATTCTAACTCAATCACGTTTTATAAAATCTACTTGATCTGATGATTGATTAGGGTTTTAGTGTCTTCGGACCAGGCTTCATTCCCCCCAATTATTA	......(((.(((((.((..((((((..(((((((.((.(((((((.(((((((((..(((...........)))..)).))))))))))))))...)).)))))))..))))))..)).))))).)))......	-	TCGGACCAGGCTTCATTCCCC
B-m0109	mir156	A09:31052678:31052779:+	-49.9	B-m0109-5p	-	4035230	4035230	-	ACACAGAAACTGACAGAAGAGAGTGAGCACACAAAAGTAAATTGCATATGTTGCATTTGCTTCTCTTGCGTGCTCACTGCTCTTTCTGTCAGATTCCCGTGC	.(((.(((.(((((((((((((((((((((.(((((((((((.(((.....)))))))))))...))).))))))))).))).))))))))).)))..))).	TGACAGAAGAGAGTGAGCAC	-
B-m0110	mir171	A09:34781167:34781271:+	-42.5	B-m0110-5p	-	1119	1119	-	TGGTCAAGCGAGATATTAGTGCGGTTCAATCAAATAGTCTCACTCTTAGTTGATAGAGATTGATTTTGTTCGATTGAGCCGTGCCAATATCACGCATATAACCAA	((((...(((.((((((.(..((((((((((.(((((..(((.((((........)))).)))..))))).))))))))))..).)))))).))).....)))).	AGATATTAGTGCGGTTCAATC	-
B-m0111	mir165	A09:689007:689153:-	-59.4	-	B-m0111-3p	4405	-	4405	TTTCCGTTGAGGGGAATGTTGTTTGGATCGAGGATATCATCATATGCATAATGCATACATATAATATCATATATAGATTATGATACGATGCTAGCAAATGTGCATATATGTAATTCTCGGACCAGGCTTCATCCCCCTCAACACGTT	.....(((((((((.(((..((((((.((((((((..(((.(((((((((.(((.(((((....(((((((.......)))))))..))).)))))..))))))))))))..)))))))).))))))..))).))))))))).....	-	TCGGACCAGGCTTCATCCCCC
B-m0112	mir164	A09:2022904:2023001:-	-40.1	B-m0112-5p	-	2913	2913	-	TAACACTTGCTGGAGAAGCAGGGCACGTGCGAACTAATGAGAGATCTGTGCATGTTGATCATATTTTTGCACGTGTTCTACTACTCCAACACGTGTGT	..((((.((.(((((.((.((((((((((((((...((((..(((........)))..))))...)))))))))))))).)).))))).)).))))..	TGGAGAAGCAGGGCACGTGCG	-
B-m0113	mir1885	A09:9609771:9609885:-	-29.3	-	B-m0113-3p	1086	-	1078	GGAGAGCAAGACAATGGCTACCCTTGATTGTCTGATCGCTCCTACAAGCACGTGACCGACAGATTCGCCTCGCTTGATCTCGTCATCAATGAAAGGTATGATTCCCTTGCTTTTG	.(((((((((..(((.(.((((.((.((((..(((.((......(((((..((((.........))))...)))))....))))).)))).)).))))).)))..))))))))).	-	CATCAATGAAAGGTATGATTCC
B-m0114	mir400	A09:20013433:20013531:-	-37.7	B-m0114-5p	-	693	693	-	AAGATTGTTTTATGAGAGTATTATAAGTCACTGCATTTGGTAATCAAGTGTTGCTTTCCCAAACGAAGTGACTTATAATGATCTCATGAATCGATTTTT	(((((((.(((((((((.((((((((((((((.(.(((((.....(((.....)))..))))).).)))))))))))))).))))))))).))))))).	TATGAGAGTATTATAAGTCAC	-
B-m0115	mir167	A09:21095637:21095936:-	-85.2	B-m0115-5p	-	1341	1341	-	TTTGGGAGGCTGAAGCTGCCAGCATGATCTGGTAATCGCTACATACGACATATATACATACACATGATAATTTAATTTACTTCCACATATATCAATGTATCTCTCAAATAATATATAATCTTTTTTTTTTTTTTGCTAACATTTGGATCATATATAATCTTAGTGTTAAAAATGTGTTTTCTCCTCTTTTTCATGGATGCATGCATGTATGTGTGTGTATAAGTGTATAGATAGTGGTACCAGATCATCCTGCGGCTTCATTCACTCAAATCACCAACAATGAACTTAAGCTTCTTAAGA	((((((.(..(((((((((.((.(((((((((((.((((((..((..((((.((((((((((((((.................(((((......((((((..........))))))....................(((((((.((((........)))).)))))))...)))))...............((((....))))....)))))))))))))).)))).))..))))))))))))))))).)))))))))))..).))))))..............((((((...)))))).	TGAAGCTGCCAGCATGATCT	-
B-m0116	mir399	A09:22742718:22742840:-	-55.2	-	B-m0116-3p	5	-	5	TGGAAATGCATTACAGGGCAAGATCTCTATTGGCAGGAAACCATTACTTAGATCTTTGCATCTCTTTGTGCATTGATTTGTAGTGAGTTCTCTGCCAAAGGAGATTTGCCCGGTAATTCTTCT	.((((..(.(((((.(((((.(((((((.(((((((..(((((((((..(((((..(((((......)))))..))))))))))).)))..))))))).)))))))))))).))))).)))))	-	TGCCAAAGGAGATTTGCCCGG
B-m0117	mir827	A09:29434290:29434389:-	-41.6	-	B-m0117-3p	280	-	280	AACCCTTGAATGTGTTTGTTGATTGACATCTATGCATATTGATCATCCTCGTGTTGATGATCGATTCGTTTAGATGACCATCAACAAATACTTTCATGGT	.(((..((((.((((((((((((.(.((((((.((..((((((((((........))))))))))..)).)))))).).)))))))))))).)))).)))	-	TTAGATGACCATCAACAAATA
B-m0118	mir391	A09:35634197:35634287:-	-41.4	B-m0118-5p	-	997	997	-	AAAGGTTCGCTTCGCAGGAGAGATAGCGCCATCACTTCTTCTTAAGAGTTTAGAAGATGGTGACGGTATCTCTCCTACGTAGCAATCCTTA	.((((...(((.((.((((((((((.((.((((((((((.((....))...))))).))))).)).)))))))))).)).)))...)))).	TTCGCAGGAGAGATAGCGCCA	-
B-m0119	mir165	A09:36896584:36896720:-	-54.4	-	B-m0119-3p	4400	-	4400	TTTCAGTTGAGGGGAATGTTGTCTGGACCGAGGATATTATATACACACATACATATATATGTTGATACAAGTGATCAATCATATATAATATGTATATAGAGTATTCTCGGACCAGGCTTCATCCCCCCTAACATGTT	.....((((.((((.(((..((((((.(((((((((((.((((...(((((..(((((((((((((.(....)))))).)))))))).))))).)))).))))))))))).))))))..))).)))).)))).....	-	TCGGACCAGGCTTCATCCCCC
B-m0120	mir390	A10:8401503:8401605:+	-46.2	B-m0120-5p	-	16292	16292	-	AGTAGCTGTAAAGCTCAGGAGGGATAGCGCCATGACTCATCACCATTACTATATGTCTTTGTATATGTAATGGCGCTATCCATCCTGAGTTCCATGGCTTCTT	((.((((((..(((((((((.((((((((((.(((....)))..((((((((((......))))).))))))))))))))).)))))))))..)))))).)).	AAGCTCAGGAGGGATAGCGCC	-
B-m0121	mir172	A10:8871469:8871571:+	-51.7	-	B-m0121-3p	47	-	47	GGTAGTTGCAGATGCAGCATCATTAAGATTCACAAGAGATGTGCTTTCCTTTGTTTGGGCTCGTTTCGAATGGGAATCTTGATGATGCTGCATCAGCAAATAC	.(((.((((.(((((((((((((((((((((.((.((((((.((((..........)))).))))))...)).))))))))))))))))))))).)))).)))	-	GGAATCTTGATGATGCTGCAT
B-m0122	mir391	A10:9281331:9281421:+	-41.4	B-m0122-5p	-	997	997	-	AAAGGTTCGCTTCGCAGGAGAGATAGCGCCATCACTTCTTCTTAAGAGTTTAGAAGATGGTGACGGTATCTCTCCTACGTAGCAATCCTTA	.((((...(((.((.((((((((((.((.((((((((((.((....))...))))).))))).)).)))))))))).)).)))...)))).	TTCGCAGGAGAGATAGCGCCA	-
B-m0123	mir397	A10:10579027:10579132:+	-39.1	B-m0123-5p	-	79	79	-	TGCACGAACATCATTGAGTGCAGCGTTGATGTGATTTACTTATCTTTTTCATTGTTGAATGGATTAAAGCAATTTACATCAACGTTGGCTCAATTATGTTTTTCTG	.....((((((.(((((((.((((((((((((((.((.(((((((..((((....)))).))))..))).)).))))))))))))))))))))).)))))).....	TCATTGAGTGCAGCGTTGATGT	-
B-m0124	mir156	A10:14800750:14800862:+	-49.9	B-m0124-5p	-	2718	2718	-	GAAAAGAAGTTGACAGAAGAGAGCGAGCACACAAAGGGAGAATTGTATAAAATTAATATGTATACAGTTTACTTTTGCGTGCTCATTCTCGTTCTGTCATAACTTCTCCTTCA	(((.(((((((((((((((((((.((((((.((((((..((((((((((...........)))))))))).)))))).)))))).))))).))))))))..))))))..))).	TGACAGAAGAGAGCGAGCAC	-
B-m0125	mir172	A10:16831523:16831640:+	-46.6	-	B-m0125-3p	234	-	234	TTTTCTGTAGGTGCAGCACCATTAAGATTCACATGGAAATTGAAAAAAACCCTAATTTATATTAATTAGGGTTCTGATATGTATATGAGAATCTTGATGATGCTGCATCAACAACCAA	.....(((.(((((((((.(((((((((((.((((...((.......((((((((((......)))))))))).....))...)))).))))))))))).))))))))).))).....	-	AGAATCTTGATGATGCTGCAT
B-m0126	mir165	A10:4522465:4522602:-	-48.8	-	B-m0126-3p	4400	-	4400	TTTCAGTTGAGGGGAATGTTGTCTGGATCGAGGATATTATATATACACAAATATGTATATATATGTTAATATCAGTGTTTGATCATATATATGTATATAGATTATTCTCGGACCAGGCTTCATCCCCCCTAACATGTT	.....((((.((((.(((..((((((.(((((((((...((((((((..........((((((((((((.........)))).))))))))))))))))...))))))))).))))))..))).)))).)))).....	-	TCGGACCAGGCTTCATCCCCC
B-m0127	mir157	A10:7026214:7026319:-	-48.7	B-m0127-5p	-	1215	1215	-	TGAGAAAATGTTGACAGAAGAAAGAGAGCACAAGCCGGGATTAGCAAATATAAAGTTTTGCCCTTGTCGGGAGTGTGCTCTCTTTACTTCTGTCACCATCATCATT	...((..(((.(((((((((((((((((((((..((.((....(((((........))))).....)).))..)))))))))))).))))))))).)))..))...	TTGACAGAAGAAAGAGAGCAC	-
B-m0128	mir169	Scaffold000164:238961:239148:-	-60.2	B-m0128-5p	-	2942	2942	-	AAGTAGTGTGCAGCCAAGGATGACTTGCCGATTTATAATATCTTTATAAAAACTTTGTTAAGATATTTTTTTTTTTCAAATTCATTGGTTTTGAGAAGTTAGGAAGGAATAATTAGGATATACAATTATTTCGCATTTTAAAGAAAATTAACATGATCGGCAAGTTGCCCTTGGCTATACGCTTCTTT	(((.((((((.((((((((..((((((((((((...((((((((.((((.....)))).)))))))).....((((((((.........)))))))).((((((.(((((((((.(......))))))))))...)))))).............))))))))))))..)))))))).)))))).))).	CAGCCAAGGATGACTTGCCGA	-
B-m0129	mir167	Scaffold000203:48461:48623:-	-76.97	B-m0129-5p	-	32	32	-	CAGTAGCAGTTAAGCTGCCAGCATGATCTTGTCTTCCTCTCCTAAGCTTCATATATATAACTAAGCTAAGGAAATAAATAATTTTCTTGTTCTCATAAGATTATATGATAATAGCTTAGAGAGAGAGAGACTAGGTCATGCTGGTAGCTTCACCTGCTAATGA	((.((((((..((((((((((((((((((.((((..(((((((((((((((((((........(((.((((((((.....)))))))))))..........)))))))....))))))).)))))..)))).))))))))))))))))))...)))))).)).	TAAGCTGCCAGCATGATCTTG	-
