# Supplementary material for: Exploring miRNAs involved in blue/UV-A light response in Brassica rapa reveals special regulatory mode during seedling development
Source: BMC Plant Biol. 2016 May 10;16:111. doi: 10.1186/s12870-016-0799-z (PMC4862165; doi:10.1186/s12870-016-0799-z)
Supplement: Additional file 3: Table S2. — List of identified novel miRNAs of Brassica rapa turnip seedings exposed in dark (indicated by D), blue light (indicated by B) and UV-A (indicated by A). (XLS 93 kb) [file 12870_2016_799_MOESM3_ESM.xls]

## Sheet: Brassica rapa novel miRNAs
Novel miRNA name	Id	location	mfe	Id(5p)	Id(3p)	count	count(5p)	count(3p)	seq	structure	seq(5p)	seq(3p)
BrmiRC0004	B-m0005	A01:4530425:4530547:+	-40.4	B-m0005-5p	B-m0005-3p	1609	462	1147	ATATATATGATACGAAGTCATGCCTGGCTCCCTGTATGCCACAAGTAAATACCGATCTCATTATGAAATCGGACACTAGTGGCGTACAGAGTAGTCAAGCATAACCACTGATATTCTTGATAT	..((((..((.....(((.((((.(((((.((((((((((((.(((.....(((((.((.....)).)))))..))).))))))))))).).))))).))))....))).....))...))))	TGCCTGGCTCCCTGTATGCCA	GCGTACAGAGTAGTCAAGCATA
BrmiRC0008	B-m0023	A01:15657966:15658068:+	-54.8	B-m0023-5p	B-m0023-3p	13	4	9	GTTACTCTATAATAGAGTGAAATATAGAGTAATCTTATTTTTTCATTCTATATTTGGAGTAAAAAAACAAGATTACTCTATATTCCACTCTATTATAGAGTAA	.((((((((((((((((((.((((((((((((((((.((((((.((((((....)))))).)))))).)))))))))))))))).))))))))))))))))))	AGAGTGAAATATAGAGTAATC	TTACTCTATATTCCACTCTAT
BrmiRC0008	B-m0140	A03:1305747:1305849:+	-57.1	B-m0140-5p	B-m0140-3p	13	4	9	GTTACTCTATAATAGAGTGAAATATAGAGTAATCTTATTTTTTCACTCTATATTTGGAGTAAAAAAACAAGATTACTCTATATTCCACTCTATTATAGAGTAA	.((((((((((((((((((.((((((((((((((((.((((((.((((((....)))))).)))))).)))))))))))))))).))))))))))))))))))	AGAGTGAAATATAGAGTAATC	TTACTCTATATTCCACTCTAT
BrmiRC0008	B-m0310	A06:15011469:15011571:+	-54.8	B-m0310-5p	B-m0310-3p	13	4	9	GTTACTCTATAATAGAGTGAAATATAGAGTAATCTTATTTTTTCATTCTATATTTGGAGTAAAAAAACAAGATTACTCTATATTCCACTCTATTATAGAGTAA	.((((((((((((((((((.((((((((((((((((.((((((.((((((....)))))).)))))).)))))))))))))))).))))))))))))))))))	AGAGTGAAATATAGAGTAATC	TTACTCTATATTCCACTCTAT
BrmiRC0008	B-m0424	A08:12137070:12137172:+	-53	B-m0424-5p	B-m0424-3p	13	4	9	GTTACTCTATTTTAGAGTGAAATATAGAGTAATCTTATTTTTTCACTCTATATTTGGAGTTAAAAAACAAGATTACTCTATATTCCACTCTATTATAGAGTAA	.(((((((((..(((((((.((((((((((((((((.((((((.((((((....)))))).)))))).)))))))))))))))).)))))))..)))))))))	AGAGTGAAATATAGAGTAATC	TTACTCTATATTCCACTCTAT
BrmiRC0008	B-m0462	A09:848911:849013:+	-57.1	B-m0462-5p	B-m0462-3p	13	4	9	GTTACTCTATAATAGAGTGAAATATAGAGTAATCTTATTTTTTCACTCTATATTTGGAGTAAAAAAACAAGATTACTCTATATTCCACTCTATTATAGAGTAA	.((((((((((((((((((.((((((((((((((((.((((((.((((((....)))))).)))))).)))))))))))))))).))))))))))))))))))	AGAGTGAAATATAGAGTAATC	TTACTCTATATTCCACTCTAT
BrmiRC0034	B-m0035	A01:26735054:26735222:+	-65.4	B-m0035-5p	B-m0035-3p	363	165	198	TCATGTTTAGTAGCCAAGGATGACTTGCCTGCTCTTTTTCACCTCCATGATTCAATTTTAAGTTGATGGTTTTGGATTAATATGCATTGATGAAGTATAATAATTCAAAAATCATATTGAATCTTTGTGGGTTAGATTTCAGGCAGTCTCCTTGGCTATTTTGACATGC	.((((((.((((((((((((.((((.(((((.....(((.(((..((.((((((((.......((((..((((((((((.(((((.........))))).)))))))))))))).))))))))..))..))).)))...)))))))))))))))))))))..)))))).	TAGCCAAGGATGACTTGCCTG	GGCAGTCTCCTTGGCTATT
BrmiRC0034	B-m0321	A06:22657542:22657712:+	-72.2	B-m0321-5p	B-m0321-3p	363	165	198	TCGTGTTTAGTAGCCAAGGATGACTTGCCTGCTCTTGTTCACCTCCACGATTCAACTTTATACGTTGAAGGGTTTTGGATTATTGTGCATTCAACATGTATAATAATTTGAAATCATGTTGAATCTTTGTGGGTTAGGTTTCAGGCAGTCTCCTTGGCTATTTTGACATAC	..(((((.((((((((((((.((((.(((((..((((...(((..((.((((((((.(((.....)))..(((((..(((((((((((((.....)))))))))))))..)))))..))))))))..))..)))))))...)))))))))))))))))))))..)))))..	TAGCCAAGGATGACTTGCCTG	GGCAGTCTCCTTGGCTATT
BrmiRC0326/BrmiRC0034	C-m0326	A06:22657542:22657712:+	-72.2	C-m0326-5p	C-m0326-3p	460	229	231	TCGTGTTTAGTAGCCAAGGATGACTTGCCTGCTCTTGTTCACCTCCACGATTCAACTTTATACGTTGAAGGGTTTTGGATTATTGTGCATTCAACATGTATAATAATTTGAAATCATGTTGAATCTTTGTGGGTTAGGTTTCAGGCAGTCTCCTTGGCTATTTTGACATAC	..(((((.((((((((((((.((((.(((((..((((...(((..((.((((((((.(((.....)))..(((((..(((((((((((((.....)))))))))))))..)))))..))))))))..))..)))))))...)))))))))))))))))))))..)))))..	TAGCCAAGGATGACTTGCCTG	GGCAGTCTCCTTGGCTATT
BrmiRC0034	C-m0034	A01:26735054:26735222:+	-65.4	C-m0034-5p	C-m0034-3p	460	229	231	TCATGTTTAGTAGCCAAGGATGACTTGCCTGCTCTTTTTCACCTCCATGATTCAATTTTAAGTTGATGGTTTTGGATTAATATGCATTGATGAAGTATAATAATTCAAAAATCATATTGAATCTTTGTGGGTTAGATTTCAGGCAGTCTCCTTGGCTATTTTGACATGC	.((((((.((((((((((((.((((.(((((.....(((.(((..((.((((((((.......((((..((((((((((.(((((.........))))).)))))))))))))).))))))))..))..))).)))...)))))))))))))))))))))..)))))).	TAGCCAAGGATGACTTGCCTG	GGCAGTCTCCTTGGCTATT
BrmiRC0035	A-m0026	A01:26736776:26736897:+	-52.5	A-m0026-5p	A-m0026-3p	2060	14	2042	TTTCCTTTTCATTTATTGTTTATATCTTCACATATCTAAAGAGTTTCTTCAGTCTCTATGAAAATTTACTGAAGAAATACTTTGGATAATTGAAGATATAAACAATGAATGACAAGAAATGG	....(((.((((((((((((((((((((((..(((((((((.(((((((((((....((....))..))))))))))).)))))))))..)))))))))))))))))))))).)))......	TATATCTTCACATATCTAAAG	TTGGATAATTGAAGATATAAA
BrmiRC0035	B-m0036	A01:26736777:26736897:+	-52.5	B-m0036-5p	B-m0036-3p	3002	18	2980	TTCCTTTTCATTTATTGTTTATATCTTCACATATCTAAAGAGTTTCTTCAGTCTCTATGAAAATTTACTGAAGAAATACTTTGGATAATTGAAGATATAAACAATGAATGACAAGAAATGG	...(((.((((((((((((((((((((((..(((((((((.(((((((((((....((....))..))))))))))).)))))))))..)))))))))))))))))))))).)))......	ATATCTTCACATATCTAAAG	TTGGATAATTGAAGATATAAA
BrmiRC0035	C-m0035	A01:26736776:26736897:+	-52.5	C-m0035-5p	C-m0035-3p	2946	9	2932	TTTCCTTTTCATTTATTGTTTATATCTTCACATATCTAAAGAGTTTCTTCAGTCTCTATGAAAATTTACTGAAGAAATACTTTGGATAATTGAAGATATAAACAATGAATGACAAGAAATGG	....(((.((((((((((((((((((((((..(((((((((.(((((((((((....((....))..))))))))))).)))))))))..)))))))))))))))))))))).)))......	TATATCTTCACATATCTAAAG	TTGGATAATTGAAGATATAAA
BrmiRC0049	B-m0046	A01:9648322:9648445:-	-42.9	B-m0046-5p	B-m0046-3p	488	17	464	TTTTGCTTAAGACAACAGTCTCAGGATGGAAAATGCTTTTGACTTATGTAACCGTGATCAAATCTCGCAGCCAAAACTAAGTAAAAAGTATTTTTCATCTTAGAGAATGTTGTTTTGAACCAAT	......(((((((((((.((((((((((((((((((((((.(((((.((..(.((((.......)))).).....))))))).)))))))))))))))))).)))).)))))))))))......	CAACAGTCTCAGGATGGAAAA	TTTCATCTTAGAGAATGTTGTT
BrmiRC0049	C-m0049	A01:9648322:9648445:-	-42.9	C-m0049-5p	C-m0049-3p	580	16	557	TTTTGCTTAAGACAACAGTCTCAGGATGGAAAATGCTTTTGACTTATGTAACCGTGATCAAATCTCGCAGCCAAAACTAAGTAAAAAGTATTTTTCATCTTAGAGAATGTTGTTTTGAACCAAT	......(((((((((((.((((((((((((((((((((((.(((((.((..(.((((.......)))).).....))))))).)))))))))))))))))).)))).)))))))))))......	CAACAGTCTCAGGATGGAAAA	TTTCATCTTAGAGAATGTTGTT
BrmiRC0056	C-m0056	A01:13838391:13838465:-	-42.3	C-m0056-5p	C-m0056-3p	9	3	6	TCGTCGGTAAATACCGACGGATTACGATTCGTCGGTAAATTCCGACGACTCACCATTCGTCGGTATGTTCCGACG	.((((((...((((((((((((...((.(((((((......))))))).))...))))))))))))...))))))	CCGACGGATTACGATTCGTCG	ACGACTCACCATTCGTCGGTA
BrmiRC0063/BrmiRC791	A-m0044	A01:20609179:20609281:-	-50.8	A-m0044-5p	A-m0044-3p	12	6	6	GGGTAAACTCTGAACCCTTGAATAAATCATAAACTCTAGGGTTTAATTTTAAATATTTTTGATTTAGAGTTTATGATTTATCCAAGGGTTCAGGCTTTATCCA	(((((((..(((((((((((.(((((((((((((((((((....(((.......))).....))))))))))))))))))).)))))))))))..))))))).	TGAACCCTTGAATAAATCATA	TGATTTATCCAAGGGTTCAGG
BrmiRC0063/BrmiRC791	A-m0050	A01:27468504:27468606:-	-50.8	A-m0050-5p	A-m0050-3p	12	6	6	GGGTAAACTCTGAACCCTTGAATAAATCATAAACTCTAGGGTTTAATTTTAAATATTTTTGATTTAGAGTTTATGATTTATCCAAGGGTTCAGGCTTTATCCA	(((((((..(((((((((((.(((((((((((((((((((....(((.......))).....))))))))))))))))))).)))))))))))..))))))).	TGAACCCTTGAATAAATCATA	TGATTTATCCAAGGGTTCAGG
BrmiRC0063/BrmiRC791	A-m0188	A05:18333616:18333739:+	-69.5	A-m0188-5p	A-m0188-3p	12	6	6	CTAAACCCTTGGGTAAACTCTGAACCCTTGAATAAATCATAAACTCTAGGGTTTAATTTTAAATATTTTTGATTTAGAGTTTATGATTTATCCAAGGGTTCAGGCTTTATCCAAGGGTTTAGGG	(((((((((((((((((..(((((((((((.(((((((((((((((((((....(((.......))).....))))))))))))))))))).)))))))))))..)))))))))))))))))..	TGAACCCTTGAATAAATCATA	TGATTTATCCAAGGGTTCAGG
BrmiRC0063/BrmiRC791	A-m0190	A05:20689677:20689800:+	-68.8	A-m0190-5p	A-m0190-3p	12	6	6	ATGAACCCTTGGGTAAACTCTGAACCCTTGAATAAATCATAAACTCTAGGGTTTAATTTTAAATATTTTTGATTTAGAGTTTATGATTTATCCAAGGGTTCAGGGTTTACCCAAAGGTTTAGGT	.((((((.((((((((((((((((((((((.(((((((((((((((((((....(((.......))).....))))))))))))))))))).)))))))))))))))))))))).))))))...	TGAACCCTTGAATAAATCATA	TGATTTATCCAAGGGTTCAGG
BrmiRC0063/BrmiRC791	A-m0202	A06:929260:929383:+	-66.8	A-m0202-5p	A-m0202-3p	12	6	6	ATGAACCCTTGGGTAAACTCTGAACCCTTGAATAAATCATAAACTCTAGGGTTTAATTTTAAATATTTTTGATTTAGAGTTTATGATTTATCCAAGGGTTCAGGCTTTATCCAAGGGTTTAGGG	.((((((((((((((((..(((((((((((.(((((((((((((((((((....(((.......))).....))))))))))))))))))).)))))))))))..))))))))))))))))...	TGAACCCTTGAATAAATCATA	TGATTTATCCAAGGGTTCAGG
BrmiRC0063/BrmiRC791	A-m0228	A06:9405498:9405600:-	-50.8	A-m0228-5p	A-m0228-3p	12	6	6	GGGTAAACTCTGAACCCTTGAATAAATCATAAACTCTAGGGTTTAATTTTAAATATTTTTGATTTAGAGTTTATGATTTATCCAAGGGTTCAGGCTTTATCCA	(((((((..(((((((((((.(((((((((((((((((((....(((.......))).....))))))))))))))))))).)))))))))))..))))))).	TGAACCCTTGAATAAATCATA	TGATTTATCCAAGGGTTCAGG
BrmiRC0063/BrmiRC791	A-m0262	A07:5945699:5945801:-	-50.8	A-m0262-5p	A-m0262-3p	12	6	6	GGGTAAACTCTGAACCCTTGAATAAATCATAAACTCTAGGGTTTAATTTTAAATATTTTTGATTTAGAGTTTATGATTTATCCAAGGGTTCAGGCTTTATCCA	(((((((..(((((((((((.(((((((((((((((((((....(((.......))).....))))))))))))))))))).)))))))))))..))))))).	TGAACCCTTGAATAAATCATA	TGATTTATCCAAGGGTTCAGG
BrmiRC0063/BrmiRC791	A-m0278	A08:6896669:6896792:+	-66.8	A-m0278-5p	A-m0278-3p	12	6	6	ATGAACCCTTGGGTAAACTCTGAACCCTTGAATAAATCATAAACTCTAGGGTTTAATTTTAAATATTTTTGATTTAGAGTTTATGATTTATCCAAGGGTTCAGGCTTTATCCAAGGGTTTAGGG	.((((((((((((((((..(((((((((((.(((((((((((((((((((....(((.......))).....))))))))))))))))))).)))))))))))..))))))))))))))))...	TGAACCCTTGAATAAATCATA	TGATTTATCCAAGGGTTCAGG
BrmiRC0063/BrmiRC791	A-m0307	A08:11015654:11015756:-	-50.8	A-m0307-5p	A-m0307-3p	12	6	6	GGGTAAACTCTGAACCCTTGAATAAATCATAAACTCTAGGGTTTAATTTTAAATATTTTTGATTTAGAGTTTATGATTTATCCAAGGGTTCAGGCTTTATCCA	(((((((..(((((((((((.(((((((((((((((((((....(((.......))).....))))))))))))))))))).)))))))))))..))))))).	TGAACCCTTGAATAAATCATA	TGATTTATCCAAGGGTTCAGG
BrmiRC0063/BrmiRC791	A-m0318	A09:2233311:2233434:+	-66.8	A-m0318-5p	A-m0318-3p	12	6	6	ATGAACCCTTGGGTAAACTCTGAACCCTTGAATAAATCATAAACTCTAGGGTTTAATTTTAAATATTTTTGATTTAGAGTTTATGATTTATCCAAGGGTTCAGGCTTTATCCAAGGGTTTAGGG	.((((((((((((((((..(((((((((((.(((((((((((((((((((....(((.......))).....))))))))))))))))))).)))))))))))..))))))))))))))))...	TGAACCCTTGAATAAATCATA	TGATTTATCCAAGGGTTCAGG
BrmiRC0068	B-m0069	A02:885973:886078:+	-73.6	B-m0069-5p	B-m0069-3p	290	3	287	ATACCGACGAACGAAGTCGTCGGAAAATACCGACGGAGAAGGTTCCTCGGAAAATTCCGACGAACCATAGTCCGTCGGTATTTTCCGAGGACTCGGTTCGTCGGTA	.(((((((((((..((((.((((((((((((((((((.(.(((((.(((((....))))).))))).)..)))))))))))))))))).))))..)))))))))))	AAGTCGTCGGAAAATACCGACG	TCGGTATTTTCCGAGGACTCGG
BrmiRC0068	B-m0175	A03:1128996:1129101:-	-73.6	B-m0175-5p	B-m0175-3p	290	3	287	ATACCGACGAACGAAGTCGTCGGAAAATACCGACGGAGAAGGTTCCTCGGAAAATTCCGACGAACCATAGTCCGTCGGTATTTTCCGAGGACTCGGTTCGTCGGTA	.(((((((((((..((((.((((((((((((((((((.(.(((((.(((((....))))).))))).)..)))))))))))))))))).))))..)))))))))))	AAGTCGTCGGAAAATACCGACG	TCGGTATTTTCCGAGGACTCGG
BrmiRC0068	B-m0176	A03:1760750:1760855:-	-73.6	B-m0176-5p	B-m0176-3p	290	3	287	ATACCGACGAACGAAGTCGTCGGAAAATACCGACGGAGAAGGTTCCTCGGAAAATTCCGACGAACCATAGTCCGTCGGTATTTTCCGAGGACTCGGTTCGTCGGTA	.(((((((((((..((((.((((((((((((((((((.(.(((((.(((((....))))).))))).)..)))))))))))))))))).))))..)))))))))))	AAGTCGTCGGAAAATACCGACG	TCGGTATTTTCCGAGGACTCGG
BrmiRC0068	B-m0179	A03:6277194:6277299:-	-73.6	B-m0179-5p	B-m0179-3p	290	3	287	ATACCGACGAACGAAGTCGTCGGAAAATACCGACGGAGAAGGTTCCTCGGAAAATTCCGACGAACCATAGTCCGTCGGTATTTTCCGAGGACTCGGTTCGTCGGTA	.(((((((((((..((((.((((((((((((((((((.(.(((((.(((((....))))).))))).)..)))))))))))))))))).))))..)))))))))))	AAGTCGTCGGAAAATACCGACG	TCGGTATTTTCCGAGGACTCGG
BrmiRC0068	B-m0467	A09:3043521:3043626:+	-73.6	B-m0467-5p	B-m0467-3p	290	3	287	ATACCGACGAACGAAGTCGTCGGAAAATACCGACGGAGAAGGTTCCTCGGAAAATTCCGACGAACCATAGTCCGTCGGTATTTTCCGAGGACTCGGTTCGTCGGTA	.(((((((((((..((((.((((((((((((((((((.(.(((((.(((((....))))).))))).)..)))))))))))))))))).))))..)))))))))))	AAGTCGTCGGAAAATACCGACG	TCGGTATTTTCCGAGGACTCGG
BrmiRC0068	B-m0497	A09:35497162:35497267:+	-73.6	B-m0497-5p	B-m0497-3p	290	3	287	ATACCGACGAACGAAGTCGTCGGAAAATACCGACGGAGAAGGTTCCTCGGAAAATTCCGACGAACCATAGTCCGTCGGTATTTTCCGAGGACTCGGTTCGTCGGTA	.(((((((((((..((((.((((((((((((((((((.(.(((((.(((((....))))).))))).)..)))))))))))))))))).))))..)))))))))))	AAGTCGTCGGAAAATACCGACG	TCGGTATTTTCCGAGGACTCGG
BrmiRC0072	B-m0625	Scaffold000256:11026:11125:+	-33.8	B-m0625-5p	B-m0625-3p	15	7	8	AAAGAGGCTTTACGAGGAATTAGCGAGGAAACACGTTTCGTCGTTGCTCTTTCGTCGTAACACATATTTCCTCGCCAATTCGTCGTAACTTAGCGAGGAA	......(((((((((.(((((.(((((((((...(((.((.((.........)).)).))).....))))))))).))))).))))))...)))......	TACGAGGAATTAGCGAGGAAACA	TTTCCTCGCCAATTCGTCGTAAC
BrmiRC0081	C-m0081	A02:14759088:14759189:+	-63.2	C-m0081-5p	C-m0081-3p	15	8	7	AATAGAGTGGGAAATGGAGTGATGAACAAAAAATAAAAGCATTACTCTATAAATGGAGTAATCTTTTTATTTTTTGTTCATTACTCCATTTCCCACTCCATT	....(((((((((((((((((((((((((((((((((((.(((((((((....))))))))).)))))))))))))))))))))))))))))))))))....	AATGGAGTGATGAACAAAAAA	TTTTGTTCATTACTCCATTTC
BrmiRC0090/BrmiRC0091	C-m0090	A02:22304549:22304715:+	-76.61	C-m0090-5p	C-m0090-3p	845	229	616	TCATGTTTAGTAGCCAAGGATGACTTGCCTGCTCTTTTTCACCTCCATGATTCAATTTTATGTAGGGTTTTGGATTACTATGCTTCTAAAGAGTATAGTAATTCAAAATCTTGTTGAATCTTTGTGGGTAACGGTTTCAGGCAGTCTCCTTGGCTATCTTGACATGC	.((((((.((((((((((((.((((.(((((..((.((..(((..((.((((((((.......((((((((((((((((((((((.....))))))))))))))))))))))))))))))..))..))))).))...))))))))))))))))))).)).)))))).	TAGCCAAGGATGACTTGCCTG	GGCAGTCTCCTTGGCTATC
BrmiRC0091	A-m0074	A02:22304549:22304715:+	-76.61	A-m0074-5p	A-m0074-3p	413	118	295	TCATGTTTAGTAGCCAAGGATGACTTGCCTGCTCTTTTTCACCTCCATGATTCAATTTTATGTAGGGTTTTGGATTACTATGCTTCTAAAGAGTATAGTAATTCAAAATCTTGTTGAATCTTTGTGGGTAACGGTTTCAGGCAGTCTCCTTGGCTATCTTGACATGC	.((((((.((((((((((((.((((.(((((..((.((..(((..((.((((((((.......((((((((((((((((((((((.....))))))))))))))))))))))))))))))..))..))))).))...))))))))))))))))))).)).)))))).	TAGCCAAGGATGACTTGCCTGC	AGGCAGTCTCCTTGGCTATC
BrmiRC0091	B-m0095	A02:22304539:22304726:+	-82.71	B-m0095-5p	B-m0095-3p	791	165	626	GCGAACAAAGTCATGTTTAGTAGCCAAGGATGACTTGCCTGCTCTTTTTCACCTCCATGATTCAATTTTATGTAGGGTTTTGGATTACTATGCTTCTAAAGAGTATAGTAATTCAAAATCTTGTTGAATCTTTGTGGGTAACGGTTTCAGGCAGTCTCCTTGGCTATCTTGACATGCTTTTTTCTTCC	..(((.((((.((((((.((((((((((((.((((.(((((..((.((..(((..((.((((((((.......((((((((((((((((((((((.....))))))))))))))))))))))))))))))..))..))))).))...))))))))))))))))))).)).)))))))))).)))....	TAGCCAAGGATGACTTGCCTG	AGGCAGTCTCCTTGGCTATC
BrmiRC0093	C-m0093	A02:23821467:23821626:+	-53.3	C-m0093-5p	C-m0093-3p	33	18	15	TTAAAACAGTTTTAGATCAATAAAAACCCGGTTAAGATCAGATTAAATCAATCAAACCACAAATTATAAACCATGATCAGATCAATTAACCAAAACAGTTTCAGTTTATAGGTGTAGTCTGATCTTAACGAGGTCTTTATTGATCTAAAACTGGTTTAAT	(((((.((((((((((((((((((.(((..(((((((((((((((.(((........................((((...))))........((((.......))))...))).)))))))))))))))..))).)))))))))))))))))).))))).	TTTAGATCAATAAAAACCCGG	AGGTCTTTATTGATCTAAAAC
BrmiRC0099	A-m0078	A02:731872:731973:-	-29.1	A-m0078-5p	A-m0078-3p	157	6	151	GAGATTTAATTGACTCTCGACTCATCCATCCACATACCAAATGAAAGAATATGTTCCCATATGGTAAATGAATGAATGATTCTAGAGACAAATTGAATCTTT	(((((((((((..((((.((.((((.(((.((..(((((.(((...(((....))).))).)))))..)).))).)))).)).))))...))))))))))).	TGACTCTCGACTCATCCATCCA	AATGAATGATTCTAGAGACAAAT
BrmiRC0099	B-m0103	A02:731872:731973:-	-29.1	B-m0103-5p	B-m0103-3p	208	22	186	GAGATTTAATTGACTCTCGACTCATCCATCCACATACCAAATGAAAGAATATGTTCCCATATGGTAAATGAATGAATGATTCTAGAGACAAATTGAATCTTT	(((((((((((..((((.((.((((.(((.((..(((((.(((...(((....))).))).)))))..)).))).)))).)).))))...))))))))))).	TGACTCTCGACTCATCCATCCA	AATGAATGATTCTAGAGACAAAT
BrmiRC0099	C-m0099	A02:731872:731973:-	-29.1	C-m0099-5p	C-m0099-3p	217	12	205	GAGATTTAATTGACTCTCGACTCATCCATCCACATACCAAATGAAAGAATATGTTCCCATATGGTAAATGAATGAATGATTCTAGAGACAAATTGAATCTTT	(((((((((((..((((.((.((((.(((.((..(((((.(((...(((....))).))).)))))..)).))).)))).)).))))...))))))))))).	TGACTCTCGACTCATCCATCCA	AATGAATGATTCTAGAGACAAAT
BrmiRC0136	C-m0136	A02:25331267:25331367:-	-42	C-m0136-5p	C-m0136-3p	10	3	7	AATGGAATGAAAATAGAGTGATGAACAAAAAATAAAAGCATTACTCTATAAATGGAGTAATCCTTTTATTTTTTGTTCATTACTCCATTTCCCACTCAATT	....((.((.((((.(((((((((((((((((((((((.(((((((((....))))))))).))))))))))))))))))))))).))))..)).))....	AATAGAGTGATGAACAAAAAA	TTTTGTTCATTACTCCATTTC
BrmiRC0142	C-m0142	A03:5158290:5158390:+	-55.8	C-m0142-5p	C-m0142-3p	30	4	26	TACTGTAAAATGGAGTGGATTATGCTGTTGTGAACAAACATATATGTAGTAATGCGTTTTTTGTTTTTTCACAACTGCATAATCCACTCTATTTTGCAGCA	..(((((((((((((((((((((((.((((((((.(((((...(((((....)))))....))))).)))))))).)))))))))))))))))))))))..	GAGTGGATTATGCTGTTGTGA	ACAACTGCATAATCCACTCTA
BrmiRC0144	A-m0107	A03:8308339:8308498:+	-62.7	A-m0107-5p	A-m0107-3p	1070	4	1059	CTGGAAAAAAAGACAGAAACCATCAATAGCAACTAGTAACATTTTGATAATAAAAATTGAATGTTGACTGAAATAACTTAGGTACTTCAAAGAGAAGACATTCAATTCTTTTTACCAAACTGTTACCAGTTGCTATAGATGGTTTCTGCTTTTTTTTTTT	..((((((((((.(((((((((((.(((((((((.((((((.((((.(((.((.(((((((((((..((((......))))...(((....)))..))))))))))).)).))).)))).)))))).))))))))).)))))))))))))))))))))..	ACAGAAACCATCAATAGCAACT	TTGCTATAGATGGTTTCTGCT
BrmiRC0144	B-m0146	A03:8308339:8308498:+	-62.7	B-m0146-5p	B-m0146-3p	1461	3	1437	CTGGAAAAAAAGACAGAAACCATCAATAGCAACTAGTAACATTTTGATAATAAAAATTGAATGTTGACTGAAATAACTTAGGTACTTCAAAGAGAAGACATTCAATTCTTTTTACCAAACTGTTACCAGTTGCTATAGATGGTTTCTGCTTTTTTTTTTT	..((((((((((.(((((((((((.(((((((((.((((((.((((.(((.((.(((((((((((..((((......))))...(((....)))..))))))))))).)).))).)))).)))))).))))))))).)))))))))))))))))))))..	ACAGAAACCATCAATAGCAACT	TTGCTATAGATGGTTTCTGCT
BrmiRC0144	C-m0144	A03:8308334:8308508:+	-79.8	C-m0144-5p	C-m0144-3p	1797	5	1776	TGGTGCTGGAAAAAAAGACAGAAACCATCAATAGCAACTAGTAACATTTTGATAATAAAAATTGAATGTTGACTGAAATAACTTAGGTACTTCAAAGAGAAGACATTCAATTCTTTTTACCAAACTGTTACCAGTTGCTATAGATGGTTTCTGCTTTTTTTTTTTTCCAGCACCA	.((((((((((((((((((((((((((((.(((((((((.((((((.((((.(((.((.(((((((((((..((((......))))...(((....)))..))))))))))).)).))).)))).)))))).))))))))).)))))))))))....))))))))))))))))).	GAAACCATCAATAGCAACTAG	TTGCTATAGATGGTTTCTGCT
BrmiRC0148	C-m0148	A03:14090533:14090667:+	-51.2	C-m0148-5p	C-m0148-3p	20	4	16	AGAGCATGATTAATGCGGATATCTTAGGATGAGGTTCTTAGTGTAATATAAAAAACATTTATTACTTAAAAGCTTAAAGAATCTTTTATAGTACGTTAAAAACCTCATCGTAAGAGATCTGCATTAATCATATTC	.(((.(((((((((((((((.(((((.(((((((((.((((((((.(((((((....((((...((....))..)))).....))))))).)))))))).))))))))).))))).))))))))))))))).)))	TGCGGATATCTTAGGATGAGG	TCATCGTAAGAGATCTGCATT
BrmiRC0153	A-m0116	A03:17870017:17870115:+	-36.2	A-m0116-5p	A-m0116-3p	14	11	3	GTGTTTCCTGGTATGTAGACGCACTGTTTCTCAAATTGTTTCATCATTTTGAAACTGTTGTAACATGAGAGACATTTGTTTCTACTTATAGGGGAGCAG	.((((((((.(((.(((((.(((.((((((((((((.((((((......)))))).)))......)))))))))..))).))))).))).)))))))).	GTATGTAGACGCACTGTTTCTCA	AGAGACATTTGTTTCTACTTATAG
BrmiRC0153	B-m0154	A03:17870017:17870115:+	-36.2	B-m0154-5p	B-m0154-3p	15	11	4	GTGTTTCCTGGTATGTAGACGCACTGTTTCTCAAATTGTTTCATCATTTTGAAACTGTTGTAACATGAGAGACATTTGTTTCTACTTATAGGGGAGCAG	.((((((((.(((.(((((.(((.((((((((((((.((((((......)))))).)))......)))))))))..))).))))).))).)))))))).	GTATGTAGACGCACTGTTTCTCA	AGAGACATTTGTTTCTACTTATAG
BrmiRC0153	C-m0153	A03:17870017:17870115:+	-36.2	C-m0153-5p	C-m0153-3p	17	13	4	GTGTTTCCTGGTATGTAGACGCACTGTTTCTCAAATTGTTTCATCATTTTGAAACTGTTGTAACATGAGAGACATTTGTTTCTACTTATAGGGGAGCAG	.((((((((.(((.(((((.(((.((((((((((((.((((((......)))))).)))......)))))))))..))).))))).))).)))))))).	GTATGTAGACGCACTGTTTCTCA	AGAGACATTTGTTTCTACTTATAG
BrmiRC0161	B-m0166	A03:22987322:22987444:+	-50.3	B-m0166-5p	B-m0166-3p	710	329	381	TGTGTGTGCTCTTATGGTCGTGCCTGGCTCCCTGTATGCCACAAGTATATACCGATCTCGTTACGAAATCTGTGGCTAGTGGCGTACAGAGTAGTCAAGCATGACCAAAGCTTTTCTTGGTGT	.......(((....(((((((((.(((((.((((((((((((.(((...(((.(((.(((...))).))).)))))).))))))))))).).))))).))))))))).)))............	TGCCTGGCTCCCTGTATGCCA	GCGTACAGAGTAGTCAAGCATG
BrmiRC0167	C-m0167	A03:28155817:28155925:+	-43.6	C-m0167-5p	C-m0167-3p	357	332	15	TTTTGGAATTAGGAGGAGTTGCTATTTGGAGAAGTCATAAAAAATCCAATGTTTGTAATACGTTAGGTTTCGTAAGCCTATCCATGTAGCAAGTCTTTCTAATTCCGAA	.((((((((((((((((.(((((((.((((..((.(.((..(((((.(((((.......))))).)))))..)).).)).)))).))))))).))))))))))))))))	AGGAGTTGCTATTTGGAGAAGT	TATCCATGTAGCAAGTCTTTC
BrmiRC0191	A-m0135	A03:16621240:16621387:-	-74.5	A-m0135-5p	A-m0135-3p	400	45	352	CAATGCAAACACTGTGGCAAAGAGATGTCTGGCTTGCAACATCTGAAATGTCACTTGGGTGGTGTAGGTTCAGATGTGAACATTGTCACATCTACTGTTAGAGATGTTGCAAGCCAGACATTTCCTTTCCCACAGTGTTCACAGTCCT	...((..((((((((((.((((((((((((((((((((((((((...((..(((....)))..)).(((..((((((((......))))))))))).....)))))))))))))))))))))).)))).))))))))))..)).....	AGAGATGTCTGGCTTGCAACA	TTGCAAGCCAGACATTTCCTTT
BrmiRC0191	B-m0189	A03:16621240:16621387:-	-74.5	B-m0189-5p	B-m0189-3p	722	100	622	CAATGCAAACACTGTGGCAAAGAGATGTCTGGCTTGCAACATCTGAAATGTCACTTGGGTGGTGTAGGTTCAGATGTGAACATTGTCACATCTACTGTTAGAGATGTTGCAAGCCAGACATTTCCTTTCCCACAGTGTTCACAGTCCT	...((..((((((((((.((((((((((((((((((((((((((...((..(((....)))..)).(((..((((((((......))))))))))).....)))))))))))))))))))))).)))).))))))))))..)).....	AGAGATGTCTGGCTTGCAACA	TTGCAAGCCAGACATTTCCTTT
BrmiRC0191	C-m0191	A03:16621240:16621387:-	-74.5	C-m0191-5p	C-m0191-3p	659	54	602	CAATGCAAACACTGTGGCAAAGAGATGTCTGGCTTGCAACATCTGAAATGTCACTTGGGTGGTGTAGGTTCAGATGTGAACATTGTCACATCTACTGTTAGAGATGTTGCAAGCCAGACATTTCCTTTCCCACAGTGTTCACAGTCCT	...((..((((((((((.((((((((((((((((((((((((((...((..(((....)))..)).(((..((((((((......))))))))))).....)))))))))))))))))))))).)))).))))))))))..)).....	AGAGATGTCTGGCTTGCAACA	TTGCAAGCCAGACATTTCCTTT
BrmiRC0201	C-m0201	A03:27692469:27692561:-	-44	C-m0201-5p	C-m0201-3p	621	12	606	TTTTGATAAATGAGTTATCATTGGTCTTGTGTCAAGATATACATTGTTCCGGTATATCTCGACACAGGAACAATACTAACTCATTTATCAATA	..(((((((((((((((..((((.(((((((((.((((((((.........)))))))).))))))))).))))..)))))))))))))))..	TGAGTTATCATTGGTCTTGTG	CAGGAACAATACTAACTCATT
BrmiRC0211	A-m0147	A04:2813205:2813311:+	-60.7	A-m0147-5p	A-m0147-3p	33	15	18	AGACTTGACCCTTTAACAACACTCCCACAAGACGAGTTGTCACCAGTTGAACTGCAGATCAATTGATGACATCTTGTTTTGTGGGAATGATGTTAAAGGGTAAGGTC	.(((((.(((((((((((.((.((((((((((((((.(((((.(((((((.(....).))))))).))))).)))))))))))))).)).))))))))))).)))))	TAACAACACTCCCACAAGACG	TTTTGTGGGAATGATGTTAAA
BrmiRC0211	B-m0205	A04:2813205:2813311:+	-60.7	B-m0205-5p	B-m0205-3p	49	13	36	AGACTTGACCCTTTAACAACACTCCCACAAGACGAGTTGTCACCAGTTGAACTGCAGATCAATTGATGACATCTTGTTTTGTGGGAATGATGTTAAAGGGTAAGGTC	.(((((.(((((((((((.((.((((((((((((((.(((((.(((((((.(....).))))))).))))).)))))))))))))).)).))))))))))).)))))	TAACAACACTCCCACAAGACG	TTTTGTGGGAATGATGTTAAA
BrmiRC0211	C-m0211	A04:2813205:2813311:+	-60.7	C-m0211-5p	C-m0211-3p	54	26	28	AGACTTGACCCTTTAACAACACTCCCACAAGACGAGTTGTCACCAGTTGAACTGCAGATCAATTGATGACATCTTGTTTTGTGGGAATGATGTTAAAGGGTAAGGTC	.(((((.(((((((((((.((.((((((((((((((.(((((.(((((((.(....).))))))).))))).)))))))))))))).)).))))))))))).)))))	TAACAACACTCCCACAAGACG	TTTTGTGGGAATGATGTTAAA
BrmiRC0224	C-m0224	A04:16955546:16955678:+	-48.91	C-m0224-5p	C-m0224-3p	14	10	4	AGAGGAAGGATCCAAAGGGATCGCATTGATCCTAAGTCGAGTGAATTCTCCTTATTATTTTCTTAATTATTGGCAAAATATCCCAAAATTTTGCTTGGTTTTGGATCATGCTATCCCTTTCGATTCATCCTTC	.(((((.(((((.((((((((.((((.(((((.((..((((..((..........((((((((........)).)))))).........))..))))..)).))))))))).)))))))).))))).))))).	TCCAAAGGGATCGCATTGATCC	ATCATGCTATCCCTTTCGATT
BrmiRC0239	C-m0239	A04:8429813:8429915:-	-45.7	C-m0239-5p	C-m0239-3p	10	3	7	AAATGAAGTGGAAAATAGAGTGATGAACAAAAAATAAAAACATTACTCTATAAATGGAGTAATCTTTTCATTTTTTGTTCATTACTCCATTTCCCACTCCATT	.((((.(((((.((((.((((((((((((((((((.((((.(((((((((....))))))))).)))).)))))))))))))))))).)))).))))).))))	AATAGAGTGATGAACAAAAAA	TTTTGTTCATTACTCCATTTC
BrmiRC0241	B-m0236	A04:9140730:9140964:-	-143.7	B-m0236-5p	B-m0236-3p	95	6	86	GCGACGTTGTGAAGTCGATGTGGCTATCCTCTCAGAGCGACCTCATTGGAGCGACGCCCCGAAGTCGCTCGCTCTTTTGCTTTTTGGAGACACGAAATCGGACCCGAAGCGACCTCTCGCAGCGACCCATCCATGTCGCTCCCGAAGCCCGAAGCGACTTGTTGGAGCGACGAACCGAGATCGCTCCAATGAGATCGCTCTGAGAGGATAGCCACAGCGACTTCACAACGTCGCT	(((((((((((((((((.((((((((((((((((((((((.(((((((((((((...(.((...(((.(((((((.(((((((.((....)).....((((.......((((....)))).(((((........)))))..)))).....)))))))......))))))))))..)).).))))))))))))).)))))))))))))))))))))).))))))))))))))))).	TGGCTATCCTCTCAGAGCGAC	TCGCTCTGAGAGGATAGCCAC
BrmiRC0241	C-m0241	A04:9140730:9140964:-	-143.7	C-m0241-5p	C-m0241-3p	113	5	108	GCGACGTTGTGAAGTCGATGTGGCTATCCTCTCAGAGCGACCTCATTGGAGCGACGCCCCGAAGTCGCTCGCTCTTTTGCTTTTTGGAGACACGAAATCGGACCCGAAGCGACCTCTCGCAGCGACCCATCCATGTCGCTCCCGAAGCCCGAAGCGACTTGTTGGAGCGACGAACCGAGATCGCTCCAATGAGATCGCTCTGAGAGGATAGCCACAGCGACTTCACAACGTCGCT	(((((((((((((((((.((((((((((((((((((((((.(((((((((((((...(.((...(((.(((((((.(((((((.((....)).....((((.......((((....)))).(((((........)))))..)))).....)))))))......))))))))))..)).).))))))))))))).)))))))))))))))))))))).))))))))))))))))).	TGGCTATCCTCTCAGAGCGAC	TCGCTCTGAGAGGATAGCCAC
BrmiRC0249	A-m0172	A04:15739555:15739686:-	-46.4	A-m0172-5p	A-m0172-3p	14	3	11	CTCTTCCATACAAAATATGATTGATTACATACTCGGTAAAAGCCTTCAAAATATGAGTTAATATTTTGAGTACCACTCCCCAAAAGCCACAACATAACTCATGTTTTGTGGGTTTCTACCGAGTATGGAGGA	.((((((((((....((((........)))).((((((.((((((.((((((((((((((.......(((.....))).......(......).)))))))))))))).)))))).))))))))))))))))	GGTAAAAGCCTTCAAAATATG	TGTTTTGTGGGTTTCTACCGA
BrmiRC0250	A-m0173	A05:911302:911424:+	-44.63	A-m0173-5p	A-m0173-3p	352	159	189	TAGAACAAGAGGGTAGAAATATCTGCCGACTCATTCATCCAAACACTCTGGTAAAAACAAGAGATCTAAACCACAGTGACTGTGTGAATGATGCGGGAGATGTTTTTCATCCTTCTTTATCTG	((((..(((((((.((((((((((.(((..(((((((..((..((((.((((.................)))).))))..))..)))))))..))).))))))))))...)))))))..))))	ATCTGCCGACTCATTCATCCA	TGTGAATGATGCGGGAGATGT
BrmiRC0250	B-m0247	A05:911302:911424:+	-44.63	B-m0247-5p	B-m0247-3p	547	206	338	TAGAACAAGAGGGTAGAAATATCTGCCGACTCATTCATCCAAACACTCTGGTAAAAACAAGAGATCTAAACCACAGTGACTGTGTGAATGATGCGGGAGATGTTTTTCATCCTTCTTTATCTG	((((..(((((((.((((((((((.(((..(((((((..((..((((.((((.................)))).))))..))..)))))))..))).))))))))))...)))))))..))))	ATCTGCCGACTCATTCATCCA	TGTGAATGATGCGGGAGATGT
BrmiRC0250	C-m0250	A05:911302:911424:+	-44.63	C-m0250-5p	C-m0250-3p	935	369	563	TAGAACAAGAGGGTAGAAATATCTGCCGACTCATTCATCCAAACACTCTGGTAAAAACAAGAGATCTAAACCACAGTGACTGTGTGAATGATGCGGGAGATGTTTTTCATCCTTCTTTATCTG	((((..(((((((.((((((((((.(((..(((((((..((..((((.((((.................)))).))))..))..)))))))..))).))))))))))...)))))))..))))	ATCTGCCGACTCATTCATCCA	TGTGAATGATGCGGGAGATGT
BrmiRC0262	B-m0262	A05:13565302:13565429:+	-54.34	B-m0262-5p	B-m0262-3p	9	3	6	CAGACATACTATTAGAGTATAGAACCGTTAATCAAATTGTTGGCTTATGTACTGGTTAACATCCAATACTAAACCAATCACTAAACCAATAATTTGATTAACGGTTCTATACTCTAATATTCCCCCTC	.........((((((((((((((((((((((((((((((((((.(((((...(((((..............)))))..)).))).)))))))))))))))))))))))))))))))))).........	TAGAGTATAGAACCGTTAATC	TTAACGGTTCTATACTCTAAT
BrmiRC0262	C-m0262	A05:13565302:13565429:+	-54.34	C-m0262-5p	C-m0262-3p	23	6	17	CAGACATACTATTAGAGTATAGAACCGTTAATCAAATTGTTGGCTTATGTACTGGTTAACATCCAATACTAAACCAATCACTAAACCAATAATTTGATTAACGGTTCTATACTCTAATATTCCCCCTC	.........((((((((((((((((((((((((((((((((((.(((((...(((((..............)))))..)).))).)))))))))))))))))))))))))))))))))).........	TAGAGTATAGAACCGTTAATC	TTAACGGTTCTATACTCTAAT
BrmiRC0264	C-m0264	A05:14546744:14546908:+	-100.9	C-m0264-5p	C-m0264-3p	17	8	9	TAGACCATCTCCAACCCATACCTATTTTTTCCTCTATAATTCCCACAAAAATAGAGTAACTCTATTATAGAGTAAGTTTTGCTCCAATGGTTTACTCTATAATAGAGTTAATCTATTTTTGTGAGAATTATAGAGGAAAAAATAGGTATGGGTTAGAGATGCTCT	.(((.((((((.((((((((((((((((((((((((((((((.((((((((((((.((((((((((((((((((((..(((...)))...)))))))))))))))))))).)))))))))))).)))))))))))))))))))))))))))))).)))))).)))	ACCCATACCTATTTTTTCCTCTA	GAGGAAAAAATAGGTATGGGTTA
BrmiRC0274	B-m0273	A05:21666631:21666738:+	-62.8	B-m0273-5p	B-m0273-3p	1578	3	1572	ATACACAAGCCAAGCCTGAAATAAACAATCCCAACAGATTACAAATCATTTGGCCTTGAATTTCATTTGTAATATGTTGGGGTTGTGATTTCAGGCTTGGCTTGTGTA	.(((((((((((((((((((((..((((((((((((.(((((((((.((((......))))...))))))))).)))))))))))).)))))))))))))))))))))	GCCTGAAATAAACAATCCCAAC	TGGGGTTGTGATTTCAGGCTT
BrmiRC0274	C-m0274	A05:21666631:21666738:+	-62.8	C-m0274-5p	C-m0274-3p	2293	3	2284	ATACACAAGCCAAGCCTGAAATAAACAATCCCAACAGATTACAAATCATTTGGCCTTGAATTTCATTTGTAATATGTTGGGGTTGTGATTTCAGGCTTGGCTTGTGTA	.(((((((((((((((((((((..((((((((((((.(((((((((.((((......))))...))))))))).)))))))))))).)))))))))))))))))))))	GCCTGAAATAAACAATCCCAAC	TGGGGTTGTGATTTCAGGCTT
BrmiRC0299	C-m0299	A05:20943419:20943538:-	-84.4	C-m0299-5p	C-m0299-3p	15	8	7	ATTGAGAAAATTGAGTGGGAAATGGAGTGATGAACAAAAAATAAAAGGATTACTCTATAAATGGAGTAATCCTTTTATTTTTTGTTCATTACTCCATTTCCCACTCCATTTTCTCAATTT	(((((((((((.(((((((((((((((((((((((((((((((((((((((((((((....))))))))))))))))))))))))))))))))))))))))))))).)))))))))))..	AATGGAGTGATGAACAAAAAA	TTTTGTTCATTACTCCATTTC
BrmiRC0311	A-m0207	A06:9500758:9500869:+	-55.92	A-m0207-5p	A-m0207-3p	1152	5	1144	CAGGGATTAAGTGTCTGTATGTGTGGGCTGAGTAGGCACAATCACAGCTTTTACTCAGATCTGGTTGTGAATGGACCTTCTCCACCCATACCATACAGACCCTTAATCCTGA	..(((((((((.(((((((((((((((..(((.(((..((.((((((((.............)))))))).))..))).)))..)))))).))))))))).)))))))))..	GTCTGTATGTGTGGGCTGAGT	TCCACCCATACCATACAGACCC
BrmiRC0311	B-m0306	A06:9500758:9500869:+	-55.92	B-m0306-5p	B-m0306-3p	1529	5	1521	CAGGGATTAAGTGTCTGTATGTGTGGGCTGAGTAGGCACAATCACAGCTTTTACTCAGATCTGGTTGTGAATGGACCTTCTCCACCCATACCATACAGACCCTTAATCCTGA	..(((((((((.(((((((((((((((..(((.(((..((.((((((((.............)))))))).))..))).)))..)))))).))))))))).)))))))))..	GTCTGTATGTGTGGGCTGAGT	TCCACCCATACCATACAGACCC
BrmiRC0311	C-m0311	A06:9500758:9500869:+	-55.92	C-m0311-5p	C-m0311-3p	1539	9	1530	CAGGGATTAAGTGTCTGTATGTGTGGGCTGAGTAGGCACAATCACAGCTTTTACTCAGATCTGGTTGTGAATGGACCTTCTCCACCCATACCATACAGACCCTTAATCCTGA	..(((((((((.(((((((((((((((..(((.(((..((.((((((((.............)))))))).))..))).)))..)))))).))))))))).)))))))))..	GTCTGTATGTGTGGGCTGAGT	TCCACCCATACCATACAGACCC
BrmiRC0323	B-m0316	A06:20494931:20495026:+	-50.8	B-m0316-5p	B-m0316-3p	23827	23817	4	TATTAACAAGATAAATCCCAAGCATCATCCACCTTATTAGCCCTTGAACATGAAGGCTTGTAAAATGGATGATGCTTGGGATTTATTTTGTACTCT	.....((((((((((((((((((((((((((..((((.((((.((......)).)))).))))..)))))))))))))))))))))))))).....	ATAAATCCCAAGCATCATCCA	GATGATGCTTGGGATTTATTT
BrmiRC0323	C-m0323	A06:20494931:20495026:+	-50.8	C-m0323-5p	C-m0323-3p	24937	24929	4	TATTAACAAGATAAATCCCAAGCATCATCCACCTTATTAGCCCTTGAACATGAAGGCTTGTAAAATGGATGATGCTTGGGATTTATTTTGTACTCT	.....((((((((((((((((((((((((((..((((.((((.((......)).)))).))))..)))))))))))))))))))))))))).....	ATAAATCCCAAGCATCATCCA	GATGATGCTTGGGATTTATTT
BrmiRC0338	B-m0335	A06:7567549:7567663:-	-51.4	B-m0335-5p	B-m0335-3p	151	132	19	AGTTGTGTGGTAGCCAAGGATGACTTGCCTGCGTCTTAACACCATATCACAGACTTTATCGATAGTCTCTGAGTTGGTTAGGCTGTAGGCAGTCTCCTCGGCTATTCAGACACTC	...(((.((((((((.((((.((((.((((((((((....((((..(((.(((((........))))).)))..)))).)))).)))))))))))))).))))).))).)))...	TAGCCAAGGATGACTTGCCTG	GGCAGTCTCCTCGGCTATT
BrmiRC0338	B-m0493	A09:32589569:32589716:+	-59.9	B-m0493-5p	B-m0493-3p	147	132	15	AAGAATGAGAAGTTGTGTGGTAGCCAAGGATGACTTGCCTGCGTCTTAAACCATCTCTATCAAAGACTAAATAAAGATCGATAGTCTTTGATAAATTGGTTAATAGTTAGGCAGTCTCCTCGGCTATTCAGACAATTCTCTTTCTCCT	.((((.(((((.((((.((((((((.((((.((((.(((((...((..(((((....((((((((((((............))))))))))))...)))))...)).))))))))))))).))))).))).))))))))).))))...	TAGCCAAGGATGACTTGCCTG	TAGGCAGTCTCCTCGGCTATT
BrmiRC0342	C-m0342	A06:7567538:7567673:-	-59.3	C-m0342-5p	C-m0342-3p	206	197	9	AAGAATGAGAAGTTGTGTGGTAGCCAAGGATGACTTGCCTGCGTCTTAACACCATATCACAGACTTTATCGATAGTCTCTGAGTTGGTTAGGCTGTAGGCAGTCTCCTCGGCTATTCAGACACTCCTCTTTCTCCT	.((((.(((.(((.((.((((((((.((((.((((.((((((((((....((((..(((.(((((........))))).)))..)))).)))).)))))))))))))).))))).))).))))).))).))))...	TAGCCAAGGATGACTTGCCTG	TAGGCAGTCTCCTCGGCTATT
BrmiRC0345	A-m0229	A06:9746668:9746773:-	-46.3	A-m0229-5p	A-m0229-3p	17	6	11	ACTTCTAAGTAGCGATATTGGTACGGTTGAATCGAATCAAATCACTCTATCTTTCTCTTGGGTCAGTTGATTTGATTGAGCCGTGCCAATATCTCTATTACGACAA	.......(((((.(((((((((((((((.(((((((((((...((((............))))...))))))))))).))))))))))))))).))))).......	CGATATTGGTACGGTTGAATC	TTGAGCCGTGCCAATATCTCT
BrmiRC0345	C-m0345	A06:9746668:9746773:-	-46.3	C-m0345-5p	C-m0345-3p	31	12	19	ACTTCTAAGTAGCGATATTGGTACGGTTGAATCGAATCAAATCACTCTATCTTTCTCTTGGGTCAGTTGATTTGATTGAGCCGTGCCAATATCTCTATTACGACAA	.......(((((.(((((((((((((((.(((((((((((...((((............))))...))))))))))).))))))))))))))).))))).......	CGATATTGGTACGGTTGAATC	TTGAGCCGTGCCAATATCTCT
BrmiRC0411	B-m0397	A07:14533484:14533644:-	-77.1	B-m0397-5p	B-m0397-3p	25	3	22	GAGCTCCAAATGAGTTTTCGTTCTTGTGGGAAGCACCAAACCTGTAAGAACTTACCAAGAATGATTGTCTTCCACTCTGTTACTTTTTCTTGCACCGGAAAGATCCAATAACGTTCTTACAGGTTTATGCTTCCCACAAGAACGAAAACTCATTTTTGCAT	..((...((((((((((((((((((((((((((((..((((((((((((((....((((((((((.((.....))...))))....))))))....(((....)))......)))))))))))))).))))))))))))))))))))))))))))..))..	GTTTTCGTTCTTGTGGGAAGC	TTCCCACAAGAACGAAAACTC
BrmiRC0415	A-m0271	A07:19994258:19994387:-	-44.74	A-m0271-5p	A-m0271-3p	1288	37	1251	AGTTTAGTAGGGTAAAGAAAAGCTGCTAAGCTATGGATCCCATAAGCCCTAATCCTTATAGAGAGAAAAAAAAGGATTTGGTTATATGGCTTGCATATCTTAGGAGCTTTAACTTGCCCTTTAATTGCTT	(((.....(((((((...((((((.(((((.((((.(..(((((((((..(((((((..............))))))).)))).)))))..).)))).))))).))))))...)))))))......))).	AGCTGCTAAGCTATGGATCCC	CTTGCATATCTTAGGAGCTTT
BrmiRC0415	B-m0403	A07:19994268:19994380:-	-43.34	B-m0403-5p	B-m0403-3p	2012	59	1953	TAGGGTAAAGAAAAGCTGCTAAGCTATGGATCCCATAAGCCCTAATCCTTATAGAGAGAAAAAAAAGGATTTGGTTATATGGCTTGCATATCTTAGGAGCTTTAACTTGCCCT	.(((((((...((((((.(((((.((((.(..(((((((((..(((((((..............))))))).)))).)))))..).)))).))))).))))))...)))))))	AGCTGCTAAGCTATGGATCCC	CTTGCATATCTTAGGAGCTTT
BrmiRC0415	C-m0415	A07:19994268:19994380:-	-43.34	C-m0415-5p	C-m0415-3p	1970	52	1918	TAGGGTAAAGAAAAGCTGCTAAGCTATGGATCCCATAAGCCCTAATCCTTATAGAGAGAAAAAAAAGGATTTGGTTATATGGCTTGCATATCTTAGGAGCTTTAACTTGCCCT	.(((((((...((((((.(((((.((((.(..(((((((((..(((((((..............))))))).)))).)))))..).)))).))))).))))))...)))))))	AGCTGCTAAGCTATGGATCCC	CTTGCATATCTTAGGAGCTTT
BrmiRC0422	B-m0413	A08:6438540:6438635:+	-66.8	B-m0413-5p	B-m0413-3p	265	256	4	TCAACAAATGAACTTTCAAACTGACTCGGAGGAGACTTTTTTTTTTTTCAAAAAAAAAAGTCTCCTCCGAGTCAGTTTGAAAGTTCATTTATTGAG	((((.((((((((((((((((((((((((((((((((((((((((.....)))))))))))))))))))))))))))))))))))))))).)))).	AACTTTCAAACTGACTCGGAG	CCGAGTCAGTTTGAAAGTTCA
BrmiRC0422/BrmiRC0453	C-m0422	A08:6438540:6438635:+	-66.8	C-m0422-5p	C-m0422-3p	337	326	3	TCAACAAATGAACTTTCAAACTGACTCGGAGGAGACTTTTTTTTTTTTCAAAAAAAAAAGTCTCCTCCGAGTCAGTTTGAAAGTTCATTTATTGAG	((((.((((((((((((((((((((((((((((((((((((((((.....)))))))))))))))))))))))))))))))))))))))).)))).	AACTTTCAAACTGACTCGGAG	CCGAGTCAGTTTGAAAGTTCA
BrmiRC0442	C-m0442	A08:18796909:18797027:+	-54.4	C-m0442-5p	C-m0442-3p	204	197	7	AGTTGTGTGGTAGCCAAGGATGACTTGCCTGCGTCTTGAACCATATATATCAGAGACTTGATCAACAGTCTCTGAGTTGGCTAGTCGTTAGGCAGTCTCTTTGGCTATTCAGACAATTC	((((((.(((((((((((((.((((.(((((((.((....(((......(((((((((........)))))))))..)))..)).)).))))))))))))))))))).))).)))))).	TAGCCAAGGATGACTTGCCTG	GGCAGTCTCTTTGGCTATT
BrmiRC0456	B-m0442	A08:8311692:8311847:-	-50.28	B-m0442-5p	B-m0442-3p	440	136	301	TGAAGATCCTGGTTATATTTTTCCACAGCTTTCTTGAACTTTCTTTTTCATTTCCCTTATTTTAGAGCCAAAATAACTAAAAATCTCTAACATTTAACACTCTAGAAAAAAAAAAGCTCAAGAAAGCTGTGGGAAAACATGACAATTCAGGGTTTT	..((((((((((((((.((((((((((((((((((((.((((.((((((.........((.((((((.................)))))).))...........))))))..)))).)))))))))))))))))))).)))))....)))))))))	TTCCACAGCTTTCTTGAACTT	GCTCAAGAAAGCTGTGGGAAA
BrmiRC0456	C-m0456	A08:8311692:8311847:-	-50.28	C-m0456-5p	C-m0456-3p	338	138	197	TGAAGATCCTGGTTATATTTTTCCACAGCTTTCTTGAACTTTCTTTTTCATTTCCCTTATTTTAGAGCCAAAATAACTAAAAATCTCTAACATTTAACACTCTAGAAAAAAAAAAGCTCAAGAAAGCTGTGGGAAAACATGACAATTCAGGGTTTT	..((((((((((((((.((((((((((((((((((((.((((.((((((.........((.((((((.................)))))).))...........))))))..)))).)))))))))))))))))))).)))))....)))))))))	TTCCACAGCTTTCTTGAACTT	GCTCAAGAAAGCTGTGGGAAA
BrmiRC0460	A-m0304	A08:9567100:9567223:-	-39.7	A-m0304-5p	A-m0304-3p	25	18	7	ATGTTGTGATTTGATCCAATTAGCTCCAGACTCATTCACTCACTTACCGAGTCACTAAAACAGGAATGAACTCGTTACATGAGTAAATGATGCGGGAGACTTATTGGATCTTAGATTCATTGCG	..((.((((...((((((((.((((((.(..(((((.(((((..((.(((((((((......))..)).))))).))..))))).)))))..).)))).)).))))))))......)))).)).	TAGCTCCAGACTCATTCACTCA	AGTAAATGATGCGGGAGACTTAT
BrmiRC0460	B-m0446	A08:9567100:9567223:-	-39.7	B-m0446-5p	B-m0446-3p	66	55	11	ATGTTGTGATTTGATCCAATTAGCTCCAGACTCATTCACTCACTTACCGAGTCACTAAAACAGGAATGAACTCGTTACATGAGTAAATGATGCGGGAGACTTATTGGATCTTAGATTCATTGCG	..((.((((...((((((((.((((((.(..(((((.(((((..((.(((((((((......))..)).))))).))..))))).)))))..).)))).)).))))))))......)))).)).	TAGCTCCAGACTCATTCACTCA	AGTAAATGATGCGGGAGACTTAT
BrmiRC0460	C-m0460	A08:9567100:9567223:-	-39.7	C-m0460-5p	C-m0460-3p	69	56	13	ATGTTGTGATTTGATCCAATTAGCTCCAGACTCATTCACTCACTTACCGAGTCACTAAAACAGGAATGAACTCGTTACATGAGTAAATGATGCGGGAGACTTATTGGATCTTAGATTCATTGCG	..((.((((...((((((((.((((((.(..(((((.(((((..((.(((((((((......))..)).))))).))..))))).)))))..).)))).)).))))))))......)))).)).	TAGCTCCAGACTCATTCACTCA	AGTAAATGATGCGGGAGACTTAT
BrmiRC0484	C-m0484	A09:6226706:6226865:+	-53.3	C-m0484-5p	C-m0484-3p	33	18	15	TTAAAACAGTTTTAGATCAATAAAAACCCGGTTAAGATCAGATTAAATCAATCAAACCACAAATTATAAACCATGATCAGATCAATTAACCAAAACAGTTTCAGTTTATAGGTGTAGTCTGATCTTAACGAGGTCTTTATTGATCTAAAACTGGTTTAAT	(((((.((((((((((((((((((.(((..(((((((((((((((.(((........................((((...))))........((((.......))))...))).)))))))))))))))..))).)))))))))))))))))).))))).	TTTAGATCAATAAAAACCCGG	AGGTCTTTATTGATCTAAAAC
BrmiRC0491	B-m0472	A09:14446408:14446522:+	-30.11	B-m0472-5p	B-m0472-3p	750	738	3	GTTGGCATGAAATTGCAGCGGTGAAGGACGAGTGGAATCTATATGGATACTACCTCGACCTCGATCCTTCACGTTGTTATTAATTAAATACATAGTCACAGTCTCATTGTAGACT	..........(((.((((((.((((((((((((((.((((....)))).)))).......))).))))))))))))).)))............(((((((((...))))).))))	AATTGCAGCGGTGAAGGACGA	GATCCTTCACGTTGTTATTAA
BrmiRC0515	C-m0515	A09:32589569:32589716:+	-59.9	C-m0515-5p	C-m0515-3p	203	197	6	AAGAATGAGAAGTTGTGTGGTAGCCAAGGATGACTTGCCTGCGTCTTAAACCATCTCTATCAAAGACTAAATAAAGATCGATAGTCTTTGATAAATTGGTTAATAGTTAGGCAGTCTCCTCGGCTATTCAGACAATTCTCTTTCTCCT	.((((.(((((.((((.((((((((.((((.((((.(((((...((..(((((....((((((((((((............))))))))))))...)))))...)).))))))))))))).))))).))).))))))))).))))...	TAGCCAAGGATGACTTGCCTG	TAGGCAGTCTCCTCGGCTATT
BrmiRC0523	C-m0523	A09:1157925:1158254:-	-110.1	C-m0523-5p	C-m0523-3p	167	164	3	GACGCCAATACAAGCGCTCTTCTCACAGCTTCATCCATGCACCCGAGTATGCTAATAACGGGTAACCCATGCTAAAATCTGATATTAATAGCTTTGTAAACTTATTAGGGACGCATCATTGGGTCCACAACGTATACTTGTACAATGGGTAATTCATTGAATACTATTAGCTTTTTTATATCATCAACATTCTAACATTTTTGTTTTTTTTTTGTACAGAGACTATCATTGATCAAGGACTACAATATGATGAAGATTTTAGATCTGATGTTAACAATACAAGGTCTTGGCATGGAAGAAGCTGTGAGAAGAGCTCTTATATTGGCGTTT	((((((((((.(((.(((((((((((((((((.(((((((..((..((((..(((((..(((...)))...((((((((((((((....((((..(((..........((((.((....)).))))................((((((.....))))))..)))....)))).....))))).............((((.((((....((((((..(((.(.....).)))..))))))..))))...)))).)))))))))......)))))...))))..)).....))))))).))))))))))))))))).))).)))))))))).	CAAGCGCTCTTCTCACAGCTT	GCTGTGAGAAGAGCTCTTATA
BrmiRC0557	C-m0557	A09:25122968:25123068:-	-43.3	C-m0557-5p	C-m0557-3p	49	3	46	TAACAGAGAATATCTGTTTTATGCTTCCGCAAAGTACCTTAGTTAGCATAATTTTTAACTAAGTTAATTCACGGAAGCATAAAACAGATCTTTCTCTACTA	....((((((.((((((((((((((((((.....((.(((((((((........))))))))).)).....))))))))))))))))))..))))))....	ATCTGTTTTATGCTTCCGCAA	ACGGAAGCATAAAACAGATCT
BrmiRC0597	A-m0403	A10:5113736:5113842:-	-55.6	A-m0403-5p	A-m0403-3p	17	11	6	TTGGGTACACTCTGAACCCTTGGATAAATCATAAAATCTAGGGTTTAATTTTAAATATTTTTGATTTAGAGTTTATGATTTATCCAAGGGTTCAGGGTTTATCCAAG	(((((((.(((((((((((((((((((((((((((.((((((....(((.......))).....)))))).))))))))))))))))))))))))))).))))))).	TCTGAACCCTTGGATAAATCA	ATTTATCCAAGGGTTCAGGGT
BrmiRC0597	B-m0073	A02:4309309:4309434:+	-80.87	B-m0073-5p	B-m0073-3p	26	16	10	CCCTAAACCCTTGGGTAAACTCTGAACCCTTGGATAAATCATAAACTGTAAATCAAAAATATTTAAAATTAAACTCTAGAGTTTATGATTTATCCAAGGGTTCAGGGTTTATCCAAGGGTTTAGGG	(((((((((((((((((((((((((((((((((((((((((((((((.((..........................)).)))))))))))))))))))))))))))))))))))))))))))))))	TCTGAACCCTTGGATAAATCA	TGATTTATCCAAGGGTTCAGG
BrmiRC0597	B-m0075	A02:8746274:8746399:+	-82.1	B-m0075-5p	B-m0075-3p	26	16	10	CCCTAAACCCTTGGGTAAACTCTGAACCCTTGGATAAATCATAAACTCTAGAGTTTAATTTTAAATATTTTTGATTTACAGTTTATGATTTATCCAAGGGTTCAGGGTTTATCCAAGGGTTTAGGG	(((((((((((((((((((((((((((((((((((((((((((((((.((((....(((.......))).....)))).)))))))))))))))))))))))))))))))))))))))))))))))	TCTGAACCCTTGGATAAATCA	TGATTTATCCAAGGGTTCAGG
BrmiRC0597	B-m0106	A02:1232369:1232475:-	-59.7	B-m0106-5p	B-m0106-3p	23	16	7	TTGGGTAAACTCTGAACCCTTGGATAAATCATAAACTCTAGAGTTTAATTTTAAATATTTTTGATTTACAGTTTATGATTTATCCAAGGGTTCAGGGTTTATCCAAG	(((((((((((((((((((((((((((((((((((((.((((....(((.......))).....)))).))))))))))))))))))))))))))))))))))))).	TCTGAACCCTTGGATAAATCA	ATTTATCCAAGGGTTCAGGGT
BrmiRC0597	B-m0156	A03:18450141:18450266:+	-78	B-m0156-5p	B-m0156-3p	26	16	10	CCCTAATCCCTTGGGTAAACTCTGAACCCTTGGATAAATCATAAACTCTAGAGTTTAATTTTAAATATTTTTGATTTACAGTTTATGATTTATCCAAGGGTTCAGGGTTTATCCAAGGGTTTAGGG	((((((.((((((((((((((((((((((((((((((((((((((((.((((....(((.......))).....)))).)))))))))))))))))))))))))))))))))))))))).))))))	TCTGAACCCTTGGATAAATCA	TGATTTATCCAAGGGTTCAGG
BrmiRC0597	B-m0163	A03:21711702:21711808:+	-63	B-m0163-5p	B-m0163-3p	19	16	3	TTGGGTAAACTCTGAACCCTTGGATAAATCATAAACTCTAGAGTTTAATTTTAAATATTTTTGATTTACAGTTTATGATTTATCCAAGGGTTCAGAGTTTACCCAAT	(((((((((((((((((((((((((((((((((((((.((((....(((.......))).....)))).))))))))))))))))))))))))))))))))))))).	TCTGAACCCTTGGATAAATCA	ATTTATCCAAGGGTTCAGAGT
BrmiRC0597	B-m0201	A03:30930007:30930113:-	-52.57	B-m0201-5p	B-m0201-3p	26	16	10	TTGGGTAAACTCTGAACCCTTGGATAAATCATAAACTGTAAATCAAAAATATTTAAAATTAAACTCTAGAGTTTATGATTTATCCAAGGGTTCAGGCTTTATCCAAG	(((((((((..((((((((((((((((((((((((((.((..........................)).))))))))))))))))))))))))))..))))))))).	TCTGAACCCTTGGATAAATCA	ATTTATCCAAGGGTTCAGGCT
BrmiRC0597	B-m0219	A04:16942806:16942931:+	-78.27	B-m0219-5p	B-m0219-3p	26	16	10	CCCTAAATCCTTGGGTAAACTCTGAACCCTTGGATAAATCATAAACTGTAAATCAAAAATATTTAAAATTAAACTCTAGAGTTTATGATTTATCCAAGGGTTCAGGGTTTATCCAAGGGTTTAGGG	(((((((((((((((((((((((((((((((((((((((((((((((.((..........................)).)))))))))))))))))))))))))))))))))))))))))))))))	TCTGAACCCTTGGATAAATCA	TGATTTATCCAAGGGTTCAGG
BrmiRC0597	B-m0229	A04:5960894:5961000:-	-54.27	B-m0229-5p	B-m0229-3p	23	16	7	TTGGGTAAACTCTGAACCCTTGGATAAATCATAAACTGTAAATCAAAAATATTTAAAATTAAACTCTAGAGATTATGATTTATCCAAGGGTTCAGGGTTTATCCAAG	((((((((((((((((((((((((((((((((((.((.((..........................)).)).)))))))))))))))))))))))))))))))))).	TCTGAACCCTTGGATAAATCA	ATTTATCCAAGGGTTCAGGGT
BrmiRC0597	B-m0296	A05:23698602:23698708:-	-52.57	B-m0296-5p	B-m0296-3p	26	16	10	TTGGGTAAACTCTGAACCCTTGGATAAATCATAAACTGTAAATCAAAAATATTTAAAATTAAACTCTAGAGTTTATGATTTATCCAAGGGTTCAGGCTTTATCCAAG	(((((((((..((((((((((((((((((((((((((.((..........................)).))))))))))))))))))))))))))..))))))))).	TCTGAACCCTTGGATAAATCA	ATTTATCCAAGGGTTCAGGCT
BrmiRC0597	B-m0361	A07:6820568:6820693:+	-75.6	B-m0361-5p	B-m0361-3p	26	16	10	CCCTAAACCATTGGGTAAACTCTGAACCCTTGGATAAATCATAAACTCTAGAGTTTAATTTTAAATATTTTTGATTTACAGTTTATGATTTATCCAAGGGTTCAGGGTTTATCCAAGGGTTTAGGG	(((((((((.(((((((((((((((((((((((((((((((((((((.((((....(((.......))).....)))).))))))))))))))))))))))))))))))))))))).)))))))))	TCTGAACCCTTGGATAAATCA	TGATTTATCCAAGGGTTCAGG
BrmiRC0597	B-m0381	A07:21042455:21042561:+	-61.97	B-m0381-5p	B-m0381-3p	19	16	3	TTGGGTAAACTCTGAACCCTTGGATAAATCATAAACTGTAAATCAAAAATATTTAAAATTAAACTCTAGAGTTTATGATTTATCCAAGGGTTCAGAGTTTACCCAAG	(((((((((((((((((((((((((((((((((((((.((..........................)).))))))))))))))))))))))))))))))))))))).	TCTGAACCCTTGGATAAATCA	ATTTATCCAAGGGTTCAGAGT
BrmiRC0597	B-m0451	A08:12353274:12353380:-	-58.47	B-m0451-5p	B-m0451-3p	26	16	10	TTGGGTAAACTCTGAACCCTTGGATAAATCATAAACTGTAAATCAAAAATATTTAAAATTAAACTCTAGAGTTTATGATTTATCCAAGGGTTCAGGGTTTATCCAAG	(((((((((((((((((((((((((((((((((((((.((..........................)).))))))))))))))))))))))))))))))))))))).	TCTGAACCCTTGGATAAATCA	ATTTATCCAAGGGTTCAGGGT
BrmiRC0597	B-m0529	A09:24469468:24469574:-	-58.47	B-m0529-5p	B-m0529-3p	26	16	10	TTGGGTAAACTCTGAACCCTTGGATAAATCATAAACTGTAAATCAAAAATATTTAAAATTAAACTCTAGAGTTTATGATTTATCCAAGGGTTCAGGGTTTATCCAAG	(((((((((((((((((((((((((((((((((((((.((..........................)).))))))))))))))))))))))))))))))))))))).	TCTGAACCCTTGGATAAATCA	ATTTATCCAAGGGTTCAGGGT
BrmiRC0597	B-m0568	A10:5113736:5113842:-	-55.6	B-m0568-5p	B-m0568-3p	26	16	10	TTGGGTACACTCTGAACCCTTGGATAAATCATAAAATCTAGGGTTTAATTTTAAATATTTTTGATTTAGAGTTTATGATTTATCCAAGGGTTCAGGGTTTATCCAAG	(((((((.(((((((((((((((((((((((((((.((((((....(((.......))).....)))))).))))))))))))))))))))))))))).))))))).	TCTGAACCCTTGGATAAATCA	ATTTATCCAAGGGTTCAGGGT
BrmiRC0608	B-m0574	A10:9954779:9954887:-	-56.2	B-m0574-5p	B-m0574-3p	100	3	97	CATTGTGTCAACGGGAGCACGTATTTCTATCAATTCCAGATTTTTCTCTATGTATAAGCATAGCGAAAACTTTGGCATTGGTAGTAATGCGTGTTCCCGCTTTCACAAT	.((((((....((((((((((((((.((((((((.(((((.(((((.((((((....)))))).))))).))))).)))))))).))))))))))))))....))))))	GGAGCACGTATTTCTATCAATT	TTGGTAGTAATGCGTGTTCCCG
BrmiRC224/BrmiRC809	A-m0156	A04:16955536:16955690:+	-56.51	A-m0156-5p	A-m0156-3p	14	7	7	CATAGCAACTAGAGGAAGGATCCAAAGGGATCGCATTGATCCTAAGTCGAGTGAATTCTCCTTATTATTTTCTTAATTATTGGCAAAATATCCCAAAATTTTGCTTGGTTTTGGATCATGCTATCCCTTTCGATTCATCCTTCGGTAGCTTCATC	...(((.((..(((((.(((((.((((((((.((((.(((((.((..((((..((..........((((((((........)).)))))).........))..))))..)).))))))))).)))))))).))))).)))))..)).))).....	TCCAAAGGGATCGCATTGATCC	ATCATGCTATCCCTTTCGATT
BrmiRC345/BrmiRC916	B-m0339	A06:9746668:9746773:-	-46.3	B-m0339-5p	B-m0339-3p	20	10	10	ACTTCTAAGTAGCGATATTGGTACGGTTGAATCGAATCAAATCACTCTATCTTTCTCTTGGGTCAGTTGATTTGATTGAGCCGTGCCAATATCTCTATTACGACAA	.......(((((.(((((((((((((((.(((((((((((...((((............))))...))))))))))).))))))))))))))).))))).......	CGATATTGGTACGGTTGAATC	TTGAGCCGTGCCAATATCTCT
BrmiRC715	A-m0149	A04:8469616:8469706:+	-31	A-m0149-5p	A-m0149-3p	18	5	13	ATGATTCATCTAGATGAACTATCTGGATGGACAAACAAACAGTCACAAAAGTCTGAATTGATCATCTGGATAGATCATACAATGAATCATT	(((((((((....((((.(((((..(((((.(((.....(((.(......).)))..))).)))))..))))).))))...))))))))).	TAGATGAACTATCTGGATGGACA	ATCATCTGGATAGATCATACAAT
BrmiRC736	A-m0452	Scaffold001817:651:776:-	-23.8	A-m0452-5p	A-m0452-3p	27	13	14	ATTTGGTTACAAGGAGCTGAGCTGTAATTTCACTAGGCTTTTAGGTTAGTTTTGCATTTGATTCAGGTTTGGATATAGGTTTGGGTTTAAAATCAAGTTGTAGGTTAGTTTTGGCAAAAACCCCTA	....((((....((((((((.(((((((((.(((((.(.....).))))).........((((((((..((....))..)))))))).......))))))))).))))))))......))))....	AAGGAGCTGAGCTGTAATTTCAC	CAAGTTGTAGGTTAGTTTTGGCA
BrmiRC769	A-m0227	A06:7567549:7567663:-	-51.4	A-m0227-5p	A-m0227-3p	111	100	11	AGTTGTGTGGTAGCCAAGGATGACTTGCCTGCGTCTTAACACCATATCACAGACTTTATCGATAGTCTCTGAGTTGGTTAGGCTGTAGGCAGTCTCCTCGGCTATTCAGACACTC	...(((.((((((((.((((.((((.((((((((((....((((..(((.(((((........))))).)))..)))).)))).)))))))))))))).))))).))).)))...	TAGCCAAGGATGACTTGCCTGC	AGGCAGTCTCCTCGGCTATT
BrmiRC769	A-m0347	A09:32589579:32589706:+	-52.2	A-m0347-5p	A-m0347-3p	111	100	11	AGTTGTGTGGTAGCCAAGGATGACTTGCCTGCGTCTTAAACCATCTCTATCAAAGACTAAATAAAGATCGATAGTCTTTGATAAATTGGTTAATAGTTAGGCAGTCTCCTCGGCTATTCAGACAATTC	((((((.((((((((.((((.((((.(((((...((..(((((....((((((((((((............))))))))))))...)))))...)).))))))))))))).))))).))).)))))).	TAGCCAAGGATGACTTGCCTGC	AGGCAGTCTCCTCGGCTATT
BrmiRC784	A-m0005	A01:4530425:4530547:+	-40.4	A-m0005-5p	A-m0005-3p	1612	873	739	ATATATATGATACGAAGTCATGCCTGGCTCCCTGTATGCCACAAGTAAATACCGATCTCATTATGAAATCGGACACTAGTGGCGTACAGAGTAGTCAAGCATAACCACTGATATTCTTGATAT	..((((..((.....(((.((((.(((((.((((((((((((.(((.....(((((.((.....)).)))))..))).))))))))))).).))))).))))....))).....))...))))	TGCCTGGCTCCCTGTATGCCA	GCGTACAGAGTAGTCAAGCATA
BrmiRC784	A-m0121	A03:22987322:22987444:+	-50.3	A-m0121-5p	A-m0121-3p	1035	765	270	TGTGTGTGCTCTTATGGTCGTGCCTGGCTCCCTGTATGCCACAAGTATATACCGATCTCGTTACGAAATCTGTGGCTAGTGGCGTACAGAGTAGTCAAGCATGACCAAAGCTTTTCTTGGTGT	.......(((....(((((((((.(((((.((((((((((((.(((...(((.(((.(((...))).))).)))))).))))))))))).).))))).))))))))).)))............	TGCCTGGCTCCCTGTATGCCA	GCGTACAGAGTAGTCAAGCATG
BrmiRC784	A-m0221	A06:24559509:24559632:+	-49.5	A-m0221-5p	A-m0221-3p	897	873	24	ATACATACATACTTGTCTCATGCCTGGCTCCCTGTATGCCACAAGTAGATATTGATTTTGGTTGAAAAAATCAGCTGCCAGTGGCGTACAAGGAGTCAAGCATGACCTAGAACATATGGTAACT	...((((....((....((((((.(((((((.((((((((((..((((....(((((((.......))))))).))))..)))))))))).))))))).))))))...))....))))......	TGCCTGGCTCCCTGTATGCCA	GCGTACAAGGAGTCAAGCATG
BrmiRC784	A-m0333	A09:16001245:16001366:+	-51.4	A-m0333-5p	A-m0333-3p	901	873	28	TATATATTGATGTGTCATCATGCCTGGCTCCCTGTATGCCACAAGTGGGTATCGATTTTGTTAAAAAATTGGCTGCTGGTGGCGTACGAGGAGCCAAGCATGACCAGAAGAAGCAAATAATA	..........(((.((.((((((.(((((((.((((((((((.((..(...((((((((.....)))))))))..)).)))))))))).))))))).))))))...))....))).......	TGCCTGGCTCCCTGTATGCCA	GCGTACGAGGAGCCAAGCATG
BrmiRC784	B-m0325	A06:24559509:24559632:+	-49.5	B-m0325-5p	B-m0325-3p	481	462	19	ATACATACATACTTGTCTCATGCCTGGCTCCCTGTATGCCACAAGTAGATATTGATTTTGGTTGAAAAAATCAGCTGCCAGTGGCGTACAAGGAGTCAAGCATGACCTAGAACATATGGTAACT	...((((....((....((((((.(((((((.((((((((((..((((....(((((((.......))))))).))))..)))))))))).))))))).))))))...))....))))......	TGCCTGGCTCCCTGTATGCCA	GCGTACAAGGAGTCAAGCATG
BrmiRC784	B-m0476	A09:16001245:16001366:+	-51.4	B-m0476-5p	B-m0476-3p	493	462	31	TATATATTGATGTGTCATCATGCCTGGCTCCCTGTATGCCACAAGTGGGTATCGATTTTGTTAAAAAATTGGCTGCTGGTGGCGTACGAGGAGCCAAGCATGACCAGAAGAAGCAAATAATA	..........(((.((.((((((.(((((((.((((((((((.((..(...((((((((.....)))))))))..)).)))))))))).))))))).))))))...))....))).......	TGCCTGGCTCCCTGTATGCCA	GCGTACGAGGAGCCAAGCATG
BrmiRC786	A-m0010	A01:8584431:8584569:+	-66.9	A-m0010-5p	A-m0010-3p	11	5	6	TATGCAGCGGAGCCAAGAGGATAACTTGGTTTTGCTCCTACTTATGTGAATTTCTGAAGTGGATGGAGAGAAAGAAGTCCAAGAAATTCCCTATAAGTAGGAGCAGAACCAAGCTATTCTCTTGTTAGCCCATAGCATG	(((((...((.((((((((((((.((((((((((((((((((((((.((((((((....(((((............)))))))))))))..)))))))))))))))))))))).))))))))))...))))...)))))	ATAACTTGGTTTTGCTCCTAC	AGGAGCAGAACCAAGCTATTC
BrmiRC789	A-m0020	A01:20095678:20095797:+	-55.1	A-m0020-5p	A-m0020-3p	12	3	9	ATGCTCCAACCCAACTCCATATCTCACTCCATAATGAAAATTACTCCATAAATGGAGTAAACTATTTTTTGTTTGGTCATCACTCCATTATGGAGTGAGAAATGGAGTAGGATTGGGACA	.((..((((.((.(((((((.(((((((((((((((....((((((((....))))))))((((.........))))........))))))))))))))).))))))).)).))))..))	ACTCCATATCTCACTCCATAA	ATGGAGTGAGAAATGGAGTAG
BrmiRC789	A-m0344	A09:28131819:28131938:+	-53	A-m0344-5p	A-m0344-3p	12	3	9	ATGCTCCAACCCAACTCCATATCTCACTCCATAATGAAAATTACTCCATAAATGGAGTAAACTATTTTTTGTTTGGTCATCACTCCATTATGGAGTGAGAAATGGAGTAGGATTAGAGTA	.(((((.((.((.(((((((.(((((((((((((((....((((((((....))))))))((((.........))))........))))))))))))))).))))))).)).)).)))))	ACTCCATATCTCACTCCATAA	ATGGAGTGAGAAATGGAGTAG
BrmiRC789	A-m0370	A09:26493180:26493299:-	-57.9	A-m0370-5p	A-m0370-3p	12	3	9	ATGCTCCAACCCAACTCCATATCTCACTCCATAATAAAATTTACTCCATAAATGGAGTAATCTATTTTTTGTTTGTTCATCACTCCATTATGGAGTGAGAAATGGAGTAGGATTGGAGCA	.((((((((.((.(((((((.((((((((((((((.....((((((((....)))))))).........((......)).......)))))))))))))).))))))).)).))))))))	ACTCCATATCTCACTCCATAA	ATGGAGTGAGAAATGGAGTAG
BrmiRC790	A-m0033	A01:6243706:6243808:-	-59.2	A-m0033-5p	A-m0033-3p	25	20	5	TCGTCGGTAAATACCGACGGAATATGACTCGTCGGTAAATACCGACGGATTACGATTCGTCGGTAAATTCCGACGACTCACCATTCGTCGGTATGTTCCGACG	.((((((...(((((((((((...(((.(((((((....(((((((((((....)))))))))))....))))))).)))...)))))))))))...))))))	CCGACGGAATATGACTCGTCG	ACGACTCACCATTCGTCGGTA
BrmiRC790	A-m0146	A04:2225124:2225226:+	-59.2	A-m0146-5p	A-m0146-3p	25	20	5	TCGTCGGTAAATACCGACGGAATATGACTCGTCGGTAAATACCGACGGATTACGATTCGTCGGTAAATTCCGACGACTCACCATTCGTCGGTATGTTCCGACG	.((((((...(((((((((((...(((.(((((((....(((((((((((....)))))))))))....))))))).)))...)))))))))))...))))))	CCGACGGAATATGACTCGTCG	ACGACTCACCATTCGTCGGTA
BrmiRC790	A-m0211	A06:17872691:17872793:+	-59.2	A-m0211-5p	A-m0211-3p	25	20	5	TCGTCGGTAAATACCGACGGAATATGACTCGTCGGTAAATACCGACGGATTACGATTCGTCGGTAAATTCCGACGACTCACCATTCGTCGGTATGTTCCGACG	.((((((...(((((((((((...(((.(((((((....(((((((((((....)))))))))))....))))))).)))...)))))))))))...))))))	CCGACGGAATATGACTCGTCG	ACGACTCACCATTCGTCGGTA
BrmiRC790	A-m0302	A08:8698149:8698251:-	-59.2	A-m0302-5p	A-m0302-3p	25	20	5	TCGTCGGTAAATACCGACGGAATATGACTCGTCGGTAAATACCGACGGATTACGATTCGTCGGTAAATTCCGACGACTCACCATTCGTCGGTATGTTCCGACG	.((((((...(((((((((((...(((.(((((((....(((((((((((....)))))))))))....))))))).)))...)))))))))))...))))))	CCGACGGAATATGACTCGTCG	ACGACTCACCATTCGTCGGTA
BrmiRC791	B-m0059	A01:20609179:20609281:-	-50.8	B-m0059-5p	B-m0059-3p	18	8	10	GGGTAAACTCTGAACCCTTGAATAAATCATAAACTCTAGGGTTTAATTTTAAATATTTTTGATTTAGAGTTTATGATTTATCCAAGGGTTCAGGCTTTATCCA	(((((((..(((((((((((.(((((((((((((((((((....(((.......))).....))))))))))))))))))).)))))))))))..))))))).	TGAACCCTTGAATAAATCATA	TGATTTATCCAAGGGTTCAGG
BrmiRC791	B-m0066	A01:27468504:27468606:-	-50.8	B-m0066-5p	B-m0066-3p	18	8	10	GGGTAAACTCTGAACCCTTGAATAAATCATAAACTCTAGGGTTTAATTTTAAATATTTTTGATTTAGAGTTTATGATTTATCCAAGGGTTCAGGCTTTATCCA	(((((((..(((((((((((.(((((((((((((((((((....(((.......))).....))))))))))))))))))).)))))))))))..))))))).	TGAACCCTTGAATAAATCATA	TGATTTATCCAAGGGTTCAGG
BrmiRC791	B-m0269	A05:18333616:18333739:+	-69.5	B-m0269-5p	B-m0269-3p	18	8	10	CTAAACCCTTGGGTAAACTCTGAACCCTTGAATAAATCATAAACTCTAGGGTTTAATTTTAAATATTTTTGATTTAGAGTTTATGATTTATCCAAGGGTTCAGGCTTTATCCAAGGGTTTAGGG	(((((((((((((((((..(((((((((((.(((((((((((((((((((....(((.......))).....))))))))))))))))))).)))))))))))..)))))))))))))))))..	TGAACCCTTGAATAAATCATA	TGATTTATCCAAGGGTTCAGG
BrmiRC791	B-m0271	A05:20689677:20689800:+	-68.8	B-m0271-5p	B-m0271-3p	18	8	10	ATGAACCCTTGGGTAAACTCTGAACCCTTGAATAAATCATAAACTCTAGGGTTTAATTTTAAATATTTTTGATTTAGAGTTTATGATTTATCCAAGGGTTCAGGGTTTACCCAAAGGTTTAGGT	.((((((.((((((((((((((((((((((.(((((((((((((((((((....(((.......))).....))))))))))))))))))).)))))))))))))))))))))).))))))...	TGAACCCTTGAATAAATCATA	TGATTTATCCAAGGGTTCAGG
BrmiRC791	B-m0298	A06:929260:929383:+	-66.8	B-m0298-5p	B-m0298-3p	18	8	10	ATGAACCCTTGGGTAAACTCTGAACCCTTGAATAAATCATAAACTCTAGGGTTTAATTTTAAATATTTTTGATTTAGAGTTTATGATTTATCCAAGGGTTCAGGCTTTATCCAAGGGTTTAGGG	.((((((((((((((((..(((((((((((.(((((((((((((((((((....(((.......))).....))))))))))))))))))).)))))))))))..))))))))))))))))...	TGAACCCTTGAATAAATCATA	TGATTTATCCAAGGGTTCAGG
BrmiRC791	B-m0338	A06:9405498:9405600:-	-50.8	B-m0338-5p	B-m0338-3p	18	8	10	GGGTAAACTCTGAACCCTTGAATAAATCATAAACTCTAGGGTTTAATTTTAAATATTTTTGATTTAGAGTTTATGATTTATCCAAGGGTTCAGGCTTTATCCA	(((((((..(((((((((((.(((((((((((((((((((....(((.......))).....))))))))))))))))))).)))))))))))..))))))).	TGAACCCTTGAATAAATCATA	TGATTTATCCAAGGGTTCAGG
BrmiRC791	B-m0388	A07:5945699:5945801:-	-50.8	B-m0388-5p	B-m0388-3p	18	8	10	GGGTAAACTCTGAACCCTTGAATAAATCATAAACTCTAGGGTTTAATTTTAAATATTTTTGATTTAGAGTTTATGATTTATCCAAGGGTTCAGGCTTTATCCA	(((((((..(((((((((((.(((((((((((((((((((....(((.......))).....))))))))))))))))))).)))))))))))..))))))).	TGAACCCTTGAATAAATCATA	TGATTTATCCAAGGGTTCAGG
BrmiRC791	B-m0418	A08:6896669:6896792:+	-66.8	B-m0418-5p	B-m0418-3p	18	8	10	ATGAACCCTTGGGTAAACTCTGAACCCTTGAATAAATCATAAACTCTAGGGTTTAATTTTAAATATTTTTGATTTAGAGTTTATGATTTATCCAAGGGTTCAGGCTTTATCCAAGGGTTTAGGG	.((((((((((((((((..(((((((((((.(((((((((((((((((((....(((.......))).....))))))))))))))))))).)))))))))))..))))))))))))))))...	TGAACCCTTGAATAAATCATA	TGATTTATCCAAGGGTTCAGG
BrmiRC791	B-m0449	A08:11015654:11015756:-	-50.8	B-m0449-5p	B-m0449-3p	18	8	10	GGGTAAACTCTGAACCCTTGAATAAATCATAAACTCTAGGGTTTAATTTTAAATATTTTTGATTTAGAGTTTATGATTTATCCAAGGGTTCAGGCTTTATCCA	(((((((..(((((((((((.(((((((((((((((((((....(((.......))).....))))))))))))))))))).)))))))))))..))))))).	TGAACCCTTGAATAAATCATA	TGATTTATCCAAGGGTTCAGG
BrmiRC791	B-m0465	A09:2233311:2233434:+	-66.8	B-m0465-5p	B-m0465-3p	18	8	10	ATGAACCCTTGGGTAAACTCTGAACCCTTGAATAAATCATAAACTCTAGGGTTTAATTTTAAATATTTTTGATTTAGAGTTTATGATTTATCCAAGGGTTCAGGCTTTATCCAAGGGTTTAGGG	.((((((((((((((((..(((((((((((.(((((((((((((((((((....(((.......))).....))))))))))))))))))).)))))))))))..))))))))))))))))...	TGAACCCTTGAATAAATCATA	TGATTTATCCAAGGGTTCAGG
BrmiRC792	A-m0051	A01:27626464:27626607:-	-78.2	A-m0051-5p	A-m0051-3p	29	16	13	GAGTATTGGTGAGGACCGGGTAATCTGCATCCTGGGGTTTAAGGTTTAAGTACACGCAAAAATATGCGTACGCATATATTTGTGTGTGTTAGTATAGCTTTTAGACCTCAGGATGCGGATTACCTCTTCCTTACAATACGTACA	..((((((.((((((..((((((((((((((((((((((((((((((((.((((((((((.((((((....)))))).)))))))))))))....))).))))))))))))))))))))))))))..)))))))))))).....	TAATCTGCATCCTGGGGTTTA	GACCTCAGGATGCGGATTACC
BrmiRC794	A-m0066	A02:18352836:18352928:+	-50.09	A-m0066-5p	A-m0066-3p	8	3	5	AACATAGCAGTCCCACTCTGAGAGATAGCCTTGCCTCTCAACTTTCGTAACCATAGAGAGGCAAGGCTAGCGCTCATGGTCGGGTTGTTATGT	.((((((((..((.(((.((((...((((((((((((((................))))))))))))))...)))).))).))..))))))))	CACTCTGAGAGATAGCCTTGC	AAGGCTAGCGCTCATGGTCGG
BrmiRC795/BrmiRC796	A-m0076	A02:23821461:23821630:+	-59.8	A-m0076-5p	A-m0076-3p	16	8	8	AGTTAATTAAAACAGTTTTAGATCAATAAAAACCCGGTTAAGATCAGATTAAATCAATCAAACCACAAATTATAAACCATGATCAGATCAATTAACCAAAACAGTTTCAGTTTATAGGTGTAGTCTGATCTTAACGAGGTCTTTATTGATCTAAAACTGGTTTAATTAAC	.((((((((((.((((((((((((((((((.(((..(((((((((((((((.(((........................((((...))))........((((.......))))...))).)))))))))))))))..))).)))))))))))))))))).))))))))))	AGTTTTAGATCAATAAAAACC	TCTTTATTGATCTAAAACTGG
BrmiRC795/BrmiRC796	A-m0322	A09:6226700:6226869:+	-59.8	A-m0322-5p	A-m0322-3p	16	8	8	AGTTAATTAAAACAGTTTTAGATCAATAAAAACCCGGTTAAGATCAGATTAAATCAATCAAACCACAAATTATAAACCATGATCAGATCAATTAACCAAAACAGTTTCAGTTTATAGGTGTAGTCTGATCTTAACGAGGTCTTTATTGATCTAAAACTGGTTTAATTAAC	.((((((((((.((((((((((((((((((.(((..(((((((((((((((.(((........................((((...))))........((((.......))))...))).)))))))))))))))..))).)))))))))))))))))).))))))))))	AGTTTTAGATCAATAAAAACC	TCTTTATTGATCTAAAACTGG
BrmiRC798	A-m0097	A02:22318568:22318720:-	-79	A-m0097-5p	A-m0097-3p	10	3	7	ATGGACTTCCACCTTCGTGAAATGTGCTGCAATATCTCTGCAAACATTGTTTTTTTTCATTTGCTTTTGTGCTGTATCATTTGATAGATGGCTATAAACTAGATTAGTTTTCTGCAGAGATATTGCAGCACATTTCACGAAGGTGGAATTCCA	.((((.((((((((((((((((((((((((((((((((((((..............(((((((.((..(((......)))..)))))))))....((((((...))))))..)))))))))))))))))))))))))))))))))))).))))	TTCGTGAAATGTGCTGCAATA	TTGCAGCACATTTCACGAAGG
BrmiRC799	A-m0102	A03:2736121:2736256:+	-52.3	A-m0102-5p	A-m0102-3p	24	19	5	TTTGAGGGTGGACCTCGACAGGGTCGACATGAGAACACATGGTAATCAAAGACTGTAATGACGCCACGTCATTGTAACATACATCACTCTTTTCATGTGTTCTCAGGTCACCCCTGCTGAGCTCTTTCTCTGCCGT	...(((((.(((.((((.(((((..(((.(((((((((((((.....(((((.((((((((((...))))))))..........)).)))))))))))))))))).)))..))))).)))).))))))))......	GGGTCGACATGAGAACACATG	TGTGTTCTCAGGTCACCCCTG
BrmiRC799	B-m0141	A03:2736131:2736245:+	-47	B-m0141-5p	B-m0141-3p	15	12	3	GACCTCGACAGGGTCGACATGAGAACACATGGTAATCAAAGACTGTAATGACGCCACGTCATTGTAACATACATCACTCTTTTCATGTGTTCTCAGGTCACCCCTGCTGAGCTCT	((.((((.(((((..(((.(((((((((((((.....(((((.((((((((((...))))))))..........)).)))))))))))))))))).)))..))))).)))).)).	GGGTCGACATGAGAACACATG	TGTGTTCTCAGGTCACCCCTG
BrmiRC816	A-m0222	A06:530958:531075:-	-41.09	A-m0222-5p	A-m0222-3p	35	3	32	TGCTCTACCTAAACTCCATATCTCACTCCATAATAAAATTTACTCCATAAATGGAGTAATCTCTTTTTTGTTTGTTCATCACTCCATAATGGAGTGGGAAATGGAGTAGAGTTAAAGC	.(((.((.((..(((((((.((((((((((((((((((.((((((((....))))))))......)))))))................))))))))))).)))))))..)).)).)))	CTCCATATCTCACTCCATAAT	AATGGAGTGGGAAATGGAGTA
BrmiRC822	B-m0423	A08:10339599:10339720:+	-41.1	B-m0423-5p	B-m0423-3p	30	18	12	AACGTATGGAATAATAGTCGTGCCTGGCTCCCTGTATACCACAAGCAAACACCGATCTCTTATGAAATCGATCGCTAGTGGTGTATAGAGTAGTCAAGCATGACCAAAGCTTTTCTTGATAT	.......((((.....(((((((.(((((.((((((((((((.(((......((((.((....)).))))...))).))))))))))).).))))).))))))).......)))).......	TGCCTGGCTCCCTGTATACCA	GTGTATAGAGTAGTCAAGCATG
BrmiRC839	A-m0413	A10:13711013:13711147:-	-53.3	A-m0413-5p	A-m0413-3p	12	7	5	CAAGGTAGAGGATCTCGACAGGGTCGATATGAGAACACATGTGCAATCAACGGCTGTAATGACGCCACATCATTATAACACATCTGTCTTTTCATGTGTTCTCAGGTCACCCCTGCTGAGCTCCTTCTCTACCCT	...(((((((((.((((.(((((..(((.((((((((((((......((...(.((((((((.......)))))))).).....))......)))))))))))).)))..))))).))))....)))))))))..	GGGTCGATATGAGAACACATG	TGTGTTCTCAGGTCACCCCTG
BrmiRC839	B-m0576	A10:13711024:13711137:-	-42.2	B-m0576-5p	B-m0576-3p	23	20	3	GATCTCGACAGGGTCGATATGAGAACACATGTGCAATCAACGGCTGTAATGACGCCACATCATTATAACACATCTGTCTTTTCATGTGTTCTCAGGTCACCCCTGCTGAGCTCC	((.((((.(((((..(((.((((((((((((......((...(.((((((((.......)))))))).).....))......)))))))))))).)))..))))).)))).)).	GGGTCGATATGAGAACACATG	TGTGTTCTCAGGTCACCCCTG
BrmiRC847	A-m0025	A01:26735054:26735222:+	-65.4	A-m0025-5p	A-m0025-3p	270	118	152	TCATGTTTAGTAGCCAAGGATGACTTGCCTGCTCTTTTTCACCTCCATGATTCAATTTTAAGTTGATGGTTTTGGATTAATATGCATTGATGAAGTATAATAATTCAAAAATCATATTGAATCTTTGTGGGTTAGATTTCAGGCAGTCTCCTTGGCTATTTTGACATGC	.((((((.((((((((((((.((((.(((((.....(((.(((..((.((((((((.......((((..((((((((((.(((((.........))))).)))))))))))))).))))))))..))..))).)))...)))))))))))))))))))))..)))))).	TAGCCAAGGATGACTTGCCTGC	AGGCAGTCTCCTTGGCTATT
BrmiRC847	A-m0218	A06:22657542:22657712:+	-72.2	A-m0218-5p	A-m0218-3p	270	118	152	TCGTGTTTAGTAGCCAAGGATGACTTGCCTGCTCTTGTTCACCTCCACGATTCAACTTTATACGTTGAAGGGTTTTGGATTATTGTGCATTCAACATGTATAATAATTTGAAATCATGTTGAATCTTTGTGGGTTAGGTTTCAGGCAGTCTCCTTGGCTATTTTGACATAC	..(((((.((((((((((((.((((.(((((..((((...(((..((.((((((((.(((.....)))..(((((..(((((((((((((.....)))))))))))))..)))))..))))))))..))..)))))))...)))))))))))))))))))))..)))))..	TAGCCAAGGATGACTTGCCTGC	AGGCAGTCTCCTTGGCTATT
BrmiRC925	B-m0067	A01:27626464:27626607:-	-78.2	B-m0067-5p	B-m0067-3p	14	6	8	GAGTATTGGTGAGGACCGGGTAATCTGCATCCTGGGGTTTAAGGTTTAAGTACACGCAAAAATATGCGTACGCATATATTTGTGTGTGTTAGTATAGCTTTTAGACCTCAGGATGCGGATTACCTCTTCCTTACAATACGTACA	..((((((.((((((..((((((((((((((((((((((((((((((((.((((((((((.((((((....)))))).)))))))))))))....))).))))))))))))))))))))))))))..)))))))))))).....	TAATCTGCATCCTGGGGTTTA	GACCTCAGGATGCGGATTACC
