# Supplementary material for: Exploring miRNAs involved in blue/UV-A light response in Brassica rapa reveals special regulatory mode during seedling development
Source: BMC Plant Biol. 2016 May 10;16:111. doi: 10.1186/s12870-016-0799-z (PMC4862165; doi:10.1186/s12870-016-0799-z)
Supplement: Additional file 4: Table S3. — List of conserved and novel miRNAs that are differentially expressed in Brassica rapa turnip seedings after growth in dark (indicated by D), blue light (indicated by B) and UV-A (indicated by A). (XLS 288 kb) [file 12870_2016_799_MOESM4_ESM.xls]

## Sheet: Table S3 known miRs
miR Name	Sequence	A Reads (UV-A)	B Reads (Blue)	C Reads (Dark)	A-std	B-std	C-std	Fold-change (log2 A/C)	Fold-change (log2 B/C)	Fold-change (log2 A/B)
miR156	TGACAGAAGAGAGTGAGCAC	3122826	4187629	5741126	282507	329010	431047	-0.609558	-0.389712	-0.219847
miR157	TTGACAGAAGATAGAGAGCAC	421517	482053	596762	38132.6	37873.6	44805.2	-0.232642	-0.242475	0.00983359
miR158	TTTCCAAATGTAGACAAAGCA	46226	51976	63674	4181.84	4083.61	4780.68	-0.193077	-0.22737	0.0342935
miR159	TTTGGATTGAAGGGAGCTCTA	2718	5930	3702	245.884	465.903	277.948	-0.176836	0.745216	-0.922052
miR160	GCGTATGAGGAGCCATGCATA	1158	1643	1528	104.759	129.086	114.723	-0.131086	0.170177	-0.301263
miR161	TCAATGCACTGAAAGTGACTA	219	312	256	19.8119	24.513	19.2206	0.0437102	0.350891	-0.307181
miR162	TCGATAAACCTCTGCATCCAG	1237	1673	2529	111.905	131.443	189.879	-0.762798	-0.530641	-0.232157
miR164	TGGAGAAGCAGGGCACGTGCA	5290	5173	6971	478.56	406.428	523.386	-0.129175	-0.364876	0.235701
miR165	TCGGACCAGGCTTCATCCCCC	3650	4849	5330	330.198	380.972	400.179	-0.277316	-0.0709597	-0.206356
miR166	TCGGACCAGGCTTCATTCCCC	75980	100758	116562	6873.54	7916.27	8751.53	-0.348483	-0.144715	-0.203768
miR167	TGAAGCTGCCAGCATGATCTA	126457	166928	182725	11439.9	13115.1	13719.1	-0.262104	-0.0649595	-0.197145
miR168	TCGCTTGGTGCAGGTCGGGAC	130672	262033	226782	11821.3	20587.2	17026.9	-0.526433	0.273931	-0.800364
miR169	CAGCCAAGGATGACTTGCCGA	2622	3797	4227	237.2	298.32	317.365	-0.420043	-0.0892855	-0.330758
miR170	TATTGGCCTGGTTCACTCAGA	4	10	7	0.36186	0.785672	0.525564	-0.538432	0.580062	-1.11849
miR171	AGATATTAGTGCGGTTCAATC	576	1122	969	52.1079	88.1524	72.753	-0.481505	0.276993	-0.758497
miR172	AGAATCTTGATGATGCTGCAT	271	290	548	24.516	22.7845	41.1441	-0.74696	-0.852634	0.105675
miR319	GAGCTTTCTTCGGTCCACTC	406	625	361	36.7288	49.1045	27.1041	0.438404	0.857346	-0.418942
miR390	AAGCTCAGGAGGGATAGCGCC	7507	16691	9741	679.122	1311.37	731.359	-0.10691	0.842417	-0.949327
miR391	TTCGCAGGAGAGATAGCGCCA	970	1007	481	87.7512	79.1172	36.1137	1.28087	1.13144	0.149428
miR393	ATCATGCGATCTCATTGGATT	31	32	28	2.80442	2.51415	2.10225	0.415765	0.258134	0.157631
miR394	TTTGGCATTCTGTCCACCTCC	68	60	79	6.15163	4.71403	5.93136	0.0526052	-0.331402	0.384007
miR395	CTGAAGTGTTTGGGGGAACTC	14	13	13	1.26651	1.02137	0.976047	0.375838	0.0654886	0.31035
miR396	GCTCAAGAAAGCTGTGGGAAA	338	538	1048	30.5772	42.2692	78.6844	-1.36362	-0.896472	-0.467148
miR397	TCATTGAGTGCAGCGTTGATGT	41	79	63	3.70907	6.20681	4.73007	-0.350805	0.391989	-0.742794
miR398	GGAGTGTCATGAGAACACGGA	125	38	45	11.3081	2.98555	3.37862	1.74285	-0.178437	1.92129
miR399	TGCCAAAGGAGAGTTGCCCTG	11	20	19	0.995116	1.57134	1.42653	-0.519573	0.139489	-0.659062
miR400	TATGAGAGTATTATAAGTCAC	744	699	670	67.3061	54.9185	50.3039	0.420065	0.12662	0.293445
miR403	TTAGATTCACGCACAAACTCG	1003	1304	1584	90.7365	102.452	118.928	-0.390328	-0.21514	-0.175188
miR408	ACAGGGAACAAGCAGAGCATG	1744	2274	2673	157.771	178.662	200.69	-0.347137	-0.167739	-0.179398
miR824	TAGACCATTTGTGAGAAGGGA	915	1509	1261	82.7756	118.558	94.6765	-0.193801	0.324513	-0.518315
miR827	TTAGATGACCATCAACAAATA	246	284	535	22.2544	22.3131	40.1681	-0.851957	-0.848159	-0.00379806
miR828	TCTTGCTTAAATGGGTATTCCA	4	7	4	0.36186	0.54997	0.300322	0.268923	0.872844	-0.60392
miR845	CGGCTCTGATACCAATTGATG	55	55	59	4.97558	4.3212	4.42975	0.16764	-0.0357948	0.203435
miR858	TCGAACAGACAACGAAGATT	81	93	108	7.32767	7.30675	8.1087	-0.146114	-0.15024	0.00412574
miR860	TCAATACATTGGACTACATAT	12	18	17	1.08558	1.41421	1.27637	-0.233577	0.147951	-0.381528
miR894	GTTTCACGTCGGGTTCACCA	21515	14492	20305	1946.36	1138.6	1524.51	0.352431	-0.42109	0.773521
miR1088	ACAGAAGATAGAGAGCACGGAT	1501	1566	2006	135.788	123.036	150.612	-0.149474	-0.291749	0.142274
miR1140	AACAGCCTAAACCAATCGGAG	358	350	284	32.3865	27.4985	21.3229	0.602992	0.366953	0.236039
miR1439	TTTAGGAACGGAGGGAGTA	715	0	69	64.6826	0.01	5.18056	3.6422	-9.01696	12.6592
miR1863	ATCGCTCTGATACCATGTTAGATT	54	58	90	4.88512	4.5569	6.75725	-0.468042	-0.568384	0.100341
miR1885	CATCAATGAAAGGTATGATTCC	653	1100	1777	59.0737	86.4239	133.418	-1.17537	-0.626452	-0.548914
miR2111	ATCCTCGGGATACGGATTACC	62	78	34	5.60884	6.12824	2.55274	1.13566	1.26343	-0.127771
miR2911	GTCGGCCGGGGGACGGACTGGGA	49029	37157	24025	4435.41	2919.32	1803.81	1.29802	0.694586	0.603436
miR4245	ACAAAGTTTTATACTGATAATCT	3	7	0	0.271395	0.54997	0.01	4.76232	5.78128	-1.01896
miR5054	CGTTCCCCACAGTCGGCGCCA	3801	2148	3489	343.858	168.762	261.956	0.392489	-0.634331	1.02682
miR5059	ATCCTGGGCAGCACCACCA	1299	916	1592	117.514	71.9676	119.528	-0.0245158	-0.731932	0.707416
miR5072	GTTCCCCAGCAGAGTCGCCA	450	201	438	40.7093	15.792	32.8853	0.307917	-1.05825	1.36616
miR5077	TTCACGTCGGGTTCACCA	6379	3922	5353	577.077	308.141	401.906	0.521906	-0.38327	0.905175
miR5139	AACCTGGCTCTGATACCA	3218	1188	4141	291.117	93.3378	310.908	-0.0948917	-1.73596	1.64106
miR5175	ATCATTTAGGAACGGAGGGAG	590	0	0	53.3744	0.01	0.01	12.3819	0	12.3819
miR472	TTTTGCCTACTCCTCCCATACC	0	4	6	0.01	0.314269	0.450483	-5.4934	-0.519474	-4.97393
miR1535	TTGTTTCTGGGGATGTCTT	0	0	39	0.01	0.01	2.92814	-8.19384	-8.19384	0
miR5138	AAAAAATCATTAGGTGCTA	0	0	4	0.01	0.01	0.300322	-4.90844	-4.90844	0
miR2916	GGGGCTCGAAGACGATCAGAT	6797	6069	3859	614.891	476.824	289.736	1.08559	0.71872	0.366874
mir1511	AACCTGGCTCTGATACCATGAAG	785	3361	1014	71.0151	264.064	76.1316	-0.10037	1.79432	-1.89469
mir5083	AGACTACAATTATCTGATCT	11	17	6	0.995116	1.33564	0.450483	1.14339	1.56799	-0.424597
mir3630	GGGAATCTCTCTGATGCAC	3	0	0	0.271395	0.01	0.01	4.76232	0	4.76232
miR5300	TCCCCAGTCCAGGCATTCCAAC	0	3	0	0.01	0.235702	0.01	0	4.55889	-4.55889

## Sheet: Table S3 novel miRs
miR Name		Sequence	A Reads (UV-A)	B Reads (Blue)	C Reads (Dark)	A-std	B-std	C-std	Fold-change (log2 A/C)	Fold-change (log2 B/C)	Fold-change (log2 A/B)
BrmiRa1	BrmiRC0001	GAATGAAAGTTGAAGTTGAGTTA	6	15	15	0.542791	1.17851	1.12621	-1.053	0.0654886	-1.11849
BrmiRa126	BrmiRC0002	TTATAAGTTGAGGGTTTATAATA	0	5	6	0.01	0.392836	0.450483	-5.4934	-0.197546	-5.29586
BrmiRa535	BrmiRC0003	TTTTAGAGGTCTGAGGCGAAT	0	0	14	0.01	0.01	1.05113	-6.71579	-6.71579	0
BrmiRa340	BrmiRC0004	GCGTACAGAGTAGTCAAGCATA	0	1147	651	0.01	90.1166	48.8774	-12.255	0.882625	-13.1376
BrmiRa380	BrmiRC0005	CCCGCCTTGCATCAACTGAAT	1669	4636	4096	150.986	364.238	307.53	-1.02631	0.244153	-1.27046
BrmiRa127	BrmiRC0006	TTTGACTTTGTACACACAGATTA	0	0	5	0.01	0.01	0.375403	-5.23037	-5.23037	0
BrmiRa3	BrmiRC0007	AATGAATGATGCGGTAGACAAAT	165	370	516	14.9267	29.0699	38.7415	-1.37598	-0.414357	-0.961625
BrmiRa536	BrmiRC0008	TTACTCTATATTCCACTCTAT	0	9	10	0.01	0.707105	0.750805	-6.23037	-0.0865145	-6.14385
BrmiRa537	BrmiRC0009	ATAACTTGGTTTTGCTCCTAC	0	0	6	0.01	0.01	0.450483	-5.4934	-5.4934	0
BrmiRa128	BrmiRC0010	TTTGACATAAATGGAATGGAATA	0	0	6	0.01	0.01	0.450483	-5.4934	-5.4934	0
BrmiRa129	BrmiRC0011	GAGAGAGATCTTGAAATGTGGAA	0	0	5	0.01	0.01	0.375403	-5.23037	-5.23037	0
BrmiRa538	BrmiRC0012	AGGAATGAGGGAGATCGTTGT	0	0	5	0.01	0.01	0.375403	-5.23037	-5.23037	0
BrmiRa384	BrmiRC0013	AGGTGATGATTGGTTCGACTG	23	25	39	2.0807	1.96418	2.92814	-0.492917	-0.576057	0.0831403
BrmiRa5	BrmiRC0014	TACTTTTAGTAGAACGTAATTTA	5	13	14	0.452326	1.02137	1.05113	-1.2165	-0.0414266	-1.17508
BrmiRa130	BrmiRC0015	TTGACCAGACGACTTATATTTTA	0	6	11	0.01	0.471403	0.825886	-6.36787	-0.808981	-5.55889
BrmiRa131	BrmiRC0016	AGAGACGTCTCTTAGCTTTTTTA	0	5	10	0.01	0.392836	0.750805	-6.23037	-0.934511	-5.29586
BrmiRa132	BrmiRC0017	TCACAAATATAGACTCTAAGGAT	0	0	8	0.01	0.01	0.600644	-5.90844	-5.90844	0
BrmiRa133	BrmiRC0018	TTAAGATATTTGAACGACTGGTA	0	0	5	0.01	0.01	0.375403	-5.23037	-5.23037	0
BrmiRa386	BrmiRC0019	TCAACAAAGCTAAAGATCTCA	10	10	11	0.904651	0.785672	0.825886	0.13142	-0.0720149	0.203435
BrmiRa7	BrmiRC0020	TTTGTTTAAGTTCTGTGTCGGTA	66	102	160	5.9707	8.01385	12.0129	-1.00861	-0.584014	-0.424597
BrmiRa387	BrmiRC0021	ATCTTGTCGGAGTTTATGATC	61	101	68	5.51837	7.93529	5.10547	0.112198	0.636237	-0.52404
BrmiRa299	BrmiRC0022	TTCATGATCAAGGAAGGGGGCA	464	1342	1714	41.9758	105.437	128.688	-1.61625	-0.287494	-1.32875
BrmiRa134	BrmiRC0023	TAGTGATTAGAATTTAGGGTTTA	0	0	5	0.01	0.01	0.375403	-5.23037	-5.23037	0
BrmiRa539	BrmiRC0024	ATAGAGTGAACCATTAGAGCA	0	0	11	0.01	0.01	0.825886	-6.36787	-6.36787	0
BrmiRa135	BrmiRC0026	TAAAATAATGGATGTAAGATTTA	0	7	5	0.01	0.54997	0.375403	-5.23037	0.550915	-5.78128
BrmiRa136	BrmiRC0027	CGAAATTACAAGGTCGAACGGAT	0	0	5	0.01	0.01	0.375403	-5.23037	-5.23037	0
BrmiRa540	BrmiRC0028	TTATAGAGGCATACATTAGAG	0	0	5	0.01	0.01	0.375403	-5.23037	-5.23037	0
BrmiRa137	BrmiRC0029	TAACGGAATTAAAGTTGAGGGTT	0	0	16	0.01	0.01	1.20129	-6.90844	-6.90844	0
BrmiRa541	BrmiRC0030	TGAAGGAATAGAGAGTGGAAT	0	198	439	0.01	15.5563	32.9603	-11.6865	-1.08323	-10.6033
BrmiRa138	BrmiRC0031	TGAAAGAGAAGAATTATGTGACA	0	0	9	0.01	0.01	0.675725	-6.07836	-6.07836	0
BrmiRa542	BrmiRC0032	TTGGATAATTCATACTCTAAA	0	0	5	0.01	0.01	0.375403	-5.23037	-5.23037	0
BrmiRa139	BrmiRC0033	AAGACTGTAAAATCTAATTGGTT	0	0	174	0.01	0.01	13.064	-10.3514	-10.3514	0
BrmiRa720	BrmiRC0034	GGCAGTCTCCTTGGCTATT	0	198	0	0.01	15.5563	0.01	0	10.6033	-10.6033
BrmiRa389	BrmiRC0035	TTGGATAATTGAAGATATAAA	2042	2980	2932	184.73	234.13	220.136	-0.252979	0.0889158	-0.341895
BrmiRa140	BrmiRC0036	TAGGGTTTAGAGATTAGGATTTA	0	0	8	0.01	0.01	0.600644	-5.90844	-5.90844	0
BrmiRa11	BrmiRC0037	ATTGTCTATTTCGGTTCGGTTCA	11	0	55	0.995116	0.01	4.12943	-2.053	-8.6898	6.63679
BrmiRa390	BrmiRC0038	AGGGGTACACATAGATTTTGA	6	11	13	0.542791	0.864239	0.976047	-0.846554	-0.17552	-0.671035
BrmiRa391	BrmiRC0039	TAATTGTGGGCTTAAAGCATA	18	20	31	1.62837	1.57134	2.3275	-0.515348	-0.56678	0.0514315
BrmiRa341	BrmiRC0040	AGATAGAGCAGTGAGCACGCAA	0	0	12	0.01	0.01	0.900966	-6.4934	-6.4934	0
BrmiRa623	BrmiRC0041	GCACCCATGGCCTAATGGAT	38	0	27	3.43767	0.01	2.02717	0.761963	-7.66333	8.42529
BrmiRa141	BrmiRC0042	TTGAAAATCGAAAACGACACTTA	0	0	9	0.01	0.01	0.675725	-6.07836	-6.07836	0
BrmiRa392	BrmiRC0043	CGGAAATCTGTCGGAAATTTC	9	12	11	0.814186	0.942806	0.825886	-0.0205835	0.191019	-0.211603
BrmiRa543	BrmiRC0044	AGCAAACTGATGGTATCCTGA	0	0	13	0.01	0.01	0.976047	-6.60888	-6.60888	0
BrmiRa142	BrmiRC0046	TATTTCGTCAGTAGGATTGCATA	0	6	7	0.01	0.471403	0.525564	-5.71579	-0.156904	-5.55889
BrmiRa143	BrmiRC0047	TCATCTAAATGAGCTATCTGGAT	0	0	9	0.01	0.01	0.675725	-6.07836	-6.07836	0
BrmiRa630	BrmiRC0048	GCGCATCTGGTGTAGTGGTA	0	45	47	0.01	3.53552	3.52878	-8.46303	0.00275282	-8.46578
BrmiRa298	BrmiRC0049	TTTCATCTTAGAGAATGTTGTT	405	464	557	36.6384	36.4552	41.8198	-0.190832	-0.198064	0.00723165
BrmiRa544	BrmiRC0050	CGAGGAAGAGCTTGTTCGCCA	0	0	5	0.01	0.01	0.375403	-5.23037	-5.23037	0
BrmiRa624	BrmiRC0051	AGTGAATCGGTTCAAGCACT	15	33	13	1.35698	2.59272	0.976047	0.475374	1.40944	-0.934069
BrmiRa545	BrmiRC0052	ATATAGGATGTGATTGGTAGT	0	0	5	0.01	0.01	0.375403	-5.23037	-5.23037	0
BrmiRa115	BrmiRC0053	TTAGAGTAGAAAATAGAGTGATA	30	64	80	2.71395	5.0283	6.00644	-1.14611	-0.25644	-0.889675
BrmiRa13	BrmiRC0054	TTGAAGCGATTTGTAGCGGTTTA	1233	1618	1820	111.543	127.122	136.647	-0.292843	-0.104238	-0.188604
BrmiRa394	BrmiRC0055	TGATTGAGCCGCGCCAATATC	505	945	720	45.6849	74.246	54.058	-0.24279	0.457806	-0.700596
BrmiRa395	BrmiRC0056	ACGACTCACCATTCGTCGGTA	5	0	6	0.452326	0.01	0.450483	0.00588872	-5.4934	5.49929
BrmiRa144	BrmiRC0057	CTCGAAGATGGTATAACTAGGTT	0	0	5	0.01	0.01	0.375403	-5.23037	-5.23037	0
BrmiRa145	BrmiRC0058	AGGGAGGCGAACATATTTTTATA	0	0	18	0.01	0.01	1.35145	-7.07836	-7.07836	0
BrmiRa15	BrmiRC0059	ATGAGTCTGTAATGTTGTCGACA	54	86	46	4.88512	6.75678	3.4537	0.500249	0.968191	-0.467943
BrmiRa146	BrmiRC0061	CAAAACAAAGTATCGGAGTCTTA	0	0	8	0.01	0.01	0.600644	-5.90844	-5.90844	0
BrmiRa17	BrmiRC0062	TGATGCAGTCAGACGTGAATCTT	10	22	13	0.904651	1.72848	0.976047	-0.109588	0.82448	-0.934069
BrmiRa396	BrmiRC0063	TGAACCCTTGAATAAATCATA	6	8	12	0.542791	0.628538	0.900966	-0.731077	-0.519474	-0.211603
BrmiRa625	BrmiRC0064	TTGAGCCGTGCCAATATCAC	19	87	64	1.71884	6.83535	4.80515	-1.48315	0.508432	-1.99158
BrmiRa147	BrmiRC0065	TTGCGCGGGATGAATATTATATA	0	0	7	0.01	0.01	0.525564	-5.71579	-5.71579	0
BrmiRa546	BrmiRC0066	AAATTATAGAGTGGGGATGGA	0	0	6	0.01	0.01	0.450483	-5.4934	-5.4934	0
BrmiRa303	BrmiRC0068	TCGGTATTTTCCGAGGACTCGG	214	287	306	19.3595	22.5488	22.9746	-0.246998	-0.0269923	-0.220005
BrmiRa399	BrmiRC0069	TAATCTGCATCCTGAGGTTTA	12	11	8	1.08558	0.864239	0.600644	0.853886	0.52492	0.328965
BrmiRa148	BrmiRC0070	TTAAGAACGGAGTGAGTAGTATA	0	0	6	0.01	0.01	0.450483	-5.4934	-5.4934	0
BrmiRa149	BrmiRC0071	TCTGGTAAGGTGTGTAGGTAATA	0	0	6	0.01	0.01	0.450483	-5.4934	-5.4934	0
BrmiRa793	BrmiRC0072	TTTCCTCGCCAATTCGTCGTAAC	0	8	0	0.01	0.628538	0.01	0	5.97393	-5.97393
BrmiRa19	BrmiRC0073	TAGGTCAATCTGAATTGAGGGTA	10	14	7	0.904651	1.09994	0.525564	0.783496	1.06549	-0.281992
BrmiRa151	BrmiRC0074	TTTTTTTGGTTTTCGGTATTTCA	0	0	6	0.01	0.01	0.450483	-5.4934	-5.4934	0
BrmiRa402	BrmiRC0075	GCTCTCTAGCCTTCTGTCATC	367	763	596	33.2007	59.9468	44.748	-0.430609	0.421859	-0.852468
BrmiRa21	BrmiRC0076	ATGCCAAAAATCGTATCATTGGA	8	0	10	0.723721	0.01	0.750805	-0.053005	-6.23037	6.17736
BrmiRa22	BrmiRC0077	TGACGTGGATAGGCTCAATGGAG	10	0	5	0.904651	0.01	0.375403	1.26892	-5.23037	6.49929
BrmiRa547	BrmiRC0078	TACAATGCTGGAGCGTCGCAC	0	15	9	0.01	1.17851	0.675725	-6.07836	0.802454	-6.88082
BrmiRa403	BrmiRC0079	TAAAAGCTAAGAGACCGTATT	119	156	169	10.7653	12.2565	12.6886	-0.237139	-0.0499886	-0.18715
BrmiRa152	BrmiRC0080	TCTGGATAAACTGAGAGAAGACA	0	6	6	0.01	0.471403	0.450483	-5.4934	0.0654886	-5.55889
BrmiRa548	BrmiRC0081	AATGGAGTGATGAACAAAAAA	0	0	8	0.01	0.01	0.600644	-5.90844	-5.90844	0
BrmiRa549	BrmiRC0082	TGGCGGAAAGAGATTGGACGG	0	0	19	0.01	0.01	1.42653	-7.15637	-7.15637	0
BrmiRa550	BrmiRC0083	ATCAGCATTGGAGGTTCACTA	0	0	9	0.01	0.01	0.675725	-6.07836	-6.07836	0
BrmiRa84	BrmiRC0084	TAGGAGTGAGGCAAACAATTTTA	23	32	55	2.0807	2.51415	4.12943	-0.988875	-0.715871	-0.273003
BrmiRa153	BrmiRC0085	TTTCTCATAGTTGTAATAGCATA	0	0	5	0.01	0.01	0.375403	-5.23037	-5.23037	0
BrmiRa404	BrmiRC0086	TCGGTGGTTAAGAGGTTCATC	7	12	8	0.633256	0.942806	0.600644	0.0762781	0.650451	-0.574173
BrmiRa406	BrmiRC0087	ACTACTTACATTATAAAACGG	29	17	20	2.62349	1.33564	1.50161	0.804976	-0.168977	0.973953
BrmiRa342	BrmiRC0088	TAAAAGTTAAAAGACGGTTTCT	0	0	10	0.01	0.01	0.750805	-6.23037	-6.23037	0
BrmiRa604	BrmiRC0090	GGAGTGGAATGGGAGATGCTC	0	7	5	0.01	0.54997	0.375403	-5.23037	0.550915	-5.78128
BrmiRa627	BrmiRC0091	AGGCAGTCTCCTTGGCTATC	593	1168	1105	53.6458	91.7665	82.964	-0.629019	0.145482	-0.774502
BrmiRa551	BrmiRC0092	TTTGGATTTAGGGTCTAGGAT	0	0	5	0.01	0.01	0.375403	-5.23037	-5.23037	0
BrmiRa552	BrmiRC0093	TTTAGATCAATAAAAACCCGG	0	0	18	0.01	0.01	1.35145	-7.07836	-7.07836	0
BrmiRa343	BrmiRC0094	AAGACTTTGAACTTTTTTGCTG	0	9	12	0.01	0.707105	0.900966	-6.4934	-0.349549	-6.14385
BrmiRa553	BrmiRC0096	CACGTGTTCTACTACTCCAAC	0	0	9	0.01	0.01	0.675725	-6.07836	-6.07836	0
BrmiRa154	BrmiRC0097	TTCAGTGATTTCGTTCGTCGGTA	0	0	5	0.01	0.01	0.375403	-5.23037	-5.23037	0
BrmiRa554	BrmiRC0098	ATACGAGATTTCCGGTGACGT	0	0	16	0.01	0.01	1.20129	-6.90844	-6.90844	0
BrmiRa29	BrmiRC0099	AATGAATGATTCTAGAGACAAAT	151	186	205	13.6602	14.6135	15.3915	-0.172152	-0.0748327	-0.0973195
BrmiRa410	BrmiRC0101	GCAGCACCATCAAGATTCACA	6	8	11	0.542791	0.628538	0.825886	-0.605546	-0.393943	-0.211603
BrmiRa411	BrmiRC0102	AATATTAATATAGTTGGTGAG	20	0	21	1.8093	0.01	1.57669	0.198534	-7.30076	7.49929
BrmiRa155	BrmiRC0103	TGCAAGAGATGTGTATAATAATG	0	0	10	0.01	0.01	0.750805	-6.23037	-6.23037	0
BrmiRa412	BrmiRC0104	GGAGGCAGCGGTTCATCGATC	48	221	107	4.34233	17.3634	8.03362	-0.887581	1.11192	-1.99951
BrmiRa156	BrmiRC0105	TGAAACGGAGAGAGTATTTGTTA	0	5	9	0.01	0.392836	0.675725	-6.07836	-0.782508	-5.29586
BrmiRa555	BrmiRC0106	ACAAGATCAGGAAGAGGTGGA	0	0	6	0.01	0.01	0.450483	-5.4934	-5.4934	0
BrmiRa157	BrmiRC0107	TTTGAAATTAATTGGGATTGCTA	0	0	7	0.01	0.01	0.525564	-5.71579	-5.71579	0
BrmiRa31	BrmiRC0108	ATATGTAGAGATTTTTGTTACTA	59	54	47	5.33744	4.24263	3.52878	0.596977	0.265787	0.33119
BrmiRa32	BrmiRC0109	TTGCGGACGGTTGCGGGAGGATA	18	0	45	1.62837	0.01	3.37862	-1.053	-8.40029	7.34729
BrmiRa158	BrmiRC0110	TATGGGCCTTGTGGAGAGATACA	0	0	10	0.01	0.01	0.750805	-6.23037	-6.23037	0
BrmiRa159	BrmiRC0111	ATTGATAAGGTAGCAGCTAGATA	0	0	8	0.01	0.01	0.600644	-5.90844	-5.90844	0
BrmiRa413	BrmiRC0112	TGGAGCATCAACAGATCTCGG	16	19	19	1.44744	1.49278	1.42653	0.0209956	0.0654886	-0.044493
BrmiRa304	BrmiRC0113	TTTTATTTATAAAAGATTGTCA	52	64	98	4.70419	5.0283	7.35789	-0.645347	-0.549221	-0.0961257
BrmiRa160	BrmiRC0114	AGAACCGGTTCTTAGCTTTTTTT	0	0	5	0.01	0.01	0.375403	-5.23037	-5.23037	0
BrmiRa556	BrmiRC0115	TCTGTTCGTGTGATGGGGTCA	0	0	9	0.01	0.01	0.675725	-6.07836	-6.07836	0
BrmiRa161	BrmiRC0116	AAAACGGATATGAGTAAGGCTTA	0	0	5	0.01	0.01	0.375403	-5.23037	-5.23037	0
BrmiRa162	BrmiRC0117	TGGATATTTTTGGTTCTCGGGTA	0	0	5	0.01	0.01	0.375403	-5.23037	-5.23037	0
BrmiRa414	BrmiRC0118	TTTCGTTGTCTGTTCGACCTT	34	30	24	3.07581	2.35702	1.80193	0.771423	0.387417	0.384007
BrmiRa415	BrmiRC0119	TAGGATTGATATAAACCGGTT	68	0	69	6.15163	0.01	5.18056	0.247862	-9.01696	9.26482
BrmiRa163	BrmiRC0120	CGAGAAGATAAGAAAGGTGACTA	0	0	7	0.01	0.01	0.525564	-5.71579	-5.71579	0
BrmiRa164	BrmiRC0121	ATCCTGGTTTGATTAGAATGACG	0	0	12	0.01	0.01	0.900966	-6.4934	-6.4934	0
BrmiRa165	BrmiRC0122	CAAAGAGATCGTATGAGATATTT	0	8	9	0.01	0.628538	0.675725	-6.07836	-0.104436	-5.97393
BrmiRa166	BrmiRC0123	ATTCGGTATTTACGTCGGGTTCA	0	13	8	0.01	1.02137	0.600644	-5.90844	0.765928	-6.67437
BrmiRa416	BrmiRC0124	TCTTATCCAAGTAGAATTGCA	83	78	77	7.50861	6.12824	5.7812	0.377176	0.0841043	0.293072
BrmiRa557	BrmiRC0125	AGAAGACTCAGACGACTTTCC	0	0	5	0.01	0.01	0.375403	-5.23037	-5.23037	0
BrmiRa558	BrmiRC0126	TTGTTCACAATTGCATAGTCC	0	0	5	0.01	0.01	0.375403	-5.23037	-5.23037	0
BrmiRa344	BrmiRC0127	AAAGAGATCTGATGTGGACAGT	0	0	5	0.01	0.01	0.375403	-5.23037	-5.23037	0
BrmiRa559	BrmiRC0128	AAAGGGCTGTTCGTTTGGTTG	0	7	13	0.01	0.54997	0.976047	-6.60888	-0.827596	-5.78128
BrmiRa167	BrmiRC0130	GGTGCGGTGCGGGACGGATGTTA	0	0	12	0.01	0.01	0.900966	-6.4934	-6.4934	0
BrmiRa418	BrmiRC0132	ATTACTCGGTTTAAACCAATA	23	23	11	2.0807	1.80705	0.825886	1.33305	1.12962	0.203435
BrmiRa419	BrmiRC0133	CCTCCCGGCCATACATATAGG	14	14	12	1.26651	1.09994	0.900966	0.491316	0.287881	0.203435
BrmiRa420	BrmiRC0134	TGGAGTAGTAGAACACGTGCG	11	18	31	0.995116	1.41421	2.3275	-1.22584	-0.718783	-0.507059
BrmiRa168	BrmiRC0135	CTGGCAAGTTGTCCTGCGGCTAC	0	29	20	0.01	2.27845	1.50161	-7.23037	0.601541	-7.83191
BrmiRa560	BrmiRC0136	TTTTGTTCATTACTCCATTTC	0	0	7	0.01	0.01	0.525564	-5.71579	-5.71579	0
BrmiRa561	BrmiRC0137	TCTCAATCTTTCGGACGTGCT	0	0	5	0.01	0.01	0.375403	-5.23037	-5.23037	0
BrmiRa169	BrmiRC0139	AGGGGTTAACATATAGATTTTGA	0	0	6	0.01	0.01	0.450483	-5.4934	-5.4934	0
BrmiRa422	BrmiRC0142	ACAACTGCATAATCCACTCTA	30	42	26	2.71395	3.29982	1.95209	0.475374	0.757366	-0.281992
BrmiRa38	BrmiRC0143	GAGGAAAAAATAGAGTAGGGATA	14	9	40	1.26651	0.707105	3.00322	-1.24565	-2.08651	0.840864
BrmiRa423	BrmiRC0144	TTGCTATAGATGGTTTCTGCT	1059	1437	1776	95.8026	112.901	133.343	-0.477006	-0.240083	-0.236923
BrmiRa424	BrmiRC0145	CGCTGTCCATCCTGAGTTTCA	446	832	503	40.3474	65.3679	37.7655	0.0954084	0.791514	-0.696105
BrmiRa562	BrmiRC0146	GCGTATGAGGAGCCAAGCATA	0	0	120	0.01	0.01	9.00966	-9.81533	-9.81533	0
BrmiRa426	BrmiRC0147	AGCTGCCTCTGGTCTGAGCTA	7	13	12	0.633256	1.02137	0.900966	-0.508684	0.180966	-0.68965
BrmiRa563	BrmiRC0148	TCATCGTAAGAGATCTGCATT	0	0	16	0.01	0.01	1.20129	-6.90844	-6.90844	0
BrmiRa428	BrmiRC0149	TCATCTCGTAGATATGATCGA	41	53	81	3.70907	4.16406	6.08152	-0.713375	-0.546441	-0.166934
BrmiRa170	BrmiRC0150	TTTAGAGAAGTAGAAACCGTTTG	0	0	5	0.01	0.01	0.375403	-5.23037	-5.23037	0
BrmiRa429	BrmiRC0152	ACACATATAGTTTGCAGGGTG	14	0	8	1.26651	0.01	0.600644	1.07628	-5.90844	6.98472
BrmiRa40	BrmiRC0153	GTATGTAGACGCACTGTTTCTCA	11	11	13	0.995116	0.864239	0.976047	0.027915	-0.17552	0.203435
BrmiRa171	BrmiRC0154	TGGACCTATTAGTTAGACTAACA	0	9	11	0.01	0.707105	0.825886	-6.36787	-0.224018	-6.14385
BrmiRa345	BrmiRC0155	AAAGATGAATCGTAAATAAACT	0	8	8	0.01	0.628538	0.600644	-5.90844	0.0654886	-5.97393
BrmiRa172	BrmiRC0156	CTCTGAAAGATAGAAATTTGGTA	0	8	10	0.01	0.628538	0.750805	-6.23037	-0.25644	-5.97393
BrmiRa173	BrmiRC0157	AAGTTCAATGTTGGAAGGTTGTA	0	0	5	0.01	0.01	0.375403	-5.23037	-5.23037	0
BrmiRa564	BrmiRC0158	TCAGGACCAGGTTTAGGAGGA	0	0	7	0.01	0.01	0.525564	-5.71579	-5.71579	0
BrmiRa346	BrmiRC0159	CTGGATAGGATAGATGTTCGCA	0	104	105	0.01	8.17099	7.88345	-9.62268	0.0516828	-9.67437
BrmiRa347	BrmiRC0161	GCGTACAGAGTAGTCAAGCATG	0	381	471	0.01	29.9341	35.3629	-11.788	-0.240447	-11.5476
BrmiRa174	BrmiRC0163	GGAATATAAAAAATCGTCTCTTA	0	0	5	0.01	0.01	0.375403	-5.23037	-5.23037	0
BrmiRa175	BrmiRC0164	AATGAATGATGCGGTAAACAAAT	0	0	7	0.01	0.01	0.525564	-5.71579	-5.71579	0
BrmiRa176	BrmiRC0165	TTTGAATAGTTAAGGACTCTAAT	0	0	7	0.01	0.01	0.525564	-5.71579	-5.71579	0
BrmiRa177	BrmiRC0166	TGCTCACCTCTCTTTCTGTCAGT	0	18	9	0.01	1.41421	0.675725	-6.07836	1.06549	-7.14385
BrmiRa348	BrmiRC0167	AGGAGTTGCTATTTGGAGAAGT	0	0	332	0.01	0.01	24.9267	-11.2835	-11.2835	0
BrmiRa178	BrmiRC0169	AGGCACAAAAAATCATCCAATCA	0	0	7	0.01	0.01	0.525564	-5.71579	-5.71579	0
BrmiRa565	BrmiRC0175	AAGGATCTAGACCGCAGCCAG	0	0	6	0.01	0.01	0.450483	-5.4934	-5.4934	0
BrmiRa349	BrmiRC0176	AGCACTCAAAGCTCAAAGTCAC	0	0	13	0.01	0.01	0.976047	-6.60888	-6.60888	0
BrmiRa566	BrmiRC0177	AAGAATTGGAGATTTGACATT	0	0	6	0.01	0.01	0.450483	-5.4934	-5.4934	0
BrmiRa350	BrmiRC0178	TTTGTGGAGATCTGAGGAAAAC	0	17	17	0.01	1.33564	1.27637	-6.9959	0.0654886	-7.06139
BrmiRa513	BrmiRC0179	ACGGTATCTCTCCTACGTAGC	45	71	65	4.07093	5.57827	4.88023	-0.261592	0.192868	-0.454459
BrmiRa567	BrmiRC0180	AGGAAGGAGGAAGAAGATGAC	0	0	201	0.01	0.01	15.0912	-10.5595	-10.5595	0
BrmiRa179	BrmiRC0181	TTAGGAACAGAGAGATAGTTATA	0	0	6	0.01	0.01	0.450483	-5.4934	-5.4934	0
BrmiRa180	BrmiRC0183	TATGGTTTAGAATTTAGGGTTTA	0	0	5	0.01	0.01	0.375403	-5.23037	-5.23037	0
BrmiRa631	BrmiRC0184	AAAGTTGTAAATCGGTTTGA	0	0	5	0.01	0.01	0.375403	-5.23037	-5.23037	0
BrmiRa181	BrmiRC0185	CGGCAACCAAACGAACAGGGCTA	0	0	8	0.01	0.01	0.600644	-5.90844	-5.90844	0
BrmiRa182	BrmiRC0186	AAATTTTAAAGCTACATCACTTA	0	8	6	0.01	0.628538	0.450483	-5.4934	0.480526	-5.97393
BrmiRa41	BrmiRC0190	TGAAAGTTAATGTAGTGATGACA	5	16	8	0.452326	1.25708	0.600644	-0.409149	1.06549	-1.47464
BrmiRa307	BrmiRC0191	TTGCAAGCCAGACATTTCCTTT	352	622	602	31.8437	48.8688	45.1985	-0.505265	0.11264	-0.617905
BrmiRa568	BrmiRC0192	AGGGTGTGATTGGTAGTGGCT	0	10	8	0.01	0.785672	0.600644	-5.90844	0.387417	-6.29586
BrmiRa435	BrmiRC0194	AATAGTTGTTGTTCGTTTTGT	12	0	15	1.08558	0.01	1.12621	-0.053005	-6.81533	6.76232
BrmiRa351	BrmiRC0197	AAGAGTTTATGGGCTAACGTAG	0	0	5	0.01	0.01	0.375403	-5.23037	-5.23037	0
BrmiRa183	BrmiRC0198	TGAATCTGTTTTGTTTGCTGACA	0	0	7	0.01	0.01	0.525564	-5.71579	-5.71579	0
BrmiRa44	BrmiRC0199	TATTTTTGTGACTTTTGGCCTTA	24	22	46	2.17116	1.72848	3.4537	-0.669676	-0.998642	0.328965
BrmiRa569	BrmiRC0201	CAGGAACAATACTAACTCATT	0	0	606	0.01	0.01	45.4988	-12.1516	-12.1516	0
BrmiRa184	BrmiRC0202	ACTGACAGAAAGAGAGGTGAGCA	0	14	14	0.01	1.09994	1.05113	-6.71579	0.0654886	-6.78128
BrmiRa352	BrmiRC0203	TGTTTGAGGCGAAGTCATAGTA	0	0	22	0.01	0.01	1.65177	-7.36787	-7.36787	0
BrmiRa570	BrmiRC0206	TTATCCAGGATTTCTTAGGGC	0	0	5	0.01	0.01	0.375403	-5.23037	-5.23037	0
BrmiRa438	BrmiRC0207	TCATTAGGTTTGGATTTTGGT	7	7	16	0.633256	0.54997	1.20129	-0.923722	-1.12716	0.203435
BrmiRa353	BrmiRC0209	AAAAAAAAACTAAGAACCGGCT	0	0	9	0.01	0.01	0.675725	-6.07836	-6.07836	0
BrmiRa571	BrmiRC0210	ACGGTTGGTAGCGGTTGTTGG	0	0	18	0.01	0.01	1.35145	-7.07836	-7.07836	0
BrmiRa439	BrmiRC0211	TTTTGTGGGAATGATGTTAAA	18	36	28	1.62837	2.82842	2.10225	-0.368507	0.428059	-0.796565
BrmiRa572	BrmiRC0212	CTTCCGCGACGACTTTCGGCC	0	7	5	0.01	0.54997	0.375403	-5.23037	0.550915	-5.78128
BrmiRa185	BrmiRC0213	AAGAGGAAGACAAGGAAGAATTA	0	0	7	0.01	0.01	0.525564	-5.71579	-5.71579	0
BrmiRa46	BrmiRC0214	TCTAGCGACATAAGATTGGAACC	6	0	5	0.542791	0.01	0.375403	0.531958	-5.23037	5.76232
BrmiRa186	BrmiRC0215	CTTAGGGTTTAGAGTTGAGAGGT	0	0	6	0.01	0.01	0.450483	-5.4934	-5.4934	0
BrmiRa573	BrmiRC0216	TAAAAAAGCTAAGAACCGGTT	0	0	50	0.01	0.01	3.75403	-8.55229	-8.55229	0
BrmiRa187	BrmiRC0217	GCGGTGCAGTTTTAACAGTTATA	0	7	6	0.01	0.54997	0.450483	-5.4934	0.287881	-5.78128
BrmiRa574	BrmiRC0218	TGATTGTATCGAAAGGCCTAA	0	0	5	0.01	0.01	0.375403	-5.23037	-5.23037	0
BrmiRa440	BrmiRC0219	GTCTGGGTGGTGTAGTCGGTT	5686	4842	7687	514.385	380.422	577.144	-0.166083	-0.601329	0.435246
BrmiRa188	BrmiRC0222	ACGGTTAGAAATTGGTGCGTTTG	0	0	8	0.01	0.01	0.600644	-5.90844	-5.90844	0
BrmiRa309	BrmiRC0224	TCCAAAGGGATCGCATTGATCC	7	0	10	0.633256	0.01	0.750805	-0.24565	-6.23037	5.98472
BrmiRa442	BrmiRC0225	TTATGATATGATAGTAGGAGA	75	48	54	6.78488	3.77123	4.05435	0.742854	-0.104436	0.847291
BrmiRa310	BrmiRC0226	CCAGTAGTTCGTTAGGTTTGAC	27	85	105	2.44256	6.67821	7.88345	-1.69043	-0.239366	-1.45107
BrmiRa443	BrmiRC0227	GGAATGTTGTTTGGCTCGAAG	101	191	200	9.13698	15.0063	15.0161	-0.716722	-0.000938783	-0.715783
BrmiRa189	BrmiRC0228	TAGGGTTTAGAGTTTACGGTTTA	0	8	11	0.01	0.628538	0.825886	-6.36787	-0.393943	-5.97393
BrmiRa354	BrmiRC0229	TCAGACATCTCAAGACATGATA	0	0	9	0.01	0.01	0.675725	-6.07836	-6.07836	0
BrmiRa190	BrmiRC0232	ATGGCTGCAACAAAAATGTAATA	0	6	8	0.01	0.471403	0.600644	-5.90844	-0.349549	-5.55889
BrmiRa191	BrmiRC0233	AAGCTAGATGGACTTCCAACTTA	0	0	6	0.01	0.01	0.450483	-5.4934	-5.4934	0
BrmiRa192	BrmiRC0235	TAGAATTTAGGGTCTAGGATTTA	0	0	10	0.01	0.01	0.750805	-6.23037	-6.23037	0
BrmiRa193	BrmiRC0236	TCATAAGTGAAGAACAATGCATA	0	10	12	0.01	0.785672	0.900966	-6.4934	-0.197546	-6.29586
BrmiRa194	BrmiRC0238	CAAGTGACTTGTGATTTAGTATA	0	8	6	0.01	0.628538	0.450483	-5.4934	0.480526	-5.97393
BrmiRa195	BrmiRC0240	TTGGGTTTAGAGTTTACGGTTTG	0	0	11	0.01	0.01	0.825886	-6.36787	-6.36787	0
BrmiRa575	BrmiRC0241	TCGCTCTGAGAGGATAGCCAC	0	86	108	0.01	6.75678	8.1087	-9.66333	-0.263134	-9.40019
BrmiRa196	BrmiRC0242	TCACGAGCATTGTCGAATATATA	0	0	5	0.01	0.01	0.375403	-5.23037	-5.23037	0
BrmiRa446	BrmiRC0243	GCAGATGATGTGAGCTGAGCA	30	20	21	2.71395	1.57134	1.57669	0.783496	-0.00490075	0.788397
BrmiRa197	BrmiRC0246	TTTGTTCATGACTGCATTTTCTA	13	27	42	1.17605	2.12131	3.15338	-1.42295	-0.571941	-0.851013
BrmiRa198	BrmiRC0248	AAATTTTAAAGTTACATCCCTTA	0	0	11	0.01	0.01	0.825886	-6.36787	-6.36787	0
BrmiRa447	BrmiRC0249	TGTTTTGTGGGTTTCTACCGA	11	0	6	0.995116	0.01	0.450483	1.14339	-5.4934	6.63679
BrmiRa448	BrmiRC0250	TGTGAATGATGCGGGAGATGT	189	338	563	17.0979	26.5557	42.2703	-1.30583	-0.670623	-0.635202
BrmiRa55	BrmiRC0251	TTTGACATGAATGGAATGGAATA	7	15	18	0.633256	1.17851	1.35145	-1.09365	-0.197546	-0.896101
BrmiRa56	BrmiRC0252	AATGAAAAGTTGATGTTGAGCCA	12	17	23	1.08558	1.33564	1.72685	-0.669676	-0.370611	-0.299066
BrmiRa57	BrmiRC0253	ATGGATTTGAGATTTAGTGGTTA	11	0	22	0.995116	0.01	1.65177	-0.731077	-7.36787	6.63679
BrmiRa449	BrmiRC0256	TTGTGATCCGAGTGGAGACAA	12	10	16	1.08558	0.785672	1.20129	-0.146114	-0.612583	0.466469
BrmiRa199	BrmiRC0257	AAAGATGACATGTGGCATTAACA	0	18	19	0.01	1.41421	1.42653	-7.15637	-0.0125139	-7.14385
BrmiRa200	BrmiRC0259	GTAGATCGATTGTGAAGATGATA	0	0	5	0.01	0.01	0.375403	-5.23037	-5.23037	0
BrmiRa201	BrmiRC0261	TTTGGACGTGATGAAGACAACAA	0	107	128	0.01	8.40669	9.61031	-9.90844	-0.193044	-9.71539
BrmiRa450	BrmiRC0262	TTAACGGTTCTATACTCTAAT	9	6	17	0.814186	0.471403	1.27637	-0.648615	-1.43701	0.788397
BrmiRa355	BrmiRC0263	CGGATCTTCGCCGTGTAGCTAA	0	0	9	0.01	0.01	0.675725	-6.07836	-6.07836	0
BrmiRa202	BrmiRC0264	GAGGAAAAAATAGGTATGGGTTA	0	0	9	0.01	0.01	0.675725	-6.07836	-6.07836	0
BrmiRa60	BrmiRC0265	AAATTTTAAAGCTACATCCCTTA	22	33	92	1.99023	2.59272	6.90741	-1.79521	-1.41368	-0.381528
BrmiRa312	BrmiRC0267	TCTTTTACAAGACGCGGACGCA	12	17	15	1.08558	1.33564	1.12621	-0.053005	0.246061	-0.299066
BrmiRa576	BrmiRC0268	TCTGCGGTTAGAAATTGGTGT	0	0	23	0.01	0.01	1.72685	-7.432	-7.432	0
BrmiRa61	BrmiRC0269	AAGGATTAGATAGTGTATAATTA	12	13	11	1.08558	1.02137	0.825886	0.394454	0.306497	0.0879573
BrmiRa632	BrmiRC0272	GGCTCTGATACCATGAAGTA	0	10	7	0.01	0.785672	0.525564	-5.71579	0.580062	-6.29586
BrmiRa452	BrmiRC0274	TGGGGTTGTGATTTCAGGCTT	903	1572	2284	81.69	123.508	171.484	-1.06984	-0.473473	-0.596369
BrmiRa453	BrmiRC0276	ATGCACTGCCTCTTCCCTGGC	170	394	321	15.3791	30.9555	24.1008	-0.648115	0.361111	-1.00923
BrmiRa454	BrmiRC0277	GGAATGTTGTCTGGCTCGAGG	743	1080	1632	67.2156	84.8526	122.531	-0.866284	-0.530121	-0.336163
BrmiRa577	BrmiRC0278	GCGTATGAGGAGCCATGCATA	0	0	1280	0.01	0.01	96.1031	-13.2304	-13.2304	0
BrmiRa356	BrmiRC0280	TCGGTAGTTACATTAGTCGGGT	0	18	21	0.01	1.41421	1.57669	-7.30076	-0.156904	-7.14385
BrmiRa357	BrmiRC0283	ATTTGTTTTGGGTTGTGTTGGC	0	0	6	0.01	0.01	0.450483	-5.4934	-5.4934	0
BrmiRa578	BrmiRC0284	ATAGACGATTCGACAACTGAC	0	0	10	0.01	0.01	0.750805	-6.23037	-6.23037	0
BrmiRa358	BrmiRC0286	TATGATCTCTGGATATGGCATG	0	12	6	0.01	0.942806	0.450483	-5.4934	1.06549	-6.55889
BrmiRa203	BrmiRC0287	TACATTTTTGTTGCAGCCATTTA	0	0	8	0.01	0.01	0.600644	-5.90844	-5.90844	0
BrmiRa204	BrmiRC0289	GGTGGAAGAGAGAGAAGATGATA	0	0	5	0.01	0.01	0.375403	-5.23037	-5.23037	0
BrmiRa205	BrmiRC0290	AGAACGGCGAGAAATAATGCATT	0	0	12	0.01	0.01	0.900966	-6.4934	-6.4934	0
BrmiRa206	BrmiRC0292	TCTGAATCTGAACGGGTAATATA	0	0	5	0.01	0.01	0.375403	-5.23037	-5.23037	0
BrmiRa579	BrmiRC0293	ATCGCTGGTTGATAGGAGCAC	0	0	6	0.01	0.01	0.450483	-5.4934	-5.4934	0
BrmiRa580	BrmiRC0294	TTCGGTTCGATCGGTTCGGTT	0	9	6	0.01	0.707105	0.450483	-5.4934	0.650451	-6.14385
BrmiRa207	BrmiRC0295	GGTGAGGTAGTAGGACGCGGCTC	0	0	8	0.01	0.01	0.600644	-5.90844	-5.90844	0
BrmiRa208	BrmiRC0300	TGGGTGCTGTTGAGTGTGGGCTA	0	0	5	0.01	0.01	0.375403	-5.23037	-5.23037	0
BrmiRa209	BrmiRC0304	TCTGAGAAAACTGTGAAACGACG	0	0	9	0.01	0.01	0.675725	-6.07836	-6.07836	0
BrmiRa457	BrmiRC0305	ACCTTGTTTTGGTCGGACGAG	29	18	6	2.62349	1.41421	0.450483	2.54194	1.65045	0.891491
BrmiRa210	BrmiRC0306	GCTTAATGTACTCGGAAGGATCT	0	0	8	0.01	0.01	0.600644	-5.90844	-5.90844	0
BrmiRa581	BrmiRC0307	AGAGGAAAATATAGAGGAATC	0	0	7	0.01	0.01	0.525564	-5.71579	-5.71579	0
BrmiRa211	BrmiRC0308	CGGGTTCGGATATTTAGATTTTA	0	0	5	0.01	0.01	0.375403	-5.23037	-5.23037	0
BrmiRa65	BrmiRC0309	TTAAACCAAGGGTATTATGGATA	17	20	25	1.53791	1.57134	1.87701	-0.28747	-0.25644	-0.0310307
BrmiRa212	BrmiRC0310	AGTAAGTCGTCTGGTTTAAATTA	0	0	7	0.01	0.01	0.525564	-5.71579	-5.71579	0
BrmiRa314	BrmiRC0311	TCCACCCATACCATACAGACCC	1144	1521	1530	103.492	119.501	114.873	-0.150521	0.0569771	-0.207499
BrmiRa359	BrmiRC0312	ATGTAGCTCAGCAGACTTCGCT	0	0	14	0.01	0.01	1.05113	-6.71579	-6.71579	0
BrmiRa360	BrmiRC0313	TTAAGACATCAGCTACTTTCTT	0	0	12	0.01	0.01	0.900966	-6.4934	-6.4934	0
BrmiRa213	BrmiRC0314	AGTGTAGTGGCATAATTTTGATA	0	0	9	0.01	0.01	0.675725	-6.07836	-6.07836	0
BrmiRa214	BrmiRC0315	TGACTTGGAGATATAAGAGCATA	0	0	5	0.01	0.01	0.375403	-5.23037	-5.23037	0
BrmiRa215	BrmiRC0316	ATGAAGTTTTAGGATTGTGCATA	0	0	7	0.01	0.01	0.525564	-5.71579	-5.71579	0
BrmiRa458	BrmiRC0318	ATGGGTTGGAGATGGTCTTAG	40	44	67	3.6186	3.45696	5.03039	-0.475238	-0.541169	0.065931
BrmiRa459	BrmiRC0320	ACATTGGACTACATATATTAC	25	0	31	2.26163	0.01	2.3275	-0.041417	-7.86263	7.82122
BrmiRa315	BrmiRC0322	TATGAGAGTATTATAAAGTCAC	139	184	186	12.5747	14.4564	13.965	-0.151295	0.0498917	-0.201186
BrmiRa460	BrmiRC0323	ATAAATCCCAAGCATCATCCA	36185	47624	49833	3273.48	3741.68	3741.49	-0.192787	7.595e-05	-0.192862
BrmiRa68	BrmiRC0324	AGAATGATTGTGGTGATGACATA	14	13	24	1.26651	1.02137	1.80193	-0.508684	-0.819034	0.31035
BrmiRa216	BrmiRC0325	TTAGCGTAATTTAAGAACCGGTT	0	7	7	0.01	0.54997	0.525564	-5.71579	0.0654886	-5.78128
BrmiRa462	BrmiRC0328	AATAAAAGAGAATATGAAGTA	5	5	8	0.452326	0.392836	0.600644	-0.409149	-0.612583	0.203435
BrmiRa582	BrmiRC0329	TGGCACGGTAAAAAATAAGCT	0	5	5	0.01	0.392836	0.375403	-5.23037	0.0654886	-5.29586
BrmiRa583	BrmiRC0330	GCGTACAAGGAGTCAAGCATG	0	0	49	0.01	0.01	3.67895	-8.52315	-8.52315	0
BrmiRa217	BrmiRC0331	TGTAGATTTGGGGTTGTGATTTA	0	0	5	0.01	0.01	0.375403	-5.23037	-5.23037	0
BrmiRa218	BrmiRC0332	TTTGGTCGATAGTGAAAGAAGTA	0	0	6	0.01	0.01	0.450483	-5.4934	-5.4934	0
BrmiRa219	BrmiRC0333	TAGGTTTCTTATTTCGTTTGACA	0	0	5	0.01	0.01	0.375403	-5.23037	-5.23037	0
BrmiRa464	BrmiRC0334	TTGGTGATAATTGGATTGGCA	57	62	74	5.15651	4.87117	5.55596	-0.10764	-0.189768	0.0821283
BrmiRa220	BrmiRC0336	AGAGATGGGTTGGAGATGGTCTA	0	0	25	0.01	0.01	1.87701	-7.55229	-7.55229	0
BrmiRa258	BrmiRC0338	TAGATTCAGGTTCGATTCGGATA	0	0	14	0.01	0.01	1.05113	-6.71579	-6.71579	0
BrmiRa361	BrmiRC0343	AGAAGAAAAATGACCTGCTGAA	0	41	94	0.01	3.22126	7.05757	-9.46303	-1.13155	-8.33148
BrmiRa465	BrmiRC0345	TTGAGCCGTGCCAATATCTCT	11	10	19	0.995116	0.785672	1.42653	-0.519573	-0.860511	0.340938
BrmiRa584	BrmiRC0346	TCGGAAACTCGCTAGGCGCAA	0	0	6	0.01	0.01	0.450483	-5.4934	-5.4934	0
BrmiRa466	BrmiRC0347	AAGCTGAGTCTTATGTTCGTC	7	0	25	0.633256	0.01	1.87701	-1.56758	-7.55229	5.98472
BrmiRa221	BrmiRC0349	TAATATCGTTTATACCCTTAATA	0	0	6	0.01	0.01	0.450483	-5.4934	-5.4934	0
BrmiRa222	BrmiRC0351	TATTTTGAAACAGAGGGAGTATA	0	14	33	0.01	1.09994	2.47766	-7.95283	-1.17155	-6.78128
BrmiRa585	BrmiRC0353	TAGAAAGGTTTTGGACATGTA	0	0	13	0.01	0.01	0.976047	-6.60888	-6.60888	0
BrmiRa318	BrmiRC0355	ATATGTGATGCTGAGATTAATA	11	0	10	0.995116	0.01	0.750805	0.406427	-6.23037	6.63679
BrmiRa586	BrmiRC0357	ATAGAGATGGGTTGGAGATGC	0	0	12	0.01	0.01	0.900966	-6.4934	-6.4934	0
BrmiRa223	BrmiRC0358	TTTATCATCGTTGTAATAGCATA	0	0	9	0.01	0.01	0.675725	-6.07836	-6.07836	0
BrmiRa224	BrmiRC0359	AGTTTTTGCGGTTGGTAGCGGTT	0	6	8	0.01	0.471403	0.600644	-5.90844	-0.349549	-5.55889
BrmiRa225	BrmiRC0363	AAGTTTAAGTAGGCCGGGCCATA	0	0	11	0.01	0.01	0.825886	-6.36787	-6.36787	0
BrmiRa587	BrmiRC0365	AGAAGATGTACGTAGAGGCTT	0	0	35	0.01	0.01	2.62782	-8.03772	-8.03772	0
BrmiRa470	BrmiRC0366	TAAAAAACCAAGAGACGTCTC	8	0	14	0.723721	0.01	1.05113	-0.538432	-6.71579	6.17736
BrmiRa588	BrmiRC0367	GAAGAGAGTGAGCACACATGG	0	0	9	0.01	0.01	0.675725	-6.07836	-6.07836	0
BrmiRa471	BrmiRC0368	GCTGGAGTAGCTCAGTTGGTT	139	151	210	12.5747	11.8636	15.7669	-0.326381	-0.410352	0.0839709
BrmiRa362	BrmiRC0369	TTACTCTATATTTCACTCCTAT	0	0	7	0.01	0.01	0.525564	-5.71579	-5.71579	0
BrmiRa226	BrmiRC0370	GCGGATGCGCGGGTCAAGCTCTA	0	11	6	0.01	0.864239	0.450483	-5.4934	0.939958	-6.43336
BrmiRa72	BrmiRC0371	AGAGCTAGAGAGAGAGTGAGCTA	13	0	24	1.17605	0.01	1.80193	-0.6156	-7.4934	6.8778
BrmiRa227	BrmiRC0372	TAAGAAAAACTAAGAACCGTCTA	0	0	21	0.01	0.01	1.57669	-7.30076	-7.30076	0
BrmiRa472	BrmiRC0373	TGAAGATTGAAGAAGAGACGT	7	0	6	0.633256	0.01	0.450483	0.491316	-5.4934	5.98472
BrmiRa363	BrmiRC0374	AAAGATGGCATTGAATTTCTTT	0	0	10	0.01	0.01	0.750805	-6.23037	-6.23037	0
BrmiRa228	BrmiRC0375	TATGTTTTTGGATCTGAGTTTTA	0	0	8	0.01	0.01	0.600644	-5.90844	-5.90844	0
BrmiRa229	BrmiRC0376	TTTACGATCTAGTTAGACACTTA	0	0	8	0.01	0.01	0.600644	-5.90844	-5.90844	0
BrmiRa230	BrmiRC0377	TTGTGAACCAATCAAGATGCCAT	0	16	20	0.01	1.25708	1.50161	-7.23037	-0.25644	-6.97393
BrmiRa231	BrmiRC0379	AAAAGACTCTTATACCCTTGTTA	0	0	5	0.01	0.01	0.375403	-5.23037	-5.23037	0
BrmiRa589	BrmiRC0380	TAACAACTCTCCACAAGACAA	0	9	17	0.01	0.707105	1.27637	-6.9959	-0.852049	-6.14385
BrmiRa400	BrmiRC0381	TAAAAAAGTTAAGAACCGGTT	25	12	15	2.26163	0.942806	1.12621	1.00589	-0.25644	1.26233
BrmiRa232	BrmiRC0382	ATCTCCAATGCTACACTATAATT	0	0	5	0.01	0.01	0.375403	-5.23037	-5.23037	0
BrmiRa474	BrmiRC0385	AAGCTCGAGATCCATCTGGTT	13	8	18	1.17605	0.628538	1.35145	-0.200562	-1.10444	0.903874
BrmiRa75	BrmiRC0388	TTTAGTGGTAGAATTAGATGGTA	11	0	8	0.995116	0.01	0.600644	0.728355	-5.90844	6.63679
BrmiRa590	BrmiRC0389	GCTATGAGATCAAAGGGTTGT	0	0	24	0.01	0.01	1.80193	-7.4934	-7.4934	0
BrmiRa233	BrmiRC0390	TGAAACGGAGATAGTAGTATTTA	0	0	5	0.01	0.01	0.375403	-5.23037	-5.23037	0
BrmiRa475	BrmiRC0393	TTTTGCGTTTCAACTCGGTCC	13	12	21	1.17605	0.942806	1.57669	-0.422955	-0.741866	0.318912
BrmiRa364	BrmiRC0394	TCTGTTGTATTTGGGCTTCGGC	0	0	15	0.01	0.01	1.12621	-6.81533	-6.81533	0
BrmiRa591	BrmiRC0395	AGGGGCGGTCCTGGAATAGCA	0	0	8	0.01	0.01	0.600644	-5.90844	-5.90844	0
BrmiRa365	BrmiRC0396	ATTTATGATTGGGTCTAGGGTA	0	0	9	0.01	0.01	0.675725	-6.07836	-6.07836	0
BrmiRa320	BrmiRC0397	ATTGGCGATATTTGTAGGCATT	264	281	369	23.8828	22.0774	27.7047	-0.21416	-0.327562	0.113402
BrmiRa234	BrmiRC0398	TTACAATGTTTGGATTTCTGGCA	0	0	6	0.01	0.01	0.450483	-5.4934	-5.4934	0
BrmiRa592	BrmiRC0400	ATTCATGTGGGGGATTGTTGG	0	0	31	0.01	0.01	2.3275	-7.86263	-7.86263	0
BrmiRa235	BrmiRC0406	TCTTTTGGATCGTATTTTGGGTA	0	0	5	0.01	0.01	0.375403	-5.23037	-5.23037	0
BrmiRa236	BrmiRC0407	GGTTCATTAGATCGTCAGTTTCA	0	5	7	0.01	0.392836	0.525564	-5.71579	-0.419938	-5.29586
BrmiRa237	BrmiRC0409	TGTTTTTTTTGGCCGAATTCTCA	0	0	5	0.01	0.01	0.375403	-5.23037	-5.23037	0
BrmiRa476	BrmiRC0411	TTCCCACAAGAACGAAAACTC	10	22	23	0.904651	1.72848	1.72685	-0.932711	0.00135824	-0.934069
BrmiRa238	BrmiRC0412	TGGGGTTTTGGAATTAAGGTTTA	0	0	5	0.01	0.01	0.375403	-5.23037	-5.23037	0
BrmiRa477	BrmiRC0415	CTTGCATATCTTAGGAGCTTT	1251	1953	1918	113.172	153.442	144.004	-0.347598	0.0915778	-0.439176
BrmiRa478	BrmiRC0416	TGAGAGCAGACTAGACTCATG	8	7	12	0.723721	0.54997	0.900966	-0.316039	-0.712119	0.39608
BrmiRa593	BrmiRC0417	AATCGGCATATTTAATACTCA	0	0	7	0.01	0.01	0.525564	-5.71579	-5.71579	0
BrmiRa321	BrmiRC0418	CTTTGTCTATCGTTTGGAAAAG	939	3802	1643	84.9467	298.712	123.357	-0.538212	1.27591	-1.81413
BrmiRa239	BrmiRC0420	TACACACGACATAGAAAAGGATA	0	0	10	0.01	0.01	0.750805	-6.23037	-6.23037	0
BrmiRa240	BrmiRC0421	TAGAATTTTTTTGGAGAGTCATA	0	0	5	0.01	0.01	0.375403	-5.23037	-5.23037	0
BrmiRa480	BrmiRC0422	AACTTTCAAACTGACTCGGAG	210	256	326	18.9977	20.1132	24.4762	-0.36556	-0.28324	-0.0823199
BrmiRa481	BrmiRC0424	TACATTTCAGTCGTCTGGTGG	277	419	573	25.0588	32.9197	43.0211	-0.779726	-0.386096	-0.39363
BrmiRa241	BrmiRC0426	TTCAGTTCGGTTGATTCGGTTTA	0	0	6	0.01	0.01	0.450483	-5.4934	-5.4934	0
BrmiRa242	BrmiRC0427	TTAGCATACTTATTATCAAATCA	0	0	5	0.01	0.01	0.375403	-5.23037	-5.23037	0
BrmiRa243	BrmiRC0428	GTTTAGAAACATGAATAGCAGTA	0	0	5	0.01	0.01	0.375403	-5.23037	-5.23037	0
BrmiRa79	BrmiRC0430	GTTATTCTATTCCACCTCTTAGA	226	360	532	20.4451	28.2842	39.9428	-0.96618	-0.497941	-0.46824
BrmiRa366	BrmiRC0431	GTGTATAGAGTAGTCAAGCATG	0	0	6	0.01	0.01	0.450483	-5.4934	-5.4934	0
BrmiRa483	BrmiRC0433	AGAGATTGTAGGCGAGACGAA	6	5	5	0.542791	0.392836	0.375403	0.531958	0.0654886	0.466469
BrmiRa484	BrmiRC0434	AAGGAAACCAAATAACTTGAC	13	19	30	1.17605	1.49278	2.25242	-0.937528	-0.593475	-0.344053
BrmiRa323	BrmiRC0435	GCTCACTGCTTTATCTGTCAGA	7	14	5	0.633256	1.09994	0.375403	0.75435	1.55092	-0.796565
BrmiRa324	BrmiRC0437	AAGGTTGTGGCGGATATCATGG	14	0	13	1.26651	0.01	0.976047	0.375838	-6.60888	6.98472
BrmiRa367	BrmiRC0438	AAGTTTAGTAAATTACGGATTG	0	10	17	0.01	0.785672	1.27637	-6.9959	-0.700046	-6.29586
BrmiRa486	BrmiRC0439	ATACTAAAAGGGATATATGAG	9	17	25	0.814186	1.33564	1.87701	-1.20501	-0.490905	-0.714103
BrmiRa244	BrmiRC0440	ATGAATCAAAGTTGTGACTTCTA	0	0	7	0.01	0.01	0.525564	-5.71579	-5.71579	0
BrmiRa487	BrmiRC0443	TATGGGTGAACTGGCAAAATC	25	0	68	2.26163	0.01	5.10547	-1.17468	-8.9959	7.82122
BrmiRa245	BrmiRC0446	GTTGTGATATATAGAAAGGTTTA	0	0	5	0.01	0.01	0.375403	-5.23037	-5.23037	0
BrmiRa488	BrmiRC0448	GCAAGTTGATTTTGGCTCTGT	40	31	150	3.6186	2.43558	11.2621	-1.63797	-2.20913	0.571166
BrmiRa246	BrmiRC0449	TTCAGGTGATTTTAGGATGTTTA	0	0	10	0.01	0.01	0.750805	-6.23037	-6.23037	0
BrmiRa81	BrmiRC0450	TTCTTAATCTACGTGCATAGCTA	13	10	14	1.17605	0.785672	1.05113	0.162008	-0.419938	0.581946
BrmiRa247	BrmiRC0451	AGGAACAGATAGAGTATAAGATA	0	0	5	0.01	0.01	0.375403	-5.23037	-5.23037	0
BrmiRa594	BrmiRC0452	ATCGGAATGTCGTCGAAAAGT	0	0	11	0.01	0.01	0.825886	-6.36787	-6.36787	0
BrmiRa248	BrmiRC0454	TCGGATTTTCGGATATTTCGGTA	0	0	19	0.01	0.01	1.42653	-7.15637	-7.15637	0
BrmiRa595	BrmiRC0456	GCTCAAGAAAGCTGTGGGAAA	0	301	197	0.01	23.6487	14.7909	-10.5305	0.677056	-11.2075
BrmiRa596	BrmiRC0457	CGGTGATGAAGAAGCTAGCGC	0	0	36	0.01	0.01	2.7029	-8.07836	-8.07836	0
BrmiRa249	BrmiRC0459	TACTAGAATGACTCATATTTTTT	0	0	6	0.01	0.01	0.450483	-5.4934	-5.4934	0
BrmiRa326	BrmiRC0460	TAGCTCCAGACTCATTCACTCA	18	55	56	1.62837	4.3212	4.20451	-1.36851	0.0394934	-1.408
BrmiRa327	BrmiRC0461	TCTGCTATCAACTTGTAGAGTC	7	9	5	0.633256	0.707105	0.375403	0.75435	0.913485	-0.159136
BrmiRa597	BrmiRC0462	ATGTGTTTATGTACTGATCGG	0	0	8	0.01	0.01	0.600644	-5.90844	-5.90844	0
BrmiRa83	BrmiRC0464	TCCGGATCTATTAAAGACACATA	12	19	25	1.08558	1.49278	1.87701	-0.789971	-0.33044	-0.45953
BrmiRa42	BrmiRC0466	TTCGGATCGGGTTCAGATATTTA	6	9	7	0.542791	0.707105	0.525564	0.0465307	0.428059	-0.381528
BrmiRa250	BrmiRC0470	TTCGGATCGGATTCGGATATTTA	0	0	5	0.01	0.01	0.375403	-5.23037	-5.23037	0
BrmiRa251	BrmiRC0471	GTTTGGGTTTAGAGTTTACGGTT	0	39	11	0.01	3.06412	0.825886	-6.36787	1.89146	-8.25933
BrmiRa252	BrmiRC0473	TGGCAACATCACAATCGGATTTA	0	0	5	0.01	0.01	0.375403	-5.23037	-5.23037	0
BrmiRa253	BrmiRC0474	TGGATATGATGAAATGGCATAAA	0	0	13	0.01	0.01	0.976047	-6.60888	-6.60888	0
BrmiRa368	BrmiRC0475	TGGCAAGTTGCCCTTCGGCTAC	0	0	7	0.01	0.01	0.525564	-5.71579	-5.71579	0
BrmiRa497	BrmiRC0482	AAGAGATCTGCAGCATGGCGC	10	0	14	0.904651	0.01	1.05113	-0.216504	-6.71579	6.49929
BrmiRa369	BrmiRC0483	TCCGAACCGAACCGACATCCAA	0	0	5	0.01	0.01	0.375403	-5.23037	-5.23037	0
BrmiRa87	BrmiRC0485	TCTTAAATTCGTTGAGATCACCA	10	0	27	0.904651	0.01	2.02717	-1.16404	-7.66333	6.49929
BrmiRa330	BrmiRC0486	TGGATACAAATTTTTGACTGCT	8	0	11	0.723721	0.01	0.825886	-0.190508	-6.36787	6.17736
BrmiRa633	BrmiRC0487	TTTTTAACCGCTGTTGGACA	0	0	7	0.01	0.01	0.525564	-5.71579	-5.71579	0
BrmiRa88	BrmiRC0488	TCTTGTTTGATTGGTGCATGTCA	7	0	8	0.633256	0.01	0.600644	0.0762781	-5.90844	5.98472
BrmiRa90	BrmiRC0489	CTACTAAAAGTAGAATTCGTCTT	13	12	14	1.17605	0.942806	1.05113	0.162008	-0.156904	0.318912
BrmiRa254	BrmiRC0490	AGGAAGAGGAGAGACGATATTTA	0	0	6	0.01	0.01	0.450483	-5.4934	-5.4934	0
BrmiRa499	BrmiRC0491	AATTGCAGCGGTGAAGGACGA	648	738	50	58.6214	57.9826	3.75403	3.96492	3.94911	0.0158075
BrmiRa598	BrmiRC0493	TTTATCCAAGGGCTTAGGGTT	0	6	5	0.01	0.471403	0.375403	-5.23037	0.328523	-5.55889
BrmiRa599	BrmiRC0494	GCGTACGAGGAGCCAAGCATG	0	0	27	0.01	0.01	2.02717	-7.66333	-7.66333	0
BrmiRa255	BrmiRC0496	AGATATTGGAAGTCGTCTGGACA	0	6	5	0.01	0.471403	0.375403	-5.23037	0.328523	-5.55889
BrmiRa256	BrmiRC0498	CAGATGAATGAACCGCCGGGAGC	0	0	11	0.01	0.01	0.825886	-6.36787	-6.36787	0
BrmiRa502	BrmiRC0499	ATAAATCCCAAGAATCATCCA	8	9	13	0.723721	0.707105	0.976047	-0.431517	-0.465026	0.0335095
BrmiRa257	BrmiRC0500	GAAATGAAGTAGAGTTGGAGCAA	0	6	16	0.01	0.471403	1.20129	-6.90844	-1.34955	-5.55889
BrmiRa503	BrmiRC0503	TGATTGAGCCGCGTCAATATC	377	787	547	34.1054	61.8324	41.069	-0.268053	0.590311	-0.858365
BrmiRa259	BrmiRC0504	TGATTTTTACGGATTTTCAGACA	0	0	6	0.01	0.01	0.450483	-5.4934	-5.4934	0
BrmiRa600	BrmiRC0505	TCTAGGATTAGAGTTTAGGGT	0	0	13	0.01	0.01	0.976047	-6.60888	-6.60888	0
BrmiRa370	BrmiRC0506	AAGACACCATGACGAAGAAGCA	0	0	6	0.01	0.01	0.450483	-5.4934	-5.4934	0
BrmiRa260	BrmiRC0507	TTGGATTTAGAATTTAGGGTATA	0	0	8	0.01	0.01	0.600644	-5.90844	-5.90844	0
BrmiRa504	BrmiRC0508	AGAGAGATATAGTTAGAGGAC	27	37	63	2.44256	2.90699	4.73007	-0.953469	-0.702338	-0.251131
BrmiRa92	BrmiRC0510	ATTATAGAGATGGGTTGGAGATA	11	13	16	0.995116	1.02137	1.20129	-0.271645	-0.234072	-0.0375735
BrmiRa505	BrmiRC0514	GGACTGTTGTCTGGCTCGAGG	105	191	260	9.49884	15.0063	19.5209	-1.0392	-0.37945	-0.659749
BrmiRa261	BrmiRC0517	CTGAAAGATGATTTGGTTGAACA	0	0	8	0.01	0.01	0.600644	-5.90844	-5.90844	0
BrmiRa601	BrmiRC0518	CGAGCTTGTACGATACATCTT	0	0	6	0.01	0.01	0.450483	-5.4934	-5.4934	0
BrmiRa506	BrmiRC0523	CAAGCGCTCTTCTCACAGCTT	79	77	164	7.14674	6.04967	12.3132	-0.784848	-1.02528	0.240429
BrmiRa262	BrmiRC0524	TTTCGGCTAAGAGACGGTTTTTA	0	0	15	0.01	0.01	1.12621	-6.81533	-6.81533	0
BrmiRa602	BrmiRC0530	AAAAATATTGTTAACGTCGTC	0	0	7	0.01	0.01	0.525564	-5.71579	-5.71579	0
BrmiRa96	BrmiRC0531	TGAGACATAAACTTCAAAAGGTA	6	6	9	0.542791	0.471403	0.675725	-0.316039	-0.519474	0.203435
BrmiRa97	BrmiRC0532	TTGAGTTGAGGTCGTATTTGGTA	12	0	22	1.08558	0.01	1.65177	-0.605546	-7.36787	6.76232
BrmiRa98	BrmiRC0533	AGTAGATAATTGAGAGCTTGTTA	12	11	15	1.08558	0.864239	1.12621	-0.053005	-0.38197	0.328965
BrmiRa603	BrmiRC0534	TTTTTAACTGCTGTTGGATAA	0	9	7	0.01	0.707105	0.525564	-5.71579	0.428059	-6.14385
BrmiRa263	BrmiRC0535	ATGAAATAGTTGATGTTGAGCCA	0	0	11	0.01	0.01	0.825886	-6.36787	-6.36787	0
BrmiRa264	BrmiRC0538	AGCGGTTTTAAGAGATTTGTACA	0	0	6	0.01	0.01	0.450483	-5.4934	-5.4934	0
BrmiRa100	BrmiRC0539	GAAATTTAAATCGTATTCGGATA	5	9	13	0.452326	0.707105	0.976047	-1.10959	-0.465026	-0.644562
BrmiRa265	BrmiRC0540	TTTTGTATTATTGAGATTCGGTG	0	0	9	0.01	0.01	0.675725	-6.07836	-6.07836	0
BrmiRa371	BrmiRC0541	TCATTAATATCTGTTGTTCTTA	0	0	7	0.01	0.01	0.525564	-5.71579	-5.71579	0
BrmiRa605	BrmiRC0542	AAAGATGGTCCGAAGAATCTC	0	0	5	0.01	0.01	0.375403	-5.23037	-5.23037	0
BrmiRa606	BrmiRC0545	AGGATAAGACATGCGCCTTGC	0	0	8	0.01	0.01	0.600644	-5.90844	-5.90844	0
BrmiRa507	BrmiRC0548	ACTTATAATGATCTCATGAAT	12	0	23	1.08558	0.01	1.72685	-0.669676	-7.432	6.76232
BrmiRa266	BrmiRC0549	CTGGAAAACTCACAGAAGACTTA	0	0	5	0.01	0.01	0.375403	-5.23037	-5.23037	0
BrmiRa508	BrmiRC0551	AGATCATCCTGCGGCTTCATT	64	83	106	5.78977	6.52108	7.95853	-0.458997	-0.287392	-0.171605
BrmiRa607	BrmiRC0552	AGAAGCGATTCACGGTGACTG	0	19	21	0.01	1.49278	1.57669	-7.30076	-0.0789013	-7.22185
BrmiRa106	BrmiRC0554	TAGGATTTGGATATGGTTTGGTT	9	14	5	0.814186	1.09994	0.375403	1.11692	1.55092	-0.433995
BrmiRa267	BrmiRC0555	CTCAAATGGCTGCAACAAAAATA	0	13	26	0.01	1.02137	1.95209	-7.60888	-0.934511	-6.67437
BrmiRa509	BrmiRC0557	ACGGAAGCATAAAACAGATCT	31	32	46	2.80442	2.51415	3.4537	-0.300443	-0.458073	0.157631
BrmiRa268	BrmiRC0558	TTATACGACTGGTACTGCGGTTA	0	0	16	0.01	0.01	1.20129	-6.90844	-6.90844	0
BrmiRa510	BrmiRC0561	ACATTAAGACTCGGTTTATAG	12	10	13	1.08558	0.785672	0.976047	0.153446	-0.313023	0.466469
BrmiRa102	BrmiRC0562	ATTGGTTGAATTGTAGTTAGGTA	233	241	320	21.0784	18.9347	24.0258	-0.188819	-0.34355	0.154731
BrmiRa269	BrmiRC0564	AACGTATTTTGTGGTCGATGGTA	0	14	10	0.01	1.09994	0.750805	-6.23037	0.550915	-6.78128
BrmiRa270	BrmiRC0565	AAGGAAAGAAACGTATGTTAATT	0	0	9	0.01	0.01	0.675725	-6.07836	-6.07836	0
BrmiRa511	BrmiRC0566	AGAAGAGCTCGATGAAGACTG	11	0	10	0.995116	0.01	0.750805	0.406427	-6.23037	6.63679
BrmiRa271	BrmiRC0567	AGGGAAGTGAGTGAAAGTCGGAT	0	0	10	0.01	0.01	0.750805	-6.23037	-6.23037	0
BrmiRa272	BrmiRC0568	TTTGAAAACGTGGAATCGGTATT	0	0	5	0.01	0.01	0.375403	-5.23037	-5.23037	0
BrmiRa512	BrmiRC0569	TACCTGATGAGATCTAGACGT	5	0	5	0.452326	0.01	0.375403	0.268923	-5.23037	5.49929
BrmiRa273	BrmiRC0571	CGAGAATGAAACGAACATGGCTA	0	0	5	0.01	0.01	0.375403	-5.23037	-5.23037	0
BrmiRa514	BrmiRC0572	GAATGTTGTCTGGACCGAGGA	5	10	9	0.452326	0.785672	0.675725	-0.579074	0.217492	-0.796565
BrmiRa515	BrmiRC0573	TTACAAGCGGAAAAAGAAACA	26	22	24	2.35209	1.72848	1.80193	0.3844	-0.0600423	0.444443
BrmiRa516	BrmiRC0574	AACAGAGTAGGGTTCGATAGA	17	13	23	1.53791	1.02137	1.72685	-0.167176	-0.757634	0.590458
BrmiRa608	BrmiRC0575	TAAGGCAGCATGGCCACATTG	0	0	6	0.01	0.01	0.450483	-5.4934	-5.4934	0
BrmiRa107	BrmiRC0576	TCAGATCTAAGGAGAGATGGATA	25	0	79	2.26163	0.01	5.93136	-1.391	-9.21222	7.82122
BrmiRa634	BrmiRC0578	CGCTATCCATCCTGAGTTCC	0	0	8	0.01	0.01	0.600644	-5.90844	-5.90844	0
BrmiRa274	BrmiRC0580	TAATGTTAAGGACTCCAATGGTG	0	0	8	0.01	0.01	0.600644	-5.90844	-5.90844	0
BrmiRa275	BrmiRC0582	TGAGTCTGTTTAAGTTGATGACA	0	5	6	0.01	0.392836	0.450483	-5.4934	-0.197546	-5.29586
BrmiRa609	BrmiRC0583	TGAAATAGAGTCATGTGGAAC	0	6	21	0.01	0.471403	1.57669	-7.30076	-1.74187	-5.55889
BrmiRa610	BrmiRC0584	GGAGCATCATCAAGATTCACA	0	0	9	0.01	0.01	0.675725	-6.07836	-6.07836	0
BrmiRa519	BrmiRC0585	TCCGATGTCGTCCAGCGGTTA	713	769	620	64.5016	60.4182	46.5499	0.470557	0.376204	0.094353
BrmiRa276	BrmiRC0587	TCAGTAGAATTGTGCATTATATA	0	0	5	0.01	0.01	0.375403	-5.23037	-5.23037	0
BrmiRa109	BrmiRC0589	ACTGGACTTATAAGAAAAGGGTT	36	41	48	3.25674	3.22126	3.60386	-0.146114	-0.161922	0.0158075
BrmiRa277	BrmiRC0590	ATTGGTTGATTTGTGGTTAGATA	0	5	6	0.01	0.392836	0.450483	-5.4934	-0.197546	-5.29586
BrmiRa110	BrmiRC0592	GCGGTTAGAAATTGGTGCGTTTA	24	24	11	2.17116	1.88561	0.825886	1.39445	1.19102	0.203435
BrmiRa278	BrmiRC0593	CTAGGATTTGGGTTTAGGATATA	0	14	7	0.01	1.09994	0.525564	-5.71579	1.06549	-6.78128
BrmiRa279	BrmiRC0595	TTGGTTTGGTTTGAGGAGATATA	0	0	35	0.01	0.01	2.62782	-8.03772	-8.03772	0
BrmiRa111	BrmiRC0596	CTGGAGTAGTGAAAAGATGGATG	72	0	110	6.51349	0.01	8.25886	-0.342512	-9.6898	9.34729
BrmiRa522	BrmiRC0597	TCTGAACCCTTGGATAAATCA	11	16	34	0.995116	1.25708	2.55274	-1.35911	-1.02197	-0.337134
BrmiRa113	BrmiRC0598	ATTGGTTGATTTGTGGTTAGGTG	13	8	18	1.17605	0.628538	1.35145	-0.200562	-1.10444	0.903874
BrmiRa280	BrmiRC0599	AGGAGAAGGATAGTATAGTATTA	0	0	10	0.01	0.01	0.750805	-6.23037	-6.23037	0
BrmiRa93	BrmiRC0601	TATGAAAGTTGTTTGGACCTTTT	17	0	12	1.53791	0.01	0.900966	0.771423	-6.4934	7.26482
BrmiRa611	BrmiRC0603	TTATGAAAGTCAGTTTAATGT	0	0	7	0.01	0.01	0.525564	-5.71579	-5.71579	0
BrmiRa114	BrmiRC0604	TATGAAATCTACGTTTGACGGTA	5	10	8	0.452326	0.785672	0.600644	-0.409149	0.387417	-0.796565
BrmiRa116	BrmiRC0607	TTAGCGGAATATAAGAATCGGTT	365	382	336	33.0198	30.0127	25.2271	0.388358	0.2506	0.137758
BrmiRa372	BrmiRC0608	TTGGTAGTAATGCGTGTTCCCG	0	97	108	0.01	7.62102	8.1087	-9.66333	-0.0894861	-9.57384
BrmiRa612	BrmiRC0611	CAAGGAATAGAAGGCCTGGCC	0	6	13	0.01	0.471403	0.976047	-6.60888	-1.04999	-5.55889
BrmiRa281	BrmiRC0612	TCAGAACAAGTAAGTAACTGACA	0	0	11	0.01	0.01	0.825886	-6.36787	-6.36787	0
BrmiRa282	BrmiRC0613	AATAGATATTGAACTGAAGAAGA	0	0	12	0.01	0.01	0.900966	-6.4934	-6.4934	0
BrmiRa118	BrmiRC0618	TACGGAAGTTTTGAAGATAATTA	26	33	47	2.35209	2.59272	3.52878	-0.585226	-0.444706	-0.14052
BrmiRa283	BrmiRC0620	ACTTACAAGTAAGTCGTCTGGAA	0	0	13	0.01	0.01	0.976047	-6.60888	-6.60888	0
BrmiRa284	BrmiRC0621	TAAGGATTCTAAGAATGATTGTA	0	0	5	0.01	0.01	0.375403	-5.23037	-5.23037	0
BrmiRa285	BrmiRC0624	AATAAAATTCGGACACATGGCAT	0	0	8	0.01	0.01	0.600644	-5.90844	-5.90844	0
BrmiRa525	BrmiRC0625	TGTACCAGTAGAGTGATCCGT	30	23	16	2.71395	1.80705	1.20129	1.17581	0.589051	0.586763
BrmiRa373	BrmiRC0626	TGTTCTGGATTAATATGCGGTA	0	5	9	0.01	0.392836	0.675725	-6.07836	-0.782508	-5.29586
BrmiRa613	BrmiRC0627	TCAGACGTGTCAGATGGTTAA	0	0	5	0.01	0.01	0.375403	-5.23037	-5.23037	0
BrmiRa119	BrmiRC0630	AGGGCGGGTATATTTTTGTTTTA	38	40	64	3.43767	3.14269	4.80515	-0.483149	-0.612583	0.129434
BrmiRa120	BrmiRC0635	CTTGTCATGTGGGAAAGTTGTTA	5	6	17	0.452326	0.471403	1.27637	-1.49661	-1.43701	-0.0595999
BrmiRa527	BrmiRC0637	TGGTAGAACGACCGCATGATC	49	53	40	4.43279	4.16406	3.00322	0.561705	0.471481	0.0902239
BrmiRa614	BrmiRC0639	TTTGACCAGCGAGTTGACTTT	0	0	5	0.01	0.01	0.375403	-5.23037	-5.23037	0
BrmiRa529	BrmiRC0641	ACTCTGATCATCGGGCTCGGA	24	47	34	2.17116	3.69266	2.55274	-0.233577	0.532615	-0.766192
BrmiRa286	BrmiRC0643	AAGCATTGATAGAAACATCACTA	0	0	7	0.01	0.01	0.525564	-5.71579	-5.71579	0
BrmiRa287	BrmiRC0645	TTCTGAATTATAGAAGCCGTATA	0	0	10	0.01	0.01	0.750805	-6.23037	-6.23037	0
BrmiRa615	BrmiRC0646	TTTGGACGACTCTCGGAAGAC	0	0	8	0.01	0.01	0.600644	-5.90844	-5.90844	0
BrmiRa616	BrmiRC0647	ACATAGAGTTTTCGATGGACG	0	0	6	0.01	0.01	0.450483	-5.4934	-5.4934	0
BrmiRa374	BrmiRC0648	TGGAGCAATGGGATCGAGAGAC	0	6	8	0.01	0.471403	0.600644	-5.90844	-0.349549	-5.55889
BrmiRa338	BrmiRC0649	TCGCTCCGGTGAGGTCGCTCTG	8	10	9	0.723721	0.785672	0.675725	0.0989981	0.217492	-0.118494
BrmiRa375	BrmiRC0651	ATGAAGTCTTCATGGAGTCGTC	0	0	13	0.01	0.01	0.976047	-6.60888	-6.60888	0
BrmiRa288	BrmiRC0652	TCTGGATCTGAAGATTAAAGACA	0	0	10	0.01	0.01	0.750805	-6.23037	-6.23037	0
BrmiRa123	BrmiRC0655	TTTATTTTTTTGATCCGGATATA	17	0	46	1.53791	0.01	3.4537	-1.16718	-8.432	7.26482
BrmiRa532	BrmiRC0656	TTCCTCGGAATCTCCTCGGTA	29	44	35	2.62349	3.45696	2.62782	-0.00237889	0.395637	-0.398016
BrmiRa617	BrmiRC0660	ATGGGATAACGGCTGACTTAC	0	0	7	0.01	0.01	0.525564	-5.71579	-5.71579	0
BrmiRa635	BrmiRC0663	ATAATTTGTTTGATTGATGT	0	10	8	0.01	0.785672	0.600644	-5.90844	0.387417	-6.29586
BrmiRa289	BrmiRC0664	TTTGGAATTAATCAGGATTGCTA	0	0	36	0.01	0.01	2.7029	-8.07836	-8.07836	0
BrmiRa290	BrmiRC0667	ACGGAGAGAGTAGCATATATATT	0	0	6	0.01	0.01	0.450483	-5.4934	-5.4934	0
BrmiRa618	BrmiRC0668	AAGAAGAAATCGTAGCTCAGT	0	0	10	0.01	0.01	0.750805	-6.23037	-6.23037	0
BrmiRa291	BrmiRC0669	AAAGTCGGGTACTCGCAGATGGA	0	0	5	0.01	0.01	0.375403	-5.23037	-5.23037	0
BrmiRa376	BrmiRC0671	TTATGACGGTGAAAGCTGGTGT	0	6	6	0.01	0.471403	0.450483	-5.4934	0.0654886	-5.55889
BrmiRa619	BrmiRC0672	TTTGGCTCAAGCTCGGTCGCT	0	0	7	0.01	0.01	0.525564	-5.71579	-5.71579	0
BrmiRa292	BrmiRC0673	TAGGCTCTGTGCTCGCGCACCCA	0	0	8	0.01	0.01	0.600644	-5.90844	-5.90844	0
BrmiRa533	BrmiRC0674	GATGAAGGGACGATCATTCGG	38	47	29	3.43767	3.69266	2.17733	0.65887	0.762096	-0.103227
BrmiRa377	BrmiRC0675	TCAAGAGTGGTTGGAAAGATTG	0	0	21	0.01	0.01	1.57669	-7.30076	-7.30076	0
BrmiRa293	BrmiRC0676	TCAGAGATCATTCATATACCACA	0	0	6	0.01	0.01	0.450483	-5.4934	-5.4934	0
BrmiRa294	BrmiRC0679	TATTTAGGAACAGAGGGAGTATA	0	0	5	0.01	0.01	0.375403	-5.23037	-5.23037	0
BrmiRa620	BrmiRC0680	TGGCTATCCTCTCAGAGCGAC	0	6	5	0.01	0.471403	0.375403	-5.23037	0.328523	-5.55889
BrmiRa378	BrmiRC0683	TCAGTTCGTCAATACGGTCGGT	0	0	5	0.01	0.01	0.375403	-5.23037	-5.23037	0
BrmiRa629	BrmiRC0684	GGGGCAATGAACATTCGGCG	22	0	27	1.99023	0.01	2.02717	-0.0265328	-7.66333	7.63679
BrmiRa125	BrmiRC0685	CCTTCCCGTGGACTGTTTGGGTG	9	0	5	0.814186	0.01	0.375403	1.11692	-5.23037	6.34729
BrmiRa2	BrmiRC689	CATGGTACATGGACATCGTTTTA	5	10	0	0.452326	0.785672	0.01	5.49929	6.29586	-0.796565
BrmiRa4	BrmiRC690	AGGGTTAGATTTTGGAATGCATA	21	0	0	1.89977	0.01	0.01	7.56968	0	7.56968
BrmiRa6	BrmiRC691	ATATGACGTAGTTTGATAGGATA	7	0	0	0.633256	0.01	0.01	5.98472	0	5.98472
BrmiRa8	BrmiRC692	ATATGGAGTTGAGTTGGAGCATT	12	0	0	1.08558	0.01	0.01	6.76232	0	6.76232
BrmiRa9	BrmiRC693	AACGGATGGAATACATTGCTTCA	8	0	0	0.723721	0.01	0.01	6.17736	0	6.17736
BrmiRa10	BrmiRC694	AGGCTTAGCGGTGGTCTGTGACA	7	8	0	0.633256	0.628538	0.01	5.98472	5.97393	0.0107895
BrmiRa12	BrmiRC695	TGCTCACGGCTCTTTCTGTCAGT	13	5	0	1.17605	0.392836	0.01	6.8778	5.29586	1.58195
BrmiRa14	BrmiRC696	ATATGATATATGTAGAGATTGTT	16	0	0	1.44744	0.01	0.01	7.17736	0	7.17736
BrmiRa16	BrmiRC697	CGGTCTGTTTGTCAATGATGGTA	6	13	0	0.542791	1.02137	0.01	5.76232	6.67437	-0.912043
BrmiRa18	BrmiRC698	TTTGCGGTTGGTAGCGGTTGTTA	10	0	0	0.904651	0.01	0.01	6.49929	0	6.49929
BrmiRa20	BrmiRC699	TCATTCAGATGGATCATCCGGAT	6	5	0	0.542791	0.392836	0.01	5.76232	5.29586	0.466469
BrmiRa23	BrmiRC700	CTGGAGTAGTGAAAAGATGGGTG	7	110	0	0.633256	8.64239	0.01	5.98472	9.75529	-3.77057
BrmiRa24	BrmiRC701	ATTATTGAGTGAGGATGGAGATA	10	0	0	0.904651	0.01	0.01	6.49929	0	6.49929
BrmiRa25	BrmiRC702	AGAAGTTCAGGTAGTTTTTCTTA	13	0	0	1.17605	0.01	0.01	6.8778	0	6.8778
BrmiRa26	BrmiRC703	TTTGGGTTTAGAGTTTACGGTTT	7	7	0	0.633256	0.54997	0.01	5.98472	5.78128	0.203435
BrmiRa27	BrmiRC704	TCTAACAGAACCGAAGATAAATA	5	10	0	0.452326	0.785672	0.01	5.49929	6.29586	-0.796565
BrmiRa28	BrmiRC705	ATAGGGGTTTGAAGATTTTGGTA	17	0	0	1.53791	0.01	0.01	7.26482	0	7.26482
BrmiRa30	BrmiRC706	AAGTAATGGGCTTATGTTTTTTA	5	9	0	0.452326	0.707105	0.01	5.49929	6.14385	-0.644562
BrmiRa33	BrmiRC707	CGGGCTACGCCCGGATCTGGACA	5	0	0	0.452326	0.01	0.01	5.49929	0	5.49929
BrmiRa34	BrmiRC708	TAGGATTTTTTTGGAGAGTCATA	6	11	0	0.542791	0.864239	0.01	5.76232	6.43336	-0.671035
BrmiRa35	BrmiRC709	TCGGAATTCGGCGTGTTTTCTTA	40	55	0	3.6186	4.3212	0.01	8.49929	8.75529	-0.255997
BrmiRa36	BrmiRC710	AGAAGCTATCGAAAGAAACTCTT	5	0	0	0.452326	0.01	0.01	5.49929	0	5.49929
BrmiRa37	BrmiRC711	TTGCGCGAGATGAACATTATATA	30	33	0	2.71395	2.59272	0.01	8.08425	8.01832	0.065931
BrmiRa39	BrmiRC712	TTAGGATGGTTTGAAGCAGTTTA	11	0	0	0.995116	0.01	0.01	6.63679	0	6.63679
BrmiRa43	BrmiRC713	AACTGTCGTTTGTTGTCCGCATA	11	22	0	0.995116	1.72848	0.01	6.63679	7.43336	-0.796565
BrmiRa45	BrmiRC714	ATTGAGAAAATGGAGTGGGAAAT	7	12	0	0.633256	0.942806	0.01	5.98472	6.55889	-0.574173
BrmiRa47	BrmiRC715	ATCATCTGGATAGATCATACAAT	13	0	0	1.17605	0.01	0.01	6.8778	0	6.8778
BrmiRa48	BrmiRC716	GAAGTGAAACTGGCAACCTGTTA	36	0	0	3.25674	0.01	0.01	8.34729	0	8.34729
BrmiRa49	BrmiRC717	ACAGAACTTAAACAAAATGAAGA	23	0	0	2.0807	0.01	0.01	7.70092	0	7.70092
BrmiRa50	BrmiRC718	TGGCCTTGACAGAGAATGAATAG	5	0	0	0.452326	0.01	0.01	5.49929	0	5.49929
BrmiRa51	BrmiRC719	AAGGAGATGGATAATGCTGACTA	13	0	0	1.17605	0.01	0.01	6.8778	0	6.8778
BrmiRa52	BrmiRC720	TTGCACGGGATGAACATTATATA	22	37	0	1.99023	2.90699	0.01	7.63679	8.18338	-0.546587
BrmiRa53	BrmiRC721	AAACAACCGTCGTTTGTCGTTCA	12	0	0	1.08558	0.01	0.01	6.76232	0	6.76232
BrmiRa54	BrmiRC722	ATATGTAGAAATTTTTGTTACTA	6	0	0	0.542791	0.01	0.01	5.76232	0	5.76232
BrmiRa58	BrmiRC723	TGACGGTTTTTGGCATATCTCTA	9	5	0	0.814186	0.392836	0.01	6.34729	5.29586	1.05143
BrmiRa59	BrmiRC724	GTTATTCCGACGACATACCGACA	5	9	0	0.452326	0.707105	0.01	5.49929	6.14385	-0.644562
BrmiRa62	BrmiRC725	TCTTTGGTTGTTGGTCTAAGGCA	6	0	0	0.542791	0.01	0.01	5.76232	0	5.76232
BrmiRa63	BrmiRC726	TTTGTGAAGTGGAATATGGTTTA	6	0	0	0.542791	0.01	0.01	5.76232	0	5.76232
BrmiRa64	BrmiRC727	TATTGGGTCGATTATGGGTATTA	9	0	0	0.814186	0.01	0.01	6.34729	0	6.34729
BrmiRa66	BrmiRC728	GTGAGGTTGATGTTGATGGAATA	13	0	0	1.17605	0.01	0.01	6.8778	0	6.8778
BrmiRa67	BrmiRC729	TGGATGTGCAGATGTGTTATCTA	7	0	0	0.633256	0.01	0.01	5.98472	0	5.98472
BrmiRa69	BrmiRC730	ATGCAGATTGCTGATGTGGCTTA	9	0	0	0.814186	0.01	0.01	6.34729	0	6.34729
BrmiRa70	BrmiRC731	TAGGATTTGGATATGATTTGGTA	9	0	0	0.814186	0.01	0.01	6.34729	0	6.34729
BrmiRa71	BrmiRC732	TGGGCTTAAGTAGTGAAAGGATA	14	14	0	1.26651	1.09994	0.01	6.98472	6.78128	0.203435
BrmiRa73	BrmiRC733	TTTAGAATTATGCACGTAGATTA	6	0	0	0.542791	0.01	0.01	5.76232	0	5.76232
BrmiRa74	BrmiRC734	AATGATGTGATCTTTGGGCAATA	6	0	0	0.542791	0.01	0.01	5.76232	0	5.76232
BrmiRa76	BrmiRC735	GCAGAACTTTAGATGGATGTTTA	5	0	0	0.452326	0.01	0.01	5.49929	0	5.49929
BrmiRa77	BrmiRC736	CAAGTTGTAGGTTAGTTTTGGCA	14	27	0	1.26651	2.12131	0.01	6.98472	7.72881	-0.744098
BrmiRa78	BrmiRC737	TGTCTTTAATAGATCCGGGTTTA	5	5	0	0.452326	0.392836	0.01	5.49929	5.29586	0.203435
BrmiRa80	BrmiRC738	TTATGAAACACGCGTCAGACACA	12	0	0	1.08558	0.01	0.01	6.76232	0	6.76232
BrmiRa82	BrmiRC739	CTGAGACGACTTACATGAAAATT	12	0	0	1.08558	0.01	0.01	6.76232	0	6.76232
BrmiRa85	BrmiRC740	TAATGAAAGTTGAAGTTGAGCCA	20	0	0	1.8093	0.01	0.01	7.49929	0	7.49929
BrmiRa86	BrmiRC741	TGTTTGATCGGAAAACGGTGATA	17	0	0	1.53791	0.01	0.01	7.26482	0	7.26482
BrmiRa89	BrmiRC742	ACTGTGACTGTCAGGCATTATTT	9	0	0	0.814186	0.01	0.01	6.34729	0	6.34729
BrmiRa91	BrmiRC743	CTTACTTGTAAGTCGTCTGGGAA	18	0	0	1.62837	0.01	0.01	7.34729	0	7.34729
BrmiRa94	BrmiRC744	AGAACCGGTTCTTAACTTTAACA	21	0	0	1.89977	0.01	0.01	7.56968	0	7.56968
BrmiRa95	BrmiRC745	AGAAGACTTATGTGTGCTAAACA	5	0	0	0.452326	0.01	0.01	5.49929	0	5.49929
BrmiRa99	BrmiRC746	AGAAGTGGGTTGGAGCAATTTCA	6	0	0	0.542791	0.01	0.01	5.76232	0	5.76232
BrmiRa101	BrmiRC747	TCATGGTGGTTGTGGTATTGATA	17	0	0	1.53791	0.01	0.01	7.26482	0	7.26482
BrmiRa103	BrmiRC748	ACAGAGGTTCTGAATATGGTATA	10	0	0	0.904651	0.01	0.01	6.49929	0	6.49929
BrmiRa104	BrmiRC749	AGCAGGTTGGCCGGTTGAGTTTA	8	0	0	0.723721	0.01	0.01	6.17736	0	6.17736
BrmiRa105	BrmiRC750	TCTGGATCTGAGAATAGGAGGTA	16	0	0	1.44744	0.01	0.01	7.17736	0	7.17736
BrmiRa108	BrmiRC751	AAAGTCGTTGTAGTATAGTGGTA	21	0	0	1.89977	0.01	0.01	7.56968	0	7.56968
BrmiRa112	BrmiRC752	CTGTAAGTAGAAGTATATGGATA	82	0	0	7.41814	0.01	0.01	9.53491	0	9.53491
BrmiRa117	BrmiRC753	TGAAGAAGGGGTTCATAGGAATA	9	0	0	0.814186	0.01	0.01	6.34729	0	6.34729
BrmiRa121	BrmiRC754	AACAAGGTCGATGTATGTGTGTA	11	0	0	0.995116	0.01	0.01	6.63679	0	6.63679
BrmiRa122	BrmiRC755	TTTGACCATGGTATTGAGGAACA	6	0	0	0.542791	0.01	0.01	5.76232	0	5.76232
BrmiRa124	BrmiRC756	TAAGATGAAATGTAGACGGTTTA	33	0	0	2.98535	0.01	0.01	8.22176	0	8.22176
BrmiRa150	BrmiRC757	TTCCTTGACGTGCTGCCACTAG	6	10	16	0.542791	0.785672	1.20129	-1.14611	-0.612583	-0.533531
BrmiRa295	BrmiRC758	TGGTCTCAGCCAAAACTACTCC	5	11	0	0.452326	0.864239	0.01	5.49929	6.43336	-0.934069
BrmiRa296	BrmiRC759	TGAGCCTGTGGAAATACGTTTC	5	0	0	0.452326	0.01	0.01	5.49929	0	5.49929
BrmiRa297	BrmiRC760	TCGCAGACTTTAAATCGGTACG	8	0	0	0.723721	0.01	0.01	6.17736	0	6.17736
BrmiRa300	BrmiRC761	AGGAAATTCCGAGGAACACTTG	9	0	0	0.814186	0.01	0.01	6.34729	0	6.34729
BrmiRa301	BrmiRC762	CGGTTAGGGTAAACCGGTCGGT	13	14	0	1.17605	1.09994	0.01	6.8778	6.78128	0.0965193
BrmiRa302	BrmiRC763	ATGATGGCGGTTGAGCAAGTAT	5	0	0	0.452326	0.01	0.01	5.49929	0	5.49929
BrmiRa305	BrmiRC764	TTAAAACTGGACATAGGTATCA	9	0	0	0.814186	0.01	0.01	6.34729	0	6.34729
BrmiRa306	BrmiRC765	AAGAATCTAAGGTATATAAGTA	43	0	0	3.89	0.01	0.01	8.60363	0	8.60363
BrmiRa308	BrmiRC766	TCATGGATCAATGAGCTAGACA	10	0	0	0.904651	0.01	0.01	6.49929	0	6.49929
BrmiRa311	BrmiRC767	TGGGTATAAGTGGGTATTCGTG	6	0	0	0.542791	0.01	0.01	5.76232	0	5.76232
BrmiRa313	BrmiRC768	ATGGCATGTGAGCATCTTAGCC	20	0	0	1.8093	0.01	0.01	7.49929	0	7.49929
BrmiRa316	BrmiRC769	TAGCCAAGGATGACTTGCCTGC	218	297	426	19.7214	23.3345	31.9843	-0.697602	-0.454902	-0.2427
BrmiRa317	BrmiRC770	TGGCTTCATCAGATAGTCGATG	16	16	0	1.44744	1.25708	0.01	7.17736	6.97393	0.203435
BrmiRa319	BrmiRC771	TTTTAGATCAATAAAAACTCGG	8	0	0	0.723721	0.01	0.01	6.17736	0	6.17736
BrmiRa322	BrmiRC772	TATGCATTGAGAGTGGAAGAAT	19	0	0	1.71884	0.01	0.01	7.42529	0	7.42529
BrmiRa325	BrmiRC773	CCATTAGATTTCAAAGGACGAG	35	0	0	3.16628	0.01	0.01	8.30664	0	8.30664
BrmiRa328	BrmiRC774	TTGGAAAGATTATGAGAGCATG	19	0	0	1.71884	0.01	0.01	7.42529	0	7.42529
BrmiRa329	BrmiRC775	TGAAGTGGAGTAGAGTATAATG	171	138	0	15.4695	10.8423	0.01	10.5952	10.0825	0.512763
BrmiRa331	BrmiRC776	TGCCGGGACCGGTAGTTAGGAT	7	0	0	0.633256	0.01	0.01	5.98472	0	5.98472
BrmiRa332	BrmiRC777	TTGGACCGTTTCGAGGTGGCGA	15	0	0	1.35698	0.01	0.01	7.08425	0	7.08425
BrmiRa333	BrmiRC778	GGAATGTTGTCTGGATCGAGGA	36	42	60	3.25674	3.29982	4.50483	-0.468042	-0.449085	-0.0189579
BrmiRa334	BrmiRC779	ATACATGCTCTCATAATATTCC	6	0	0	0.542791	0.01	0.01	5.76232	0	5.76232
BrmiRa335	BrmiRC780	ATACATAAACACTTCACCTGTG	12	0	0	1.08558	0.01	0.01	6.76232	0	6.76232
BrmiRa336	BrmiRC781	CGAGTTTCCACTCTGAGATCAG	5	0	0	0.452326	0.01	0.01	5.49929	0	5.49929
BrmiRa337	BrmiRC782	CCACTGGCAGATGGCAAGCTTT	9	0	0	0.814186	0.01	0.01	6.34729	0	6.34729
BrmiRa339	BrmiRC783	TTGGAATCCTGATCCTGAGCTA	6	0	0	0.542791	0.01	0.01	5.76232	0	5.76232
BrmiRa379	BrmiRC784	TGCCTGGCTCCCTGTATGCCA	3374	915	0	305.229	71.889	0.01	14.8976	12.8116	2.08605
BrmiRa381	BrmiRC785	ATACTAAAAGTTGAATAAGAG	10	15	0	0.904651	1.17851	0.01	6.49929	6.88082	-0.381528
BrmiRa382	BrmiRC786	AGGAGCAGAACCAAGCTATTC	6	0	0	0.542791	0.01	0.01	5.76232	0	5.76232
BrmiRa383	BrmiRC787	CGACCACGAAACGAACAGGGC	5	0	0	0.452326	0.01	0.01	5.49929	0	5.49929
BrmiRa385	BrmiRC788	GAAAATGGAGTGGGAAATGGA	12	0	0	1.08558	0.01	0.01	6.76232	0	6.76232
BrmiRa388	BrmiRC789	ATGGAGTGAGAAATGGAGTAG	9	0	0	0.814186	0.01	0.01	6.34729	0	6.34729
BrmiRa393	BrmiRC790	CCGACGGAATATGACTCGTCG	20	0	0	1.8093	0.01	0.01	7.49929	0	7.49929
BrmiRa397	BrmiRC791	TGATTTATCCAAGGGTTCAGG	6	10	0	0.542791	0.785672	0.01	5.76232	6.29586	-0.533531
BrmiRa398	BrmiRC792	TAATCTGCATCCTGGGGTTTA	16	0	0	1.44744	0.01	0.01	7.17736	0	7.17736
BrmiRa401	BrmiRC793	TGGGAGTGGAAGAATTGCCCA	6	0	0	0.542791	0.01	0.01	5.76232	0	5.76232
BrmiRa405	BrmiRC794	AAGGCTAGCGCTCATGGTCGG	5	0	0	0.452326	0.01	0.01	5.49929	0	5.49929
BrmiRa407	BrmiRC795	AGTTTTAGATCAATAAAAACC	8	0	0	0.723721	0.01	0.01	6.17736	0	6.17736
BrmiRa408	BrmiRC796	TCTTTATTGATCTAAAACTGG	8	0	0	0.723721	0.01	0.01	6.17736	0	6.17736
BrmiRa409	BrmiRC797	GGAATGTTGTCTGGCACGAGG	6	9	0	0.542791	0.707105	0.01	5.76232	6.14385	-0.381528
BrmiRa417	BrmiRC798	TTGCAGCACATTTCACGAAGG	7	9	0	0.633256	0.707105	0.01	5.98472	6.14385	-0.159136
BrmiRa421	BrmiRC799	GGGTCGACATGAGAACACATG	19	12	0	1.71884	0.942806	0.01	7.42529	6.55889	0.8664
BrmiRa425	BrmiRC800	CTGCTGTGGCATCATCAAGAT	10	0	0	0.904651	0.01	0.01	6.49929	0	6.49929
BrmiRa427	BrmiRC801	TTGCTTTTGAGAGATCTGGAA	5	0	0	0.452326	0.01	0.01	5.49929	0	5.49929
BrmiRa430	BrmiRC802	GATCATGTTCGTAGTTTCACC	197	445	0	17.8216	34.9624	0.01	10.7994	11.7716	-0.972175
BrmiRa431	BrmiRC803	TGGTTGCTGCAGGTTTCGGCG	5	0	0	0.452326	0.01	0.01	5.49929	0	5.49929
BrmiRa432	BrmiRC804	TTGGACTGAAGGGAGCTCCCT	109	111	0	9.8607	8.72096	0.01	9.94555	9.76834	0.177203
BrmiRa433	BrmiRC805	GAGGATTGAGAAAACAGGGTT	5	0	0	0.452326	0.01	0.01	5.49929	0	5.49929
BrmiRa434	BrmiRC806	TCAAATGTCTTTGGGCAATAT	5	0	0	0.452326	0.01	0.01	5.49929	0	5.49929
BrmiRa436	BrmiRC807	ATTCGGCAAAGGTACAAACAA	5	0	0	0.452326	0.01	0.01	5.49929	0	5.49929
BrmiRa437	BrmiRC808	TGGGCTAGAGTAGTGAAAGGA	8	0	0	0.723721	0.01	0.01	6.17736	0	6.17736
BrmiRa441	BrmiRC809	ATCATGCTATCCCTTTCGATT	7	0	0	0.633256	0.01	0.01	5.98472	0	5.98472
BrmiRa444	BrmiRC810	ATGGAGTGGAAAATGGAGTAG	31	0	0	2.80442	0.01	0.01	8.13156	0	8.13156
BrmiRa445	BrmiRC811	AAATTGAAAGATCAGATCGTC	18	0	0	1.62837	0.01	0.01	7.34729	0	7.34729
BrmiRa451	BrmiRC812	AGTGGAAAATGGAGTAGGGTT	33	63	0	2.98535	4.94973	0.01	8.22176	8.95121	-0.729451
BrmiRa455	BrmiRC813	AGGGATCTTCTCAGGAACGGT	70	0	0	6.33256	0.01	0.01	9.30664	0	9.30664
BrmiRa456	BrmiRC814	TGAAGAGAAGGTAGATCGGTA	6	0	0	0.542791	0.01	0.01	5.76232	0	5.76232
BrmiRa461	BrmiRC815	TCCCGGTTTGTGGTATATGTT	5	0	0	0.452326	0.01	0.01	5.49929	0	5.49929
BrmiRa463	BrmiRC816	AATGGAGTGGGAAATGGAGTA	32	0	0	2.89488	0.01	0.01	8.17736	0	8.17736
BrmiRa467	BrmiRC817	TCCATAATTAGGTTGTTGGTA	114	0	0	10.313	0.01	0.01	10.0103	0	10.0103
BrmiRa468	BrmiRC818	ATATATATATACTAGGGTCGG	10	0	0	0.904651	0.01	0.01	6.49929	0	6.49929
BrmiRa469	BrmiRC819	ACATGGATCTTTTAGGAACGG	13	0	0	1.17605	0.01	0.01	6.8778	0	6.8778
BrmiRa473	BrmiRC820	AGTGGGAAATGGAGTAGGGTT	25	90	0	2.26163	7.07105	0.01	7.82122	9.46578	-1.64456
BrmiRa479	BrmiRC821	TAAAAATTACTTAAGAACACA	9	0	0	0.814186	0.01	0.01	6.34729	0	6.34729
BrmiRa482	BrmiRC822	TGCCTGGCTCCCTGTATACCA	14	18	0	1.26651	1.41421	0.01	6.98472	7.14385	-0.159136
BrmiRa485	BrmiRC823	TATTATAAAACCGGCGGTTAG	5	0	0	0.452326	0.01	0.01	5.49929	0	5.49929
BrmiRa489	BrmiRC824	GCAAGTAGACTTTGGCTCTGT	85	66	0	7.68954	5.18544	0.01	9.58675	9.01832	0.568431
BrmiRa490	BrmiRC825	TGGGAAAATAGAGGATGATAT	7	0	0	0.633256	0.01	0.01	5.98472	0	5.98472
BrmiRa491	BrmiRC826	TTCCACAGCTTTCTTGAACTT	134	0	0	12.1223	0.01	0.01	10.2435	0	10.2435
BrmiRa492	BrmiRC827	TGACCGAGTAGACCGATAGTC	361	447	0	32.6579	35.1195	0.01	11.6732	11.7781	-0.104841
BrmiRa493	BrmiRC828	TAAGATGAGAGAGCGAAAGGT	36	35	0	3.25674	2.74985	0.01	8.34729	8.10321	0.244077
BrmiRa494	BrmiRC829	TGAAGGATTAGAATCAGTGCT	27	18	0	2.44256	1.41421	0.01	7.93225	7.14385	0.788397
BrmiRa495	BrmiRC830	TTCAAGAACTCGACGAAGACC	18	15	0	1.62837	1.17851	0.01	7.34729	6.88082	0.466469
BrmiRa496	BrmiRC831	TTGTGATTTGGTTGGAATATC	13	13	0	1.17605	1.02137	0.01	6.8778	6.67437	0.203435
BrmiRa498	BrmiRC832	TCTGATGAAGCTGCCAGCATG	7	5	0	0.633256	0.392836	0.01	5.98472	5.29586	0.688861
BrmiRa500	BrmiRC833	AGAAAAGTAGTGATGTCTTTA	11	10	0	0.995116	0.785672	0.01	6.63679	6.29586	0.340938
BrmiRa501	BrmiRC834	TAGAGTGGAGTTAGAGATGCC	20	16	27	1.8093	1.25708	2.02717	-0.164036	-0.689399	0.525363
BrmiRa517	BrmiRC835	TTTAAGGCAGCATGGCCACAT	9	0	0	0.814186	0.01	0.01	6.34729	0	6.34729
BrmiRa518	BrmiRC836	TCGTTGTAATCGGGCTTCGGC	9	0	0	0.814186	0.01	0.01	6.34729	0	6.34729
BrmiRa520	BrmiRC837	ATTACATAGCGGTAGAGTTTA	6	0	0	0.542791	0.01	0.01	5.76232	0	5.76232
BrmiRa521	BrmiRC838	GCAGCACCATTAAGATTCACA	6	0	0	0.542791	0.01	0.01	5.76232	0	5.76232
BrmiRa523	BrmiRC839	GGGTCGATATGAGAACACATG	7	20	0	0.633256	1.57134	0.01	5.98472	7.29586	-1.31114
BrmiRa524	BrmiRC840	AATGGGATGACTAAAGACGTT	11	0	0	0.995116	0.01	0.01	6.63679	0	6.63679
BrmiRa526	BrmiRC841	ACTTAACTTTAAGTCGTCTGA	7	7	0	0.633256	0.54997	0.01	5.98472	5.78128	0.203435
BrmiRa528	BrmiRC842	TTGGAGACATTTGGGTGCATT	9	0	0	0.814186	0.01	0.01	6.34729	0	6.34729
BrmiRa530	BrmiRC843	AAGACAAGATCATGCTGGCAG	10	0	0	0.904651	0.01	0.01	6.49929	0	6.49929
BrmiRa531	BrmiRC844	CATAGAGTTTTCGATGGACGA	8	0	0	0.723721	0.01	0.01	6.17736	0	6.17736
BrmiRa534	BrmiRC845	AGGAGGTGGGCTTGGAAGCAG	19	0	0	1.71884	0.01	0.01	7.42529	0	7.42529
BrmiRa621	BrmiRC846	TTAAGGACTTTACGGAAATC	6	9	0	0.542791	0.707105	0.01	5.76232	6.14385	-0.381528
BrmiRa622	BrmiRC847	AGGCAGTCTCCTTGGCTATT	152	0	231	13.7507	0.01	17.3436	-0.334898	-10.7602	10.4253
BrmiRa626	BrmiRC848	TAATGTGCTAGAAGACTTCT	5	0	0	0.452326	0.01	0.01	5.49929	0	5.49929
BrmiRa628	BrmiRC849	AGGGGATTGATGACATGTGT	6	0	0	0.542791	0.01	0.01	5.76232	0	5.76232
BrmiRa636	BrmiRC850	AAAAAGTCAGGGGCATAATCATA	0	5	0	0.01	0.392836	0.01	0	5.29586	-5.29586
BrmiRa637	BrmiRC851	AAAAGATGGAGCTTTAGAAAATA	0	50	0	0.01	3.92836	0.01	0	8.61778	-8.61778
BrmiRa638	BrmiRC852	AAAGACGTCATCTCTATGAATTA	0	5	0	0.01	0.392836	0.01	0	5.29586	-5.29586
BrmiRa639	BrmiRC853	AAATGTAACCTGAAACTGGCGTA	0	5	0	0.01	0.392836	0.01	0	5.29586	-5.29586
BrmiRa640	BrmiRC854	AACGACAATGGAATGATGCGGAC	0	8	0	0.01	0.628538	0.01	0	5.97393	-5.97393
BrmiRa641	BrmiRC855	AAGACGGTTCTTAGTTTTTCTTA	0	10	0	0.01	0.785672	0.01	0	6.29586	-6.29586
BrmiRa642	BrmiRC856	AAGAGAGAGAGAAGAACGATC	0	5	0	0.01	0.392836	0.01	0	5.29586	-5.29586
BrmiRa643	BrmiRC857	AAGAGTAGAACACTTCATGGCTA	0	20	0	0.01	1.57134	0.01	0	7.29586	-7.29586
BrmiRa644	BrmiRC858	AAGATATAGTGAGCAGAGAGCAT	0	12	0	0.01	0.942806	0.01	0	6.55889	-6.55889
BrmiRa645	BrmiRC859	AAGATTTTAGACTATACTCATTT	0	6	0	0.01	0.471403	0.01	0	5.55889	-5.55889
BrmiRa646	BrmiRC860	AAGCGTAATTGTGGATTCGGTTT	0	7	0	0.01	0.54997	0.01	0	5.78128	-5.78128
BrmiRa647	BrmiRC861	AAGCTAAGAGACTGTATCTTATA	0	7	0	0.01	0.54997	0.01	0	5.78128	-5.78128
BrmiRa648	BrmiRC862	AAGCTAGATGGACTTTCAACCTA	0	8	0	0.01	0.628538	0.01	0	5.97393	-5.97393
BrmiRa649	BrmiRC863	AAGGATGACTTGCCGATTTA	0	41	0	0.01	3.22126	0.01	0	8.33148	-8.33148
BrmiRa650	BrmiRC864	AAGTAGATTTCTCAAGACTGC	0	10	0	0.01	0.785672	0.01	0	6.29586	-6.29586
BrmiRa651	BrmiRC865	AAGTGTCGATCGATTATCCT	0	5	0	0.01	0.392836	0.01	0	5.29586	-5.29586
BrmiRa652	BrmiRC866	AATAAACCTGATTTTGTCGGTCA	0	9	0	0.01	0.707105	0.01	0	6.14385	-6.14385
BrmiRa653	BrmiRC867	AATCAAGTTGTGGGTTAGTTTTA	0	5	0	0.01	0.392836	0.01	0	5.29586	-5.29586
BrmiRa654	BrmiRC868	AATTGGTGAAGATGGTTTCTGA	0	11	0	0.01	0.864239	0.01	0	6.43336	-6.43336
BrmiRa655	BrmiRC869	ACAGGATGCGGACCGGTCACCTA	0	7	0	0.01	0.54997	0.01	0	5.78128	-5.78128
BrmiRa656	BrmiRC870	ACATGAATTCAGAAGGTTAGTTA	0	7	0	0.01	0.54997	0.01	0	5.78128	-5.78128
BrmiRa657	BrmiRC871	ACCAGACTGGTTACATTATTATA	0	5	0	0.01	0.392836	0.01	0	5.29586	-5.29586
BrmiRa658	BrmiRC872	ACGAACGAACCGACAGATTGA	0	34	0	0.01	2.67128	0.01	0	8.06139	-8.06139
BrmiRa659	BrmiRC873	ACGCGTTTCGTCGGGATATCGC	0	5	0	0.01	0.392836	0.01	0	5.29586	-5.29586
BrmiRa660	BrmiRC874	ACGTTGAAGGGTCGTCGAGAG	0	36	0	0.01	2.82842	0.01	0	8.14385	-8.14385
BrmiRa661	BrmiRC875	ACTCGGTGATTTAATGTTTGACA	0	11	0	0.01	0.864239	0.01	0	6.43336	-6.43336
BrmiRa662	BrmiRC876	ACTGCAGTTTTGAGTTGCATAA	0	10	0	0.01	0.785672	0.01	0	6.29586	-6.29586
BrmiRa663	BrmiRC877	ACTTTTGTCGGAGTTGGCGTT	0	7	0	0.01	0.54997	0.01	0	5.78128	-5.78128
BrmiRa664	BrmiRC878	AGAAAAAAAGTAATGGGCTTATA	0	5	0	0.01	0.392836	0.01	0	5.29586	-5.29586
BrmiRa665	BrmiRC879	AGAAAATGAAGTGAACAATGGTA	0	11	0	0.01	0.864239	0.01	0	6.43336	-6.43336
BrmiRa666	BrmiRC880	AGAATATGGATATTTTAGGAACA	0	5	0	0.01	0.392836	0.01	0	5.29586	-5.29586
BrmiRa667	BrmiRC881	AGAATATGTAGCATTAAAAAACA	0	7	0	0.01	0.54997	0.01	0	5.78128	-5.78128
BrmiRa668	BrmiRC882	AGAATCCGGGTGTATTGATAA	0	5	0	0.01	0.392836	0.01	0	5.29586	-5.29586
BrmiRa669	BrmiRC883	AGACACCATGACGAAGAAGCA	0	10	0	0.01	0.785672	0.01	0	6.29586	-6.29586
BrmiRa670	BrmiRC884	AGAGAGATGGTTTGATGAAGACA	0	9	0	0.01	0.707105	0.01	0	6.14385	-6.14385
BrmiRa671	BrmiRC885	AGAGATGTTCTTACTGCTAGATA	0	7	0	0.01	0.54997	0.01	0	5.78128	-5.78128
BrmiRa672	BrmiRC886	AGAGGAAAATATAGAGACATA	0	7	0	0.01	0.54997	0.01	0	5.78128	-5.78128
BrmiRa673	BrmiRC887	AGAGGTGGGTTAGAGCAATTTCA	0	5	0	0.01	0.392836	0.01	0	5.29586	-5.29586
BrmiRa674	BrmiRC888	AGATAAGATGATGTGTAGTGTTA	0	7	0	0.01	0.54997	0.01	0	5.78128	-5.78128
BrmiRa675	BrmiRC889	AGCTATGAGATCAAAGGGTT	0	16	0	0.01	1.25708	0.01	0	6.97393	-6.97393
BrmiRa676	BrmiRC890	AGCTGTAAAGTTGTTACTGTAGA	0	5	0	0.01	0.392836	0.01	0	5.29586	-5.29586
BrmiRa677	BrmiRC891	AGGAACGGAGAGAGTATATTTTA	0	5	0	0.01	0.392836	0.01	0	5.29586	-5.29586
BrmiRa678	BrmiRC892	AGGCACAAGTTCGAAGTAAACTC	0	5	0	0.01	0.392836	0.01	0	5.29586	-5.29586
BrmiRa679	BrmiRC893	AGGCGAGGATGATGAGAAAAGAT	0	7	0	0.01	0.54997	0.01	0	5.78128	-5.78128
BrmiRa680	BrmiRC894	AGGGAAGTGCAGTTGGTTTAT	0	5	0	0.01	0.392836	0.01	0	5.29586	-5.29586
BrmiRa681	BrmiRC895	AGGGGGAGTGTTAGAGATGGTTA	0	7	0	0.01	0.54997	0.01	0	5.78128	-5.78128
BrmiRa682	BrmiRC896	ATAAAATTTTGGGTTTTCGGG	0	31	0	0.01	2.43558	0.01	0	7.92812	-7.92812
BrmiRa683	BrmiRC897	ATAGGGTGTGATTGGTAGTGGCT	0	11	0	0.01	0.864239	0.01	0	6.43336	-6.43336
BrmiRa684	BrmiRC898	ATATAAAAGGAACTAATTTTGT	0	5	0	0.01	0.392836	0.01	0	5.29586	-5.29586
BrmiRa685	BrmiRC899	ATATAGATATATGGTATATGT	0	13	0	0.01	1.02137	0.01	0	6.67437	-6.67437
BrmiRa686	BrmiRC900	ATATGGATATTGGTTCGGTTTTA	0	5	0	0.01	0.392836	0.01	0	5.29586	-5.29586
BrmiRa687	BrmiRC901	ATATTAAAAAACGGAAGGAGTA	0	6	0	0.01	0.471403	0.01	0	5.55889	-5.55889
BrmiRa688	BrmiRC902	ATCAGGCTTAGGATAGCAGTTTA	0	15	0	0.01	1.17851	0.01	0	6.88082	-6.88082
BrmiRa689	BrmiRC903	ATCAGTTCGTCAATACGGTCG	0	20	0	0.01	1.57134	0.01	0	7.29586	-7.29586
BrmiRa690	BrmiRC904	ATGGACCTAAGGCAAGTTTAA	0	7	0	0.01	0.54997	0.01	0	5.78128	-5.78128
BrmiRa691	BrmiRC905	ATTAGATTGCATATATGAATTCA	0	8	0	0.01	0.628538	0.01	0	5.97393	-5.97393
BrmiRa692	BrmiRC906	ATTGGTTGAATTGTGATTAGGTA	0	54	0	0.01	4.24263	0.01	0	8.72881	-8.72881
BrmiRa693	BrmiRC907	CAAAGGCAGTATATAGAGCAT	0	9	0	0.01	0.707105	0.01	0	6.14385	-6.14385
BrmiRa694	BrmiRC908	CAAGCGGATTGGTTAGTGCGGT	0	28	0	0.01	2.19988	0.01	0	7.78128	-7.78128
BrmiRa695	BrmiRC909	CAAGTCGTTGTAGTATAGTGGTA	0	14	0	0.01	1.09994	0.01	0	6.78128	-6.78128
BrmiRa696	BrmiRC910	CACAATTATTGTGGAATCTCGTA	0	8	0	0.01	0.628538	0.01	0	5.97393	-5.97393
BrmiRa697	BrmiRC911	CAGATAGAGCAGTGAGCACGCA	0	11	0	0.01	0.864239	0.01	0	6.43336	-6.43336
BrmiRa698	BrmiRC912	CATCTGGGCTGTGGGTTGTTGGG	0	11	0	0.01	0.864239	0.01	0	6.43336	-6.43336
BrmiRa699	BrmiRC913	CCGCCGTAGACGTAGATGGTG	0	6	0	0.01	0.471403	0.01	0	5.55889	-5.55889
BrmiRa700	BrmiRC914	CGAACCCGGGTTATTGAGATATA	0	9	0	0.01	0.707105	0.01	0	6.14385	-6.14385
BrmiRa701	BrmiRC915	CGAGTAGAGTAGAGCAGCTTGG	0	12	0	0.01	0.942806	0.01	0	6.55889	-6.55889
BrmiRa702	BrmiRC916	CGATATTGGTACGGTTGAATC	0	10	0	0.01	0.785672	0.01	0	6.29586	-6.29586
BrmiRa703	BrmiRC917	CGATCAATTCGTCGTCGGAGTCA	0	5	0	0.01	0.392836	0.01	0	5.29586	-5.29586
BrmiRa704	BrmiRC918	CGGGGCAATGAACATTCGGCG	0	38	0	0.01	2.98555	0.01	0	8.22185	-8.22185
BrmiRa705	BrmiRC919	CTTCCCGTGGACTGTTTGGGTGA	0	15	0	0.01	1.17851	0.01	0	6.88082	-6.88082
BrmiRa706	BrmiRC920	CTTTGCTTCTTCGGTTTTCT	0	8	0	0.01	0.628538	0.01	0	5.97393	-5.97393
BrmiRa707	BrmiRC921	CTTTTACTTTGGATCTTGAGAG	0	5	0	0.01	0.392836	0.01	0	5.29586	-5.29586
BrmiRa708	BrmiRC922	CTTTTAGGAACGGAGGGAGTATA	0	23	0	0.01	1.80705	0.01	0	7.49749	-7.49749
BrmiRa709	BrmiRC923	GAAAGGAACTCTTCTGCCGGCTA	0	10	0	0.01	0.785672	0.01	0	6.29586	-6.29586
BrmiRa710	BrmiRC924	GAATGGTCACCAGTCGGATCCTA	0	5	0	0.01	0.392836	0.01	0	5.29586	-5.29586
BrmiRa711	BrmiRC925	GACCTCAGGATGCGGATTACC	0	8	0	0.01	0.628538	0.01	0	5.97393	-5.97393
BrmiRa712	BrmiRC926	GACTTATAATGATCTCATGAA	0	36	0	0.01	2.82842	0.01	0	8.14385	-8.14385
BrmiRa713	BrmiRC927	GAGAGATAGGAAGAAAAAGTA	0	18	0	0.01	1.41421	0.01	0	7.14385	-7.14385
BrmiRa714	BrmiRC928	GAGGATAAGTGAACGGCTTTTTA	0	5	0	0.01	0.392836	0.01	0	5.29586	-5.29586
BrmiRa715	BrmiRC929	GAGGGTTTGAGATAGATTGGATA	0	8	0	0.01	0.628538	0.01	0	5.97393	-5.97393
BrmiRa716	BrmiRC930	GCAGCATCATTAAGATTCACA	0	6	0	0.01	0.471403	0.01	0	5.55889	-5.55889
BrmiRa717	BrmiRC931	GCGGGATGTATTATATTCGGTTA	0	5	0	0.01	0.392836	0.01	0	5.29586	-5.29586
BrmiRa718	BrmiRC932	GCTCACTGCTCTATCTGTCAGA	0	49	0	0.01	3.84979	0.01	0	8.58864	-8.58864
BrmiRa719	BrmiRC933	GGAGGCAGCGGTTGATCGATC	0	5	0	0.01	0.392836	0.01	0	5.29586	-5.29586
BrmiRa721	BrmiRC934	GGTAAATTTGTCGTAACTCGGTC	0	8	0	0.01	0.628538	0.01	0	5.97393	-5.97393
BrmiRa722	BrmiRC935	GGTTAGTAGATGTAGTCGGTTTA	0	17	0	0.01	1.33564	0.01	0	7.06139	-7.06139
BrmiRa723	BrmiRC936	GTTCACCAACCAATAAGATTTCA	0	9	0	0.01	0.707105	0.01	0	6.14385	-6.14385
BrmiRa724	BrmiRC937	TAAGAGACGGTTTTTAACTTTTA	0	6	0	0.01	0.471403	0.01	0	5.55889	-5.55889
BrmiRa725	BrmiRC938	TAAGAGATTGTTCTACAAGGGTA	0	5	0	0.01	0.392836	0.01	0	5.29586	-5.29586
BrmiRa726	BrmiRC939	TAAGGGATGAAGTTTTGAGGATA	0	9	0	0.01	0.707105	0.01	0	6.14385	-6.14385
BrmiRa727	BrmiRC940	TAAGTTTGAGTAGTTTGGATATA	0	5	0	0.01	0.392836	0.01	0	5.29586	-5.29586
BrmiRa728	BrmiRC941	TAATTTCTGTTAGAGTCAATGTA	0	5	0	0.01	0.392836	0.01	0	5.29586	-5.29586
BrmiRa729	BrmiRC942	TACAAATCGTTTCAAACCGCT	0	5	0	0.01	0.392836	0.01	0	5.29586	-5.29586
BrmiRa730	BrmiRC943	TACGAGGAATTAGCGAGGAAACA	0	7	0	0.01	0.54997	0.01	0	5.78128	-5.78128
BrmiRa731	BrmiRC944	TACGGAATTGTCTAATGTGGCTA	0	16	0	0.01	1.25708	0.01	0	6.97393	-6.97393
BrmiRa732	BrmiRC945	TAGAAGCATACATTGGAGCAA	0	6	0	0.01	0.471403	0.01	0	5.55889	-5.55889
BrmiRa733	BrmiRC946	TAGGAGAATCAAGAATCCCGGTA	0	5	0	0.01	0.392836	0.01	0	5.29586	-5.29586
BrmiRa734	BrmiRC947	TAGTGGTAGAATTTAGTGGTGTA	0	9	0	0.01	0.707105	0.01	0	6.14385	-6.14385
BrmiRa735	BrmiRC948	TATAAAGTGGGAAATAGAGTA	0	8	0	0.01	0.628538	0.01	0	5.97393	-5.97393
BrmiRa736	BrmiRC949	TATATCGGTTCGGTTCGGATATA	0	8	0	0.01	0.628538	0.01	0	5.97393	-5.97393
BrmiRa737	BrmiRC950	TATCATATTGTTAAAACTGGAC	0	5	0	0.01	0.392836	0.01	0	5.29586	-5.29586
BrmiRa738	BrmiRC951	TATGGAGTGAGAAATGGAGTA	0	18	0	0.01	1.41421	0.01	0	7.14385	-7.14385
BrmiRa739	BrmiRC952	TATGTATGAACTACCGTATTTCA	0	5	0	0.01	0.392836	0.01	0	5.29586	-5.29586
BrmiRa740	BrmiRC953	TATGTGTCTGTGTTCGGCTAATA	0	6	0	0.01	0.471403	0.01	0	5.55889	-5.55889
BrmiRa741	BrmiRC954	TATTGTCGAGATTAATGGTTATA	0	5	0	0.01	0.392836	0.01	0	5.29586	-5.29586
BrmiRa742	BrmiRC955	TATTTTAAGTAGGTTTGGACATA	0	5	0	0.01	0.392836	0.01	0	5.29586	-5.29586
BrmiRa743	BrmiRC956	TATTTTTGAAAGTTCGGGATTTA	0	5	0	0.01	0.392836	0.01	0	5.29586	-5.29586
BrmiRa744	BrmiRC957	TCATGAAGACTTACGGAAGACA	0	15	0	0.01	1.17851	0.01	0	6.88082	-6.88082
BrmiRa745	BrmiRC958	TCATTGGAGAGTAAAGGACAACT	0	5	0	0.01	0.392836	0.01	0	5.29586	-5.29586
BrmiRa746	BrmiRC959	TCCTTTCAGGTTGTATAGCGGTA	0	9	0	0.01	0.707105	0.01	0	6.14385	-6.14385
BrmiRa747	BrmiRC960	TCTAAACAACATGTAGTTCGTCA	0	6	0	0.01	0.471403	0.01	0	5.55889	-5.55889
BrmiRa748	BrmiRC961	TCTAAGCTTTACGGGAAACTCAA	0	7	0	0.01	0.54997	0.01	0	5.78128	-5.78128
BrmiRa749	BrmiRC962	TCTCAGACATCTCAAGACATG	0	15	0	0.01	1.17851	0.01	0	6.88082	-6.88082
BrmiRa750	BrmiRC963	TCTCTAACTAGAGTCGTCGATCA	0	11	0	0.01	0.864239	0.01	0	6.43336	-6.43336
BrmiRa751	BrmiRC964	TCTGACCAATAGTATTTGAGATA	0	5	0	0.01	0.392836	0.01	0	5.29586	-5.29586
BrmiRa752	BrmiRC965	TCTGTAAAACTAGAGAGAAAGGA	0	12	0	0.01	0.942806	0.01	0	6.55889	-6.55889
BrmiRa753	BrmiRC966	TCTTAACGGAATATAAGAAAC	0	6	0	0.01	0.471403	0.01	0	5.55889	-5.55889
BrmiRa754	BrmiRC967	TCTTATTTAAAAGACGGTTCTTA	0	5	0	0.01	0.392836	0.01	0	5.29586	-5.29586
BrmiRa755	BrmiRC968	TGAAACTACTGTAGTTTGAGGCA	0	26	0	0.01	2.04275	0.01	0	7.67437	-7.67437
BrmiRa756	BrmiRC969	TGAACGGACATGGGAGGCCCA	0	5	0	0.01	0.392836	0.01	0	5.29586	-5.29586
BrmiRa757	BrmiRC970	TGAAGATCGATTGTAGGCGGTTA	0	9	0	0.01	0.707105	0.01	0	6.14385	-6.14385
BrmiRa758	BrmiRC971	TGAATGCACAAGAATTAAGACAT	0	11	0	0.01	0.864239	0.01	0	6.43336	-6.43336
BrmiRa759	BrmiRC972	TGACTGGAGTTCTCGCGGTAA	0	8	0	0.01	0.628538	0.01	0	5.97393	-5.97393
BrmiRa760	BrmiRC973	TGAGAGATTTGTGTACAGTTCTA	0	8	0	0.01	0.628538	0.01	0	5.97393	-5.97393
BrmiRa761	BrmiRC974	TGAGCTAGAGTAGTAGAAAGATA	0	5	0	0.01	0.392836	0.01	0	5.29586	-5.29586
BrmiRa762	BrmiRC975	TGCTCACTGCTCTTTCTGTCAGA	0	84	0	0.01	6.59964	0.01	0	9.36624	-9.36624
BrmiRa763	BrmiRC976	TGGAGACGTGTATGTGTGAATT	0	6	0	0.01	0.471403	0.01	0	5.55889	-5.55889
BrmiRa764	BrmiRC977	TGGAGTAGTAGAACACGTGCA	0	5	0	0.01	0.392836	0.01	0	5.29586	-5.29586
BrmiRa765	BrmiRC978	TGGAGTAGTGAAAGGATGAGTGA	0	7	0	0.01	0.54997	0.01	0	5.78128	-5.78128
BrmiRa766	BrmiRC979	TGGATATCACGTAGTTGCAAT	0	30	0	0.01	2.35702	0.01	0	7.88082	-7.88082
BrmiRa767	BrmiRC980	TGGATCATTTAGGAACGGAGG	0	98	0	0.01	7.69959	0.01	0	9.58864	-9.58864
BrmiRa768	BrmiRC981	TGGCATTAGTCGAAGGTATTCTA	0	7	0	0.01	0.54997	0.01	0	5.78128	-5.78128
BrmiRa769	BrmiRC982	TGGTGGCATAAGCAGTAGATA	0	8	0	0.01	0.628538	0.01	0	5.97393	-5.97393
BrmiRa770	BrmiRC983	TGTAGTACTGTACTCTTCGGC	0	9	0	0.01	0.707105	0.01	0	6.14385	-6.14385
BrmiRa771	BrmiRC984	TGTGAACCATGTGGAATGGAACA	0	7	0	0.01	0.54997	0.01	0	5.78128	-5.78128
BrmiRa772	BrmiRC985	TGTGACGAATAGAAAGGGGTTTA	0	5	0	0.01	0.392836	0.01	0	5.29586	-5.29586
BrmiRa773	BrmiRC986	TGTTAAATGGATTGAGTGTGACA	0	17	0	0.01	1.33564	0.01	0	7.06139	-7.06139
BrmiRa774	BrmiRC987	TGTTGCATCGTTTTTGGCTTTTA	0	5	0	0.01	0.392836	0.01	0	5.29586	-5.29586
BrmiRa775	BrmiRC988	TGTTTGCGGGATACTTATGAC	0	16	0	0.01	1.25708	0.01	0	6.97393	-6.97393
BrmiRa776	BrmiRC989	TTAAAGGACTTTAAGAACCGGTT	0	9	0	0.01	0.707105	0.01	0	6.14385	-6.14385
BrmiRa777	BrmiRC990	TTAGGATTTAGGGTTTAGGTTTA	0	6	0	0.01	0.471403	0.01	0	5.55889	-5.55889
BrmiRa778	BrmiRC991	TTAGGGTTTAGAGTTGAGAGGTG	0	17	0	0.01	1.33564	0.01	0	7.06139	-7.06139
BrmiRa779	BrmiRC992	TTAGTGTTTTGCTGATGACGATA	0	5	0	0.01	0.392836	0.01	0	5.29586	-5.29586
BrmiRa780	BrmiRC993	TTATATATTTTAAGATTGTGACA	0	13	0	0.01	1.02137	0.01	0	6.67437	-6.67437
BrmiRa781	BrmiRC994	TTATGACGATAGAAAGACTAAAT	0	5	0	0.01	0.392836	0.01	0	5.29586	-5.29586
BrmiRa782	BrmiRC995	TTCAGTGGCAAAGAATGGTAAAT	0	12	0	0.01	0.942806	0.01	0	6.55889	-6.55889
BrmiRa783	BrmiRC996	TTCAGTGGCATAGAATGGTAAAT	0	8	0	0.01	0.628538	0.01	0	5.97393	-5.97393
BrmiRa784	BrmiRC997	TTCCTTCGGACAATCGGTATTTA	0	12	0	0.01	0.942806	0.01	0	6.55889	-6.55889
BrmiRa785	BrmiRC998	TTCGGATCGGGTTCGGATATTTT	0	5	0	0.01	0.392836	0.01	0	5.29586	-5.29586
BrmiRa786	BrmiRC999	TTGAAGTTCGTTATGGTCAGTG	0	21	0	0.01	1.64991	0.01	0	7.36624	-7.36624
BrmiRa787	BrmiRC1000	TTGCGGACCGTTGTGAGAGCGTA	0	9	0	0.01	0.707105	0.01	0	6.14385	-6.14385
BrmiRa788	BrmiRC1001	TTGTTTTCGGTAGATCATAGGTG	0	25	0	0.01	1.96418	0.01	0	7.61778	-7.61778
BrmiRa789	BrmiRC1002	TTTAGGATTTAGAATTTAGGGTT	0	12	0	0.01	0.942806	0.01	0	6.55889	-6.55889
BrmiRa790	BrmiRC1003	TTTAGTATTTAAGGGTCGTGGTA	0	6	0	0.01	0.471403	0.01	0	5.55889	-5.55889
BrmiRa791	BrmiRC1004	TTTATCTGAGACTCGATCGGCTA	0	6	0	0.01	0.471403	0.01	0	5.55889	-5.55889
BrmiRa792	BrmiRC1005	TTTATGAGATTCGGAGCGGTTTA	0	54	0	0.01	4.24263	0.01	0	8.72881	-8.72881
BrmiRa794	BrmiRC1006	TTTCGCGACAGTTTTAGAGGGTT	0	5	0	0.01	0.392836	0.01	0	5.29586	-5.29586
BrmiRa795	BrmiRC1007	TTTGAGAAAGTTAGATGAGACAT	0	9	0	0.01	0.707105	0.01	0	6.14385	-6.14385
BrmiRa796	BrmiRC1008	TTTGAGCTTTGCTTTGGATTG	0	6	0	0.01	0.471403	0.01	0	5.55889	-5.55889
BrmiRa797	BrmiRC1009	TTTGGAATTAATTAGGATTGCTA	0	16	0	0.01	1.25708	0.01	0	6.97393	-6.97393
BrmiRa798	BrmiRC1010	TTTGTTAAAGTTAAGAACCGGTT	0	7	0	0.01	0.54997	0.01	0	5.78128	-5.78128
BrmiRa799	BrmiRC1011	TTTGTTTAAGTTATGTGTCGGTA	0	5	0	0.01	0.392836	0.01	0	5.29586	-5.29586
BrmiRa800	BrmiRC1012	TTTTGAAACGGAGAGAGTACTTA	0	5	0	0.01	0.392836	0.01	0	5.29586	-5.29586
BrmiRa801	BrmiRC1013	TTTTGAGAGAGAGAGTAGAGAGA	0	5	0	0.01	0.392836	0.01	0	5.29586	-5.29586
BrmiRa802	BrmiRC1014	TTTTTCATCGTTGTAATAGCATA	0	25	0	0.01	1.96418	0.01	0	7.61778	-7.61778
