# Supplementary material for: Exploring miRNAs involved in blue/UV-A light response in Brassica rapa reveals special regulatory mode during seedling development
Source: BMC Plant Biol. 2016 May 10;16:111. doi: 10.1186/s12870-016-0799-z (PMC4862165; doi:10.1186/s12870-016-0799-z)
Supplement: Additional file 5: Table S4. — List of predicted target genes of conserved and novel miRNAs identified in Brassica rapa turnip seedings exposed to dark, blue light and UV-A. (XLS 1073 kb) [file 12870_2016_799_MOESM5_ESM.xls]

## Sheet: Targets of conserved miRNAs
miRNA_Acc.	Target_Acc.	Annotation	Expectation	UPE	miRNA_start	miRNA_end	Target_start	Target_end	miRNA_aligned_fragment	Target_aligned_fragment	Inhibition	Target_Desc.	multiplicity
miR1439	Bra012942	protein kinase family protein	2.5	17.837	1	20	874	893	UUAAGAACGGAGCGAGUAGU	ACUACUAGUUCUGUUCUUGA	Cleavage	[mRNA] locus=Scaffold000013:2504716:2506775:-	1
miR1439	Bra021505	CYP90D1; CYP90D1; oxidoreductase, acting on paired donors, with incorporation or reduction of molecular oxygen, NADH or NADPH as one donor, and incorporation of one atom of oxygen / oxygen binding	2.5	13.493	1	23	450	472	UUAAGAACGGAGCGAGUAGUAUA	UGGACUAGUCGGUUCGUUCUUAA	Cleavage	[mRNA] locus=Scaffold000034:1410106:1412986:-	1
miR1439	Bra038814	unknown protein	2.5	6.136	1	21	102	122	UUAUUUAGGAACAGAGGGAGU	AUUCCCUCUGUUUCUAAAUGU	Cleavage	[mRNA] locus=Scaffold000153:12756:13712:+	1
miR156	Bra032822	squamosa promoter-binding protein-like 11 (SPL11)	1.5	12.406	1	20	998	1017	UGACAGAAGAGAGUGAGCAC	GUGCUUUCUCUCUUCUGUCA	Cleavage	[mRNA] locus=Scaffold000084:279348:280708:+	1
miR156	Bra030041	squamosa promoter-binding protein-like 10 (SPL10)	1	15.661	1	21	1018	1038	UGACAGAAGAGAGUGAGCACU	AGUGCUCUCUCUCUUCUGUCA	Cleavage	[mRNA] locus=Scaffold000069:91840:93215:-	1
miR156	Bra010949	squamosa promoter-binding protein-like 10 (SPL10)	1	16.544	1	21	994	1014	UGACAGAAGAGAGUGAGCACU	AGUGCUCUCUCUCUUCUGUCA	Cleavage	[mRNA] locus=Scaffold000010:4019774:4021210:+	1
miR156	Bra027478	SPL2; SPL2 (SQUAMOSA PROMOTER BINDING PROTEIN-LIKE 2); DNA binding / transcription factor	1	12.308	1	21	925	945	UGACAGAAGAGAGUGAGCACU	GGUGCUCUCUCUCUUCUGUCA	Cleavage	[mRNA] locus=Scaffold000056:314929:316393:-	1
miR156	Bra033671	SPL2; SPL2 (SQUAMOSA PROMOTER BINDING PROTEIN-LIKE 2); DNA binding / transcription factor	1	10.161	1	21	844	864	UGACAGAAGAGAGUGAGCACU	GGUGCUCUCUCUCUUCUGUCA	Cleavage	[mRNA] locus=Scaffold000089:561131:562706:-	1
miR156	Bra004363	squamosa promoter-binding protein-like 6 (SPL6)	1	18.221	1	21	634	654	UGACAGAAGAGAGUGAGCACA	UGUGCUUGCUCUCUUCUGUCA	Cleavage	[mRNA] locus=Scaffold000003:6792684:6793589:+	1
miR156	Bra004674	SPL9; SPL9 (SQUAMOSA PROMOTER BINDING PROTEIN-LIKE 9); transcription factor	1	19.589	1	21	742	762	UGACAGAAGAGAGUGAGCACA	UGUGCUCUCUCUCUUCUGUCA	Cleavage	[mRNA] locus=Scaffold000004:1325605:1327587:+	1
miR156	Bra038324	squamosa promoter-binding protein-like 6 (SPL6)	1	18.14	1	21	676	696	UGACAGAAGAGAGUGAGCACA	UGUGCUCUCUCUCUUCUGUCA	Cleavage	[mRNA] locus=Scaffold000144:107580:108706:-	1
miR156	Bra003305	SPL15; SPL15 (SQUAMOSA PROMOTER BINDING PROTEIN-LIKE 15); DNA binding / transcription factor	1	13.436	1	21	565	585	UGACAGAAGAGAGUGAGCACA	UGUGCUCUCUCUCUUCUGUCA	Cleavage	[mRNA] locus=Scaffold000003:1052993:1054239:-	1
miR156	Bra014599	SPL15; SPL15 (SQUAMOSA PROMOTER BINDING PROTEIN-LIKE 15); DNA binding / transcription factor	1.5	16.378	1	21	553	573	UGACAGAAGAGAGUGAGCACA	UGUGUUCUCUCUCUUCUGUCA	Cleavage	[mRNA] locus=Scaffold000016:1460218:1461460:+	1
miR156	Bra022766	"squamosa promoter-binding protein, putative"(SPL13)	2	15.371	1	21	847	867	UGACAGAAGAGAGUGAGCACA	UGCGCUCUCUCUCUUCUGUCA	Cleavage	[mRNA] locus=Scaffold000039:113377:114705:+	1
miR156	Bra030040	squamosa promoter-binding protein-like 11 (SPL11)	2	9.791	1	21	1073	1093	UUGACAGAAGAGACCGAGCAC	GUGCUCUCUCUCUUCUGUCAA	Cleavage	[mRNA] locus=Scaffold000069:89553:91054:+	1
miR156	Bra016891	SPL9; SPL9 (SQUAMOSA PROMOTER BINDING PROTEIN-LIKE 9); transcription factor	2	24.053	1	21	740	760	UUGACAGAAGAGACCGAGCAC	GUGCUCUCUCUCUUCUGUCAA	Cleavage	[mRNA] locus=Scaffold000021:168659:170710:-	1
miR156	Bra011860	unknown protein	2	20.459	1	20	5428	5447	UGACAGAAGAGAGUGAGUAA	UUAGUUACUCUUUUCUGUCA	Cleavage	[mRNA] locus=Scaffold000011:4164582:4179371:-	1
miR157	Bra027478	SPL2; SPL2 (SQUAMOSA PROMOTER BINDING PROTEIN-LIKE 2); DNA binding / transcription factor	1	12.696	1	21	926	946	UUGACAGAAGAUAGAGAGCAC	GUGCUCUCUCUCUUCUGUCAA	Cleavage	[mRNA] locus=Scaffold000056:314929:316393:-	1
miR157	Bra030040	squamosa promoter-binding protein-like 11 (SPL11)	1	9.791	1	21	1073	1093	UUGACAGAAGAUAGAGAGCAC	GUGCUCUCUCUCUUCUGUCAA	Cleavage	[mRNA] locus=Scaffold000069:89553:91054:+	1
miR157	Bra030041	squamosa promoter-binding protein-like 10 (SPL10)	1	14.88	1	21	1019	1039	UUGACAGAAGAUAGAGAGCAC	GUGCUCUCUCUCUUCUGUCAA	Cleavage	[mRNA] locus=Scaffold000069:91840:93215:-	1
miR157	Bra004674	SPL9; SPL9 (SQUAMOSA PROMOTER BINDING PROTEIN-LIKE 9); transcription factor	1	19.741	1	21	743	763	UUGACAGAAGAUAGAGAGCAC	GUGCUCUCUCUCUUCUGUCAA	Cleavage	[mRNA] locus=Scaffold000004:1325605:1327587:+	1
miR157	Bra010949	squamosa promoter-binding protein-like 10 (SPL10)	1	16.596	1	21	995	1015	UUGACAGAAGAUAGAGAGCAC	GUGCUCUCUCUCUUCUGUCAA	Cleavage	[mRNA] locus=Scaffold000010:4019774:4021210:+	1
miR157	Bra016891	SPL9; SPL9 (SQUAMOSA PROMOTER BINDING PROTEIN-LIKE 9); transcription factor	1	24.053	1	21	740	760	UUGACAGAAGAUAGAGAGCAC	GUGCUCUCUCUCUUCUGUCAA	Cleavage	[mRNA] locus=Scaffold000021:168659:170710:-	1
miR157	Bra033671	SPL2; SPL2 (SQUAMOSA PROMOTER BINDING PROTEIN-LIKE 2); DNA binding / transcription factor	1	9.683	1	21	845	865	UUGACAGAAGAUAGAGAGCAC	GUGCUCUCUCUCUUCUGUCAA	Cleavage	[mRNA] locus=Scaffold000089:561131:562706:-	1
miR157	Bra003305	SPL15; SPL15 (SQUAMOSA PROMOTER BINDING PROTEIN-LIKE 15); DNA binding / transcription factor	1	13.228	1	21	566	586	UUGACAGAAGAUAGAGAGCAC	GUGCUCUCUCUCUUCUGUCAA	Cleavage	[mRNA] locus=Scaffold000003:1052993:1054239:-	1
miR157	Bra032822	squamosa promoter-binding protein-like 11 (SPL11)	1.5	13.733	1	21	998	1018	UUGACAGAAGAUAGAGAGCAC	GUGCUUUCUCUCUUCUGUCAA	Cleavage	[mRNA] locus=Scaffold000084:279348:280708:+	1
miR157	Bra038324	squamosa promoter-binding protein-like 6 (SPL6)	1.5	18.269	1	21	677	697	UUGACAGAAGAUAGAGAGCAC	GUGCUCUCUCUCUUCUGUCAG	Cleavage	[mRNA] locus=Scaffold000144:107580:108706:-	1
miR157	Bra014599	SPL15; SPL15 (SQUAMOSA PROMOTER BINDING PROTEIN-LIKE 15); DNA binding / transcription factor	1.5	16.448	1	21	554	574	UUGACAGAAGAUAGAGAGCAC	GUGUUCUCUCUCUUCUGUCAA	Cleavage	[mRNA] locus=Scaffold000016:1460218:1461460:+	1
miR158	Bra024786	FUT2, ATFUT2; FUT2 (FUCOSYLTRANSFERASE 2); fucosyltransferase/ transferase, transferring glycosyl groups	2.5	18.949	1	20	1488	1507	UCCCAAAUGUAGACAAAGCA	UGCUUGGUCUACGUUUGGGU	Cleavage	[mRNA] locus=Scaffold000046:56445:58254:+	1
miR158	Bra032162	GDSL-motif lipase/hydrolase family protein	2.5	22.478	1	20	112	131	UUUCCAAAUGUAGACAAAGC	GCUUCGUUUAUAUUUGGAGA	Cleavage	[mRNA] locus=Scaffold000079:937050:938659:-	1
miR158	Bra039205	GDSL-motif lipase/hydrolase family protein	2.5	22.238	1	20	142	161	UUUCCAAAUGUAGACAAAGC	GCUUCGUUUAUAUUUGGAGA	Cleavage	[mRNA] locus=Scaffold000161:129137:130700:+	1
miR158	Bra008625	molecular_function unknown	2.5	24.612	1	20	3121	3140	UUUCCAAAUGUAGACAAAGC	GCUAUGUCGACAUUUGGAGA	Cleavage	[mRNA] locus=Scaffold000008:331881:335823:-	1
miR159	Bra022888	"MYB101, ATMYB101, ATM1; MYB101; DNA binding / transcription factor"	1	15.41	1	21	830	850	UUUGGAUUGAAGGGAGCUCUA	UAGAGCUUCCUUCAGUCCAAA	Cleavage	[mRNA] locus=Scaffold000039:783656:785464:-	1
miR159	Bra021791	"MYB101, ATMYB101, ATM1; MYB101; DNA binding / transcription factor"	2	15.795	1	21	845	865	UUUGGAUUGAAGGGAGCUCUA	UAGAGCUUCCUUCAAACCAAA	Cleavage	[mRNA] locus=Scaffold000035:1187657:1189072:-	1
miR159	Bra035547	"ATMYB120, MYB120; MYB120 (MYB DOMAIN PROTEIN 120); DNA binding / transcription factor"	1.5	7.952	1	20	1110	1129	UUUGGAUUGAAGGGAGCUCU	AGAGCUCCCUUCAAACCAAA	Cleavage	[mRNA] locus=Scaffold000107:48135:49942:-	1
miR159	Bra007536	DUO1; DUO1 (DUO POLLEN 1); DNA binding / transcription factor	2	20.495	1	21	100	120	UUUGGAUUGAAGGGAGCUCUA	UGGAGCUCCAUUCGAUCCAAA	Cleavage	[mRNA] locus=Scaffold000006:3765071:3765972:-	1
miR159	Bra003413	DUO1; DUO1 (DUO POLLEN 1); DNA binding / transcription factor	2	23.689	1	21	100	120	UUUGGAUUGAAGGGAGCUCUA	UGGAGCUCCAUUCGAUCCAAA	Cleavage	[mRNA] locus=Scaffold000003:1633458:1634494:-	1
miR159	Bra002938	"ATMYB120, MYB120; MYB120 (MYB DOMAIN PROTEIN 120); DNA binding / transcription factor"	2	10.779	1	20	1161	1180	UUUGGAUUGAAGGGAGCUCU	AGAGUUCCCUUCAAACCAAA	Cleavage	[mRNA] locus=Scaffold000002:6187795:6189746:+	1
miR159	Bra021586	TCP4, MEE35; TCP4 (TCP family transcription factor 4); transcription factor	3	17.097	1	21	824	844	UCUGAUUGGACUGAAGGGAGC	GUUCCCUUCAGUCCAGUUACA	Cleavage	[mRNA] locus=Scaffold000034:1991174:1992226:+	1
miR159	Bra031622	bZIP family transcription factor	3	17.177	1	21	75	96	UCUGAUUGGAC-UGAAGGGAGC	GUUCCCUUCAUGGCCAAUCAGA	Translation	[mRNA] locus=Scaffold000077:411213:415700:-	1
miR159	Bra018634	bZIP family transcription factor	3	17.628	1	21	213	234	UCUGAUUGGAC-UGAAGGGAGC	GUUCCCUUCAUGGCCAAUCAGA	Translation	[mRNA] locus=Scaffold000026:311349:316378:+	1
miR160	Bra011955	ARF10; ARF10 (AUXIN RESPONSE FACTOR 10); miRNA binding / transcription factor	1	18.961	1	21	1353	1373	UGCCUGGCUCCCUGUAUGCCU	GGGAAUACAGGGAGCCAGGCA	Cleavage	[mRNA] locus=Scaffold000012:458534:460909:-	1
miR160	Bra011162	ARF16; ARF16 (AUXIN RESPONSE FACTOR 16); miRNA binding / transcription factor	1.5	20.243	1	21	1296	1316	UGCCUGGCUCCCUGUAUGCCU	GGGUUUACAGGGAGCCAGGCA	Cleavage	[mRNA] locus=Scaffold000011:778813:781257:-	1
miR160	Bra024109	ARF16; ARF16 (AUXIN RESPONSE FACTOR 16); miRNA binding / transcription factor	1.5	20.452	1	21	1440	1460	UGCCUGGCUCCCUGUAUGCCU	GGGUUUACAGGGAGCCAGGCA	Cleavage	[mRNA] locus=Scaffold000043:1101912:1107100:+	1
miR160	Bra003665	ARF17; ARF17 (AUXIN RESPONSE FACTOR 17); transcription factor	0.5	22.397	1	21	1239	1259	UGCCUGGCUCCCUGUAUGCCA	UGGCAUGCAGGGAGCCAGGCA	Cleavage	[mRNA] locus=Scaffold000003:2893625:2895347:-	1
miR160	Bra015651	ARF17; ARF17 (AUXIN RESPONSE FACTOR 17); transcription factor	0.5	19.466	1	21	1257	1277	UGCCUGGCUCCCUGUAUGCCA	UGGCAUGCAGGGAGCCAGGCA	Cleavage	[mRNA] locus=Scaffold000019:163832:166070:-	1
miR160	Bra033203	Ulp1 protease family protein (TAIR:AT5G45570.1)	2.5	20.665	1	20	685	704	GCGUAUGAGGAGCCAUGCAU	UUGGAUGGCUUCUCAUACGC	Cleavage	[mRNA] locus=Scaffold000086:1038297:1041440:+	1
miR160	Bra027636	pentatricopeptide (PPR) repeat-containing protein	2	16.047	1	21	230	250	UCAAUGCACUGAAAGUGACUA	UGGUUACUUUCAGUGUGUUGA	Cleavage	[mRNA] locus=Scaffold000057:177980:178954:+	1
miR160	Bra025516	pentatricopeptide (PPR) repeat-containing protein	1.5	18.273	1	21	698	718	UCAAUGCACUGAAAGUGACUA	UAGUCACUUUCAAUGCGUUGA	Translation	[mRNA] locus=Scaffold000048:652777:654210:+	1
miR162	Bra033293	"DCL1, CAF, SUS1, SIN1, ASU1, EMB76, EMB60, ATDCL1; DCL1 (DICER-LIKE 1); ATP-dependent helicase/ double-stranded RNA binding / protein binding / ribonuclease III"	2	18.374	1	21	2956	2977	UCGAUAA-ACCUCUGCAUCCAG	CUGGAUGCAGAGGUAUUAUCGA	Cleavage	[mRNA] locus=Scaffold000087:412442:419517:-	1
miR164	Bra022685	"CUC2, ANAC098; CUC2 (CUP-SHAPED COTYLEDON 2); transcription factor"	1	6.577	1	20	756	775	UGGAGAAGCAGGGCACGUGC	GCACGUGUCCUGUUUCUCCA	Cleavage	[mRNA] locus=Scaffold000038:1589599:1591355:-	1
miR164	Bra001586	"CUC1, anac054, ATNAC1; CUC1 (CUP-SHAPED COTYLEDON1); transcription factor"	1	19.61	1	20	636	655	UGGAGAAGCAGGGCACGUGC	GCACGUGUCCUGUUUCUCCA	Cleavage	[mRNA] locus=Scaffold000001:8439902:8441459:+	1
miR164	Bra021592	CUC1, anac054, ATNAC1; CUC1 (CUP-SHAPED COTYLEDON1); transcription factor	1	21.05	1	20	630	649	UGGAGAAGCAGGGCACGUGC	GCACGUGUCCUGUUUCUCCA	Cleavage	[mRNA] locus=Scaffold000034:2008592:2010137:+	1
miR164	Bra028685	"ANAC080, ANAC079, ATNAC4; ANAC080 (ARABIDOPSIS NAC DOMAIN CONTAINING PROTEIN 80); transcription factor"	1.5	5.161	1	21	623	643	UGGAGAAGCAGGGCACGUGCG	CUUACGUGCCCUGCUUCUCCA	Cleavage	[mRNA] locus=Scaffold000063:204680:205897:-	1
miR164	Bra012960	"ANAC100, ATNAC5; ANAC100 (ARABIDOPSIS NAC DOMAIN CONTAINING PROTEIN 100); transcription factor"	1.5	10.933	1	20	633	652	UGGAGAAGCAGGGCACGUGC	UUACGUGCCCUGCUUCUCCA	Cleavage	[mRNA] locus=Scaffold000013:2589926:2591070:+	1
miR164	Bra029313	"ANAC100, ATNAC5; ANAC100 (ARABIDOPSIS NAC DOMAIN CONTAINING PROTEIN 100); transcription factor"	1.5	13.029	1	20	633	652	UGGAGAAGCAGGGCACGUGC	UUACGUGCCCUGCUUCUCCA	Cleavage	[mRNA] locus=Scaffold000065:687291:688442:-	1
miR164	Bra009246	"ANAC080, ANAC079, ATNAC4; ANAC080 (ARABIDOPSIS NAC DOMAIN CONTAINING PROTEIN 80); transcription factor"	1.5	10.028	1	20	624	643	UGGAGAAGCAGGGCACGUGC	UUACGUGCCCUGCUUCUCCA	Cleavage	[mRNA] locus=Scaffold000008:3011688:3012706:-	1
miR164	Bra030820	"NAC1, anac021; NAC1; transcription factor"	1	13.149	1	20	660	679	UGGAGAAGCAGGGCACGUGC	GCAAGUGCCCUGCUUCUCCA	Cleavage	[mRNA] locus=Scaffold000073:88913:92944:+	1
miR164	Bra001480	DNA binding	1	12.794	1	20	612	631	UGGAGAAGCAGGGCACGUGC	GCAAGUGCCCUGCUUCUCCA	Cleavage	[mRNA] locus=Scaffold000001:7830513:7832592:+	1
miR164	Bra034713	DNA binding	1	10.829	1	20	606	625	UGGAGAAGCAGGGCACGUGC	GCAAGUGCCCUGCUUCUCCA	Cleavage	[mRNA] locus=Scaffold000098:174969:176920:-	1
miR165	Bra034539	ATHB-8, ATHB8; ATHB-8 (HOMEOBOX GENE 8); DNA binding / transcription factor	1.5	24.574	1	20	547	566	CUCGGACCAGGCUUCAUCCC	GGGAUGAAGCCUGGUCCGGA	Cleavage	[mRNA] locus=Scaffold000097:75556:80341:-	1
miR165	Bra032394	PHV, ATHB9; PHV (PHAVOLUTA); DNA binding / protein binding / transcription factor	1.5	22.123	1	20	577	596	CUCGGACCAGGCUUCAUCCC	GGGAUGAAGCCUGGUCCGGA	Cleavage	[mRNA] locus=Scaffold000081:1047200:1051618:-	1
miR165	Bra021926	PHB, ATHB14, ATHB-14, PHB-1D; PHB (PHABULOSA); DNA binding / transcription factor	1.5	19.271	1	20	577	596	CUCGGACCAGGCUUCAUCCC	GGGAUGAAGCCUGGUCCGGA	Cleavage	[mRNA] locus=Scaffold000035:1929596:1933684:-	1
miR165	Bra020236	REV, IFL, IFL1; REV (REVOLUTA); DNA binding / lipid binding / transcription factor	1.5	24.162	1	20	559	578	CUCGGACCAGGCUUCAUCCC	GGGAUGAAGCCUGGUCCGGA	Cleavage	[mRNA] locus=Scaffold000030:1008614:1012689:-	1
miR165	Bra002458	REV, IFL, IFL1; REV (REVOLUTA); DNA binding / lipid binding / transcription factor	1.5	23.648	1	20	556	575	CUCGGACCAGGCUUCAUCCC	GGGAUGAAGCCUGGUCCGGA	Cleavage	[mRNA] locus=Scaffold000002:3359953:3364036:-	1
miR166	Bra019104	unknown protein	3	17.325	1	21	504	524	UCGGACCAGGAUUCAUUCCCC	GAGGAGUGGAUCUUGGUCUGA	Cleavage	[mRNA] locus=Scaffold000027:422431:424820:-	1
miR166	Bra023293	glycosyl hydrolase family 17 protein	2	19.086	1	20	963	982	UCGGACCAGGCUUCAUUUUC	GAACAUGAAACCUGGUCCGA	Translation	[mRNA] locus=Scaffold000040:1786035:1787676:-	1
miR166	Bra000293	epsin N-terminal homology (ENTH) domain-containing protein	2.5	18.823	1	20	2742	2761	UCGGACCAGGGUUCAUUCCC	AGGAAUGGUCCCUGGUCCGA	Cleavage	[mRNA] locus=Scaffold000001:1615164:1619517:+	1
miR166	Bra032394	PHV, ATHB9; PHV (PHAVOLUTA); DNA binding / protein binding / transcription factor	2	22.325	1	20	576	595	UCGGACCAGGCUUCAUUCCC	UGGGAUGAAGCCUGGUCCGG	Cleavage	[mRNA] locus=Scaffold000081:1047200:1051618:-	1
miR166	Bra021926	PHB, ATHB14, ATHB-14, PHB-1D; PHB (PHABULOSA); DNA binding / transcription factor	2	21.98	1	20	576	595	UCGGACCAGGCUUCAUUCCC	UGGGAUGAAGCCUGGUCCGG	Cleavage	[mRNA] locus=Scaffold000035:1929596:1933684:-	1
miR166	Bra020236	REV, IFL, IFL1; REV (REVOLUTA); DNA binding / lipid binding / transcription factor	2	22.065	1	20	558	577	UCGGACCAGGCUUCAUUCCC	CGGGAUGAAGCCUGGUCCGG	Cleavage	[mRNA] locus=Scaffold000030:1008614:1012689:-	1
miR166	Bra002458	REV, IFL, IFL1; REV (REVOLUTA); DNA binding / lipid binding / transcription factor	2	21.098	1	20	555	574	UCGGACCAGGCUUCAUUCCC	UGGGAUGAAGCCUGGUCCGG	Cleavage	[mRNA] locus=Scaffold000002:3359953:3364036:-	1
miR167	Bra015704	VHS domain-containing protein / GAT domain-containing protein	2.5	22.98	1	21	518	538	UGAAGCUGCCAGCAUGAUCUU	GAGAUGAUGCUGCUAGCUUCA	Translation	[mRNA] locus=Scaffold000019:429218:431361:+	1
miR167	Bra040031	heterogeneous nuclear ribonucleoprotein, putative / hnRNP, putative	3	15.823	1	20	1407	1426	UGAAGCUGCCAGCAUGACCU	AGGUUAUGUUGGCAGUUACA	Cleavage	[mRNA] locus=Scaffold000186:66067:68042:+	1
miR167	Bra029681	heterogeneous nuclear ribonucleoprotein, putative / hnRNP, putative	3	15.016	1	20	1446	1465	UGAAGCUGCCAGCAUGACCU	AGGUUAUGUUGGCAGUUACA	Cleavage	[mRNA] locus=Scaffold000067:520468:522137:+	1
miR167	Bra012342	ANAC13, ANAC013; ANAC13 (Arabidopsis thaliana NAC domain protein 13); transcription factor	3	18.839	1	21	1489	1509	UGAAGCUGCCAGCAUGACCUA	UGGGUCAUGAUGGGAGUUUCA	Cleavage	[mRNA] locus=Scaffold000012:3123982:3125814:-	1
miR167	Bra013171	integral membrane family protein	3	19.326	1	20	636	655	UGAAGCUGCCAGCAUGACCU	AGGUCUUGCUUGCAGCUUCU	Translation	[mRNA] locus=Scaffold000013:3844429:3846935:-	1
miR167	Bra007468	C2 domain-containing protein / GRAM domain-containing protein	3	23.936	1	20	50	69	UGAAGCUGCCAGCAUGACCU	AGGUCGCGGUGGCAGCUUCG	Cleavage	[mRNA] locus=Scaffold000006:3458608:3462428:-	1
miR167	Bra004125	ARF8, ATARF8; ARF8 (AUXIN RESPONSE FACTOR 8); transcription factor	2.5	21.101	1	21	2160	2180	UUAAGCUGCCAGCAUGAUCUA	UAGAUCAGGCUGGCAGCUUGU	Cleavage	[mRNA] locus=Scaffold000003:5522131:5525963:+	1
miR167	Bra028110	ARF8, ATARF8; ARF8 (AUXIN RESPONSE FACTOR 8); transcription factor	2.5	19.967	1	21	2346	2366	UUAAGCUGCCAGCAUGAUCUA	UAGAUCAGGCUGGCAGCUUGU	Cleavage	[mRNA] locus=Scaffold000060:42347:46049:-	1
miR167	Bra010776	ARF6; ARF6 (AUXIN RESPONSE FACTOR 6); transcription factor	2.5	20.7	1	20	2248	2267	UUAAGCUGCCAGCAUGAUCU	AGAUCAGGCUGGCAGCUUGU	Cleavage	[mRNA] locus=Scaffold000010:3166300:3170352:+	1
miR167	Bra025951	leucine-rich repeat transmembrane protein kinase, putative	2.5	20.111	1	20	420	439	UUAAGCUGCCAGCAUGAUCU	AGAUCAUUUUGGUAGCUUGA	Cleavage	[mRNA] locus=Scaffold000050:315671:329141:-	1
miR168	Bra013438	VQ motif-containing protein	3	20.427	1	20	558	577	UCGCUUGGUGCAGGUCGGGA	UCACGAUUUUCACCAAGCGA	Translation	[mRNA] locus=Scaffold000014:1116843:1117463:+	1
miR168	Bra014136	AGO1; AGO1 (ARGONAUTE 1); endoribonuclease/ miRNA binding / protein binding / siRNA binding	3	17.936	1	21	437	457	UCGCUUGGUGCAGGUCGGGAA	UUCCCGAGCUGCAUCAAGCUA	Cleavage	[mRNA] locus=Scaffold000015:1783057:1788210:-	1
miR168	Bra032254	AGO1; AGO1 (ARGONAUTE 1); endoribonuclease/ miRNA binding / protein binding / siRNA binding	3	15.424	1	21	524	544	UCGCUUGGUGCAGGUCGGGAA	UUCCCGAGCUGCAUCAAGCUA	Cleavage	[mRNA] locus=Scaffold000080:814194:819848:-	1
miR168	Bra010830	dehydration-responsive protein-related	3	17.62	1	20	121	140	UCGCUUGGUGCAGGCCGGGA	UCUUGGUCUGCACCAACCGA	Cleavage	[mRNA] locus=Scaffold000010:3459057:3461820:+	1
miR168	Bra013942	ACA8, AT-ACA8; ACA8 (AUTOINHIBITED CA2+ -ATPASE, ISOFORM 8); calcium-transporting ATPase/ calmodulin binding / protein self-association	3	20.76	1	20	441	460	UCGCUUGGUGCAGGCCGGGA	UCCGAGCCUGCGCCAGGCGA	Cleavage	[mRNA] locus=Scaffold000014:4033284:4036061:+	1
miR168	Bra025084	unknown protein	2	21.818	1	20	603	622	UCGCUUGGUGCAGGGCGGGA	UCCCGCCUUGUAUCAAGUGA	Cleavage	[mRNA] locus=Scaffold000046:1686865:1688665:+	1
miR168	Bra033142	bromo-adjacent homology (BAH) domain-containing protein	3.5	23.289	1	21	1464	1484	UCGCUUGGUGCAUGUCGGGAA	UUCCUGGUAUGCAUCAAGGGA	Cleavage	[mRNA] locus=Scaffold000086:310728:313129:+	1
miR168	Bra018000	pectinesterase family protein	3.5	17.669	1	21	490	510	UCGCUUGGUGCAUGUCGGGAA	UUCCCGAGAUGGACCAAGAGA	Translation	[mRNA] locus=Scaffold000024:639391:642598:-	1
miR168	Bra024532	SUC2, SUT1, ATSUC2; SUC2 (SUCROSE-PROTON SYMPORTER 2); carbohydrate transmembrane transporter/ sucrose transmembrane transporter/ sucrose:hydrogen symporter/ sugar:hydrogen symporter	3.5	10.588	1	21	1223	1243	UCGCUUGGUGCAUGUCGGGAA	UUCUCGGUAUUCCCCAAGCGA	Translation	[mRNA] locus=Scaffold000045:127250:129325:-	1
miR168	Bra018179	PHT4;3; transporter-related	3.5	22.148	1	21	103	123	UCGCUUGGUGCAUGUCGGGAA	UUCCCGGCGUUAGCCAAGCGA	Translation	[mRNA] locus=Scaffold000024:2079746:2082168:+	1
miR168	Bra029943	pectinesterase family protein	3.5	16.385	1	21	802	822	UCGCUUGGUGCAUGUCGGGAA	UUCCCGAGAUGGACCAAGAGA	Translation	[mRNA] locus=Scaffold000068:557748:561555:+	1
miR169	Bra015177	MEE26; MEE26 (maternal effect embryo arrest 26)	3	17.966	1	20	488	507	AGCCAAGGAUGACUUGCCGG	UCGGCAAAUCAUCUUUGGCA	Cleavage	[mRNA] locus=Scaffold000017:3099161:3100081:-	1
miR169	Bra018640	SKD1, VPS4; SKD1 (SUPPRESSOR OF K+ TRANSPORT GROWTH DEFECT1); ATP binding / nucleoside-triphosphatase/ nucleotide binding	3	22.454	1	20	512	531	AGCCAAGGAUGACUUGCCGG	CUGGGAAGUCGUACUUGGCU	Cleavage	[mRNA] locus=Scaffold000026:335674:337737:+	1
miR169	Bra000503	SKD1, VPS4; SKD1 (SUPPRESSOR OF K+ TRANSPORT GROWTH DEFECT1); ATP binding / nucleoside-triphosphatase/ nucleotide binding	3	20.218	1	20	522	541	UAGCCAAGGAUGACUUGCCU	AGGGAAGUCCUACUUGGCUA	Translation	[mRNA] locus=Scaffold000001:2692527:2694927:-	1
miR169	Bra025255	lectin protein kinase family protein	3.5	20.238	1	23	1013	1036	CAGCCAAGGAUGA-CUUGCCGGAA	UCCCGGGAAGAUUAUCCUUGGCUG	Cleavage	[mRNA] locus=Scaffold000047:824347:826383:+	1
miR169	Bra011609	uncharacterized protein	3.5	17.642	1	21	536	556	CAGCCAAGGAUGACUUGCCGU	ACGGGAUGUCAUUCUUGGCUA	Cleavage	[mRNA] locus=Scaffold000011:2940323:2942506:-	1
miR169	Bra011427	F-box family protein (FBL15)	2	15.665	1	20	1319	1338	AGUAGCCAAGGAUGACUUGC	GCAAUUCAUCGUUGGCUACU	Translation	[mRNA] locus=Scaffold000011:2150111:2154447:-	1
miR169	Bra015229	pentatricopeptide (PPR) repeat-containing protein	2.5	17.629	1	20	1395	1414	UAGGACCAGGCUUCAUUCCC	GGGAAUGAAGCCUGAUCUUG	Cleavage	[mRNA] locus=Scaffold000018:603079:604980:+	1
miR169	Bra017300	DNAJ heat shock N-terminal domain-containing protein	2.5	21.342	1	20	273	292	UAGGACCAGGCUUCAUUCCC	GGGGUUGGAGCUUGGUCCUA	Cleavage	[mRNA] locus=Scaffold000021:2413297:2416228:-	1
miR171	Bra006197	transaldolase, putative	3	10.69	1	20	597	616	AGAUAUUAGGGCGGUUCAAU	UGUGAACCGUCCUAAUGUCU	Cleavage	[mRNA] locus=Scaffold000005:2479754:2481799:-	1
miR171	Bra009861	EMF1; EMF1 (embryonic flower 1); transcription regulator	3	17.484	1	21	359	379	AGAUAUUAGGGCGGUUCAAUC	GAUUGAACUGGCUUAGUGUCU	Translation	[mRNA] locus=Scaffold000009:1370560:1373791:+	1
miR171	Bra025703	aminoacyl-tRNA synthetase family	2.5	21.34	1	21	660	680	AGAUAUUAGUGCGGUUCAAUC	GAUUGAAGCGUACAAAUAUCU	Cleavage	[mRNA] locus=Scaffold000049:259747:264002:+	1
miR172	Bra007123	SMZ; SMZ (SCHLAFMUTZE); DNA binding / transcription factor	0.5	11.504	1	20	954	973	GGAAUCUUGAUGAUGCUGCA	UGCAGCAUCAUCAGGAUUCC	Cleavage	[mRNA] locus=Scaffold000006:1536840:1539976:-	1
miR172	Bra010496	"disease resistance protein (TIR-NBS-LRR class), putative"	2	14.819	1	20	3520	3539	GGAAUCUUGAUGAUGCUGCA	UGUGGCAUCAUUAAGAUUUC	Cleavage	[mRNA] locus=Scaffold000010:1605577:1609744:+	1
miR172	Bra000487	"RAP2.7, TOE1; RAP2.7 (RELATED TO AP2.7); DNA binding / transcription factor"	1	16.573	1	20	1171	1190	GGGAAUCUUGAUGAUGCUGC	GCAGCAUCAUCAGGAUUCUC	Cleavage	[mRNA] locus=Scaffold000001:2590162:2592240:+	1
miR172	Bra011939	"RAP2.7, TOE1; RAP2.7 (RELATED TO AP2.7); DNA binding / transcription factor"	1	15.455	1	20	1279	1298	GGGAAUCUUGAUGAUGCUGC	GCAGCAUCAUCAGGAUUCUC	Cleavage	[mRNA] locus=Scaffold000012:319164:321471:+	1
miR172	Bra017809	"AP2, FLO2, FL1; AP2 (APETALA 2); transcription factor"	0.5	17.878	1	21	1181	1201	AGAAUCUUGAUGAUGCUGCAG	CUGCAGCAUCAUCAGGAUUCU	Cleavage	[mRNA] locus=Scaffold000023:1389680:1391841:-	1
miR172	Bra011741	"AP2, FLO2, FL1; AP2 (APETALA 2); transcription factor"	0.5	16.152	1	21	1181	1201	AGAAUCUUGAUGAUGCUGCAG	CUGCAGCAUCAUCAGGAUUCU	Cleavage	[mRNA] locus=Scaffold000011:3574820:3576960:-	1
miR172	Bra020262	TOE2; TOE2; DNA binding / transcription factor	0.5	10.168	1	20	1101	1120	AGAAUCUUGAUGAUGCUGCA	UGCAGCAUCAUCAGGAUUCU	Cleavage	[mRNA] locus=Scaffold000030:1192969:1194964:-	1
miR172	Bra002510	TOE2; TOE2; DNA binding / transcription factor	0.5	11.912	1	20	1188	1207	AGAAUCUUGAUGAUGCUGCA	UGCAGCAUCAUCAGGAUUCU	Cleavage	[mRNA] locus=Scaffold000002:3648772:3651629:-	1
miR172	Bra005019	"RCA; RCA (RUBISCO ACTIVASE); ADP binding / ATP binding / enzyme regulator/ ribulose-1,5-bisphosphate carboxylase/oxygenase activator"	1.5	11.454	1	21	113	133	AGAAUCUUGAUGAUGCUGCAG	UUGUAACAUCAUCAAGAUUCU	Cleavage	[mRNA] locus=Scaffold000004:2998183:3000757:+	1
miR1885	Bra027889	"disease resistance protein (TIR-NBS-LRR class), putative"	0	15.924	1	22	121	142	CAUCAAUGAAAGGUAUGAUUCC	GGAAUCAUACCUUUCAUUGAUG	Cleavage	[mRNA] locus=Scaffold000058:681311:682295:+	1
miR1885	Bra023687	"disease resistance protein (TIR-NBS-LRR class), putative"	1	17.894	1	21	128	148	CAUCAAUGAAAGGUAUGAUUC	GAAUCAUACCUUUCAUUGAUA	Cleavage	[mRNA] locus=Scaffold000041:1772585:1773064:+	1
miR1885	Bra039798	"disease resistance protein (TIR-NBS-LRR class), putative"	1.5	18.434	1	22	118	139	CAUCAAUGAAAGGUAUGAUUCC	GGAAUCAUAGCUUUCGUUGAUG	Cleavage	[mRNA] locus=Scaffold000177:122590:130109:+	1
miR1885	Bra023670	ATP binding / nucleoside-triphosphatase/ nucleotide binding / protein binding / transmembrane receptor	2	20.237	1	22	118	139	CAUCAAUGAAAGGUAUGAUUCC	GGGAUCAUAGCUUUCGUUGAUG	Cleavage	[mRNA] locus=Scaffold000041:1696464:1700791:-	1
miR2111	Bra005668	unknown protein	3	22.248	1	20	98	117	AUCCUCGGGAUACGGAUUAC	GUGCUCCGUAUCCCGUGGAU	Cleavage	[mRNA] locus=Scaffold000005:60720:61901:-	1
miR2111	Bra011140	MTO2, TS; MTO2 (METHIONINE OVER-ACCUMULATOR 2); threonine synthase	3	19.439	1	20	1060	1079	AUCCUCGGGAUACGGAUUAC	GUUGAUCGUAUCCCGAGGAU	Cleavage	[mRNA] locus=Scaffold000011:656702:658276:-	1
miR2111	Bra035336	cop8 (constitutive photomorphogenic) homolog	3.5	14.652	1	21	430	450	AUCCUCGGGAUACAGAUUACC	GCUCGUUUGUAUCUCGAGGAU	Cleavage	[mRNA] locus=Scaffold000103:717257:719988:-	1
miR2111	Bra033654	cop8 (constitutive photomorphogenic) homolog	3.5	12.448	1	21	430	450	AUCCUCGGGAUACAGAUUACC	GCUCGUUUGUAUCUCGAGGAU	Cleavage	[mRNA] locus=Scaffold000089:480114:482627:-	1
miR2111	Bra012180	uncharacterized protein	3.5	14.114	1	20	2186	2205	AUCCUCGGGAUACAGAUUAC	GUGAUUUAUAUCCUGAGGAA	Cleavage	[mRNA] locus=Scaffold000012:1923735:1929649:-	1
miR2111	Bra038997	uncharacterized protein	3.5	12.521	1	20	2165	2184	AUCCUCGGGAUACAGAUUAC	GUGAUUUAUAUCCUGAGGAA	Cleavage	[mRNA] locus=Scaffold000158:5543:11741:-	1
miR2111	Bra009192	molecular chaperone	3.5	20.192	1	20	733	752	AUCCUCGGGAUACAGAUUAC	GUAAAAUGUAUCCAGAGGAU	Cleavage	[mRNA] locus=Scaffold000008:2794578:2795897:-	1
miR2111	Bra000239	unknown protein	3.5	20.366	1	20	217	236	AUCCUCGGGACACAGAUUAC	GUCAUCUGUGUCCAGAGGAA	Cleavage	[mRNA] locus=Scaffold000001:1327561:1328742:+	1
miR2111	Bra014298	UBP6, ATUBP6; UBP6 (UBIQUITIN-SPECIFIC PROTEASE 6); calmodulin binding / ubiquitin-specific protease	3.5	23.945	1	20	1007	1026	AUCCUCGGGACACAGAUUAC	AUGACCUGUGUUCUGAGGAU	Cleavage	[mRNA] locus=Scaffold000015:3129572:3133060:-	1
miR2111	Bra016076	kinesin motor protein-related	3.5	17.848	1	20	769	788	AUCCUCGGGACACAGAUUAC	GUGAUCUCUGAUCUGAGGAU	Translation	[mRNA] locus=Scaffold000019:2154257:2158941:-	1
miR319	Bra020215	"EMB1030; EMB1030 (EMBRYO DEFECTIVE 1030); ATP binding / alanine-tRNA ligase/ ligase, forming aminoacyl-tRNA and related compounds / nucleic acid binding / nucleotide binding"	2.5	19.429	1	20	2850	2869	GAGCUUUCUUCGGUCCACUC	GAGUGCAUUGGAGAAAGCUC	Cleavage	[mRNA] locus=Scaffold000030:877821:881788:-	1
miR390	Bra028389	ATRBL1; ATRBL1 (Arabidopsis thaliana Rhomboid-like 1)	2	17.936	1	21	640	660	AAGCUCAGGAGGGAUAGCGCC	GGCGCUAUGCUUUCUGAGCUU	Cleavage	[mRNA] locus=Scaffold000062:16965:18560:+	1
miR390	Bra033278	CYP78A8; CYP78A8; electron carrier/ heme binding / iron ion binding / monooxygenase/ oxygen binding	2.5	23.783	1	20	1512	1531	AAAGCUCAGGAGGGAUAGCG	CGCUAACCCUCCUGAUCUUU	Cleavage	[mRNA] locus=Scaffold000087:333049:334730:+	1
miR391	Bra019831	FAD binding / catalytic/ electron carrier/ oxidoreductase	3	4.062	1	21	54	74	UUCGCAGGAGAGAUAGCGCCA	UGCCGCUGUCUCUCCUCCGAA	Cleavage	[mRNA] locus=Scaffold000029:1382218:1383813:-	1
miR391	Bra013888	YLS7 (TAIR:AT5G51640.1)	3	20.327	1	20	34	53	UUCGCAGGAGAGAUAGCGCC	GGUGCUGCUUUUCCUGCGAA	Cleavage	[mRNA] locus=Scaffold000014:3698723:3700917:+	1
miR391	Bra027310	"RHM3, ATRHM3; RHM3 (RHAMNOSE BIOSYNTHESIS 3); UDP-L-rhamnose synthase/ catalytic"	3	19.066	1	20	668	687	UUCGCAGGAGAGAUAGCGCC	GGAGUUAUCUCUACUGUGAA	Cleavage	[mRNA] locus=Scaffold000055:790123:792213:-	1
miR393	Bra039477	"FUNCTIONS IN: molecular_function unknown; INVOLVED IN: biological_process unknown; LOCATED IN: cellular_component unknown; EXPRESSED IN: 11 plant structures; EXPRESSED DURING: 6 growth stages; CONTAINS InterPro DOMAIN/s: Molecular chaperone, heat shock protein, Hsp40, DnaJ (InterPro:IPR015609); BEST Arabidopsis thaliana protein match is: unknown protein (TAIR:AT4G27980.1); Has 26349 Blast hits t…	3	12.969	1	21	505	525	AUCAUGCGAUCUCAUUGGAUU	GAGCUGAUGAGGUUGCAUGAU	Cleavage	[mRNA] locus=Scaffold000165:304141:307057:-	1
miR393	Bra004171	zinc finger (C2H2-type) family protein	3	23.81	1	21	319	339	AUCAUGCGAUCUCUUCGGAUU	AAACCGAAGAAGUCGCGUGAU	Translation	[mRNA] locus=Scaffold000003:5752179:5752853:-	1
miR393	Bra023397	unknown protein	3	10.664	1	21	64	84	AUCAUGCGAUCUCUUCGGAUU	GAUCUGAAGAAAUUGUGUGAU	Translation	[mRNA] locus=Scaffold000041:437097:438386:-	1
miR393	Bra019975	TRAF-type zinc finger-related	3	14.574	1	21	174	194	AUCAUGCGAUCUCUUCGGAUU	GAUUUGUAGAGAACGCAUGAU	Translation	[mRNA] locus=Scaffold000029:2069094:2074289:+	1
miR394	Bra030038	F-box family protein	1	17.685	1	21	1137	1157	UUUGGCAUUCUGUCCACCUCC	GGAGGUUGACAGAAUGCCAAA	Cleavage	[mRNA] locus=Scaffold000069:81441:83099:+	1
miR394	Bra032820	F-box family protein	1	19.058	1	21	1146	1166	UUUGGCAUUCUGUCCACCUCC	GGAGGUUGACAGAAUGCCAAA	Cleavage	[mRNA] locus=Scaffold000084:269072:270975:+	1
miR397	Bra020269	"LAC17, ATLAC17; LAC17 (laccase 17); laccase"	0.5	17.735	1	20	667	686	UCAUUGAGUGCAGCGUUGAU	AUCAACGCUGCACUUAAUGA	Cleavage	[mRNA] locus=Scaffold000030:1220938:1222965:-	1
miR397	Bra028844	LAC11; LAC11 (laccase 11); laccase	1.5	11.118	1	21	678	698	UCAUUGAGUGCAGCGUUGAUG	CAUCAACGCUGCACUAAAUGA	Cleavage	[mRNA] locus=Scaffold000063:988168:990431:+	1
miR397	Bra018408	"LAC2, ATLAC2; LAC2 (laccase 2); laccase"	1	8.831	1	20	682	701	UCAUUGAGUGCAGCGUUGAU	AUCAAUGCUGCACUCGAUGA	Cleavage	[mRNA] locus=Scaffold000025:1201928:1204178:+	1
miR397	Bra017139	"IRX12, LAC4; IRX12 (IRREGULAR XYLEM 12); laccase"	1.5	11.804	1	20	673	692	UCAUUGAGUGCAGCGUUGAU	GUCAAUGCUGCACUUAAUGA	Cleavage	[mRNA] locus=Scaffold000021:1534810:1537799:-	1
miR397	Bra005140	"IRX12, LAC4; IRX12 (IRREGULAR XYLEM 12); laccase"	1.5	13.551	1	20	670	689	UCAUUGAGUGCAGCGUUGAU	GUCAAUGCUGCACUUAAUGA	Cleavage	[mRNA] locus=Scaffold000004:3679277:3682262:-	1
miR398	Bra006775	Uncharacterized protein	3.5	20.387	1	20	778	797	AGGAGUGUCAUGAGAACACG	CGUAUUCUCAUGGAACUUCU	Cleavage	[mRNA] locus=Scaffold000005:5008248:5010259:-	1
miR398	Bra032361	Uncharacterized protein	3.5	19.505	1	21	820	840	AGGAGUGUCAUGAGAACACGG	UUGUCUUCUCAGGACGUUCCU	Translation	[mRNA] locus=Scaffold000081:640395:641318:-	1
miR398	Bra010796	pyruvate dehydrogenase (acetyl-transferring)	3.5	19.792	1	21	1108	1128	AGGAGUGUCAUGAGAACACGG	UUGUCUUCUCAGGACGUUCCU	Translation	[mRNA] locus=Scaffold000010:3263001:3265047:+	1
miR398	Bra016950	CRK1, ATCRK1, ATCBK3 | CRK1 (CDPK-RELATED KINASE 1); calcium ion binding / calcium-dependent protein serine/threonine phosphatase/ calmodulin-dependent protein kinase/ kinase	3.5	15.658	1	21	107	127	AGGAGUGUCAUGAGAACACGG	UCGGGUUCUCGAGACAUUUCU	Translation	[mRNA] locus=Scaffold000021:473211:478693:-	1
miR398	Bra015054	RSY3 (RASPBERRY 3); ATP binding / ligase, forming carbon-nitrogen bonds / nucleotide binding	3.5	16.565	1	21	1246	1266	AGGAGUGUCAUGAGAACACGG	UCUUGUUUUCUUGACAUUUCU	Translation	[mRNA] locus=Scaffold000017:1864663:1867468:+	1
miR398	Bra027823	LEUCINE RICH REPEAT PROTEIN	3.5	14.201	1	20	824	843	AGGAGUGUCAUGAGAACACG	CUUGUCCUUAUGACACUCCA	Cleavage	[mRNA] locus=Scaffold000058:95105:98137:+	1
miR399	Bra035252	SPA2; SPA2 (SPA1-RELATED 2); protein binding / signal transducer	2.5	22.654	1	20	671	690	UGCCAAAGGAGAGUUGCCCU	CGGGCAACACUCCUUUGGCG	Cleavage	[mRNA] locus=Scaffold000102:486762:491190:-	1
miR400	Bra026971	pentatricopeptide (PPR) repeat-containing protein	1	14.155	1	21	1186	1206	UAUGAGAGUAUUAUAAGUCAC	GUGACUUAUAAUACUUUUAUA	Cleavage	[mRNA] locus=Scaffold000053:1389173:1391062:-	1
miR400	Bra036649	unknown protein	1	20.427	1	21	661	681	UAUGAGAGUAUUAUAAGUCAC	GUGACUUAUAACACUCUCAUA	Translation	[mRNA] locus=Scaffold000119:93943:95118:-	1
miR400	Bra027726	pentatricopeptide (PPR) repeat-containing protein	1	22.873	1	21	805	825	UAUGAGAGUAUUAUAAGUCAC	GUGACGUAUAAUACUCUCAUA	Cleavage	[mRNA] locus=Scaffold000057:793718:795250:+	1
miR400	Bra021192	pentatricopeptide (PPR) repeat-containing protein	1	22.567	1	21	976	996	UAUGAGAGUAUUAUAAGUCAC	GUGACUUAUACUACUCUCAUA	Translation	[mRNA] locus=Scaffold000033:821421:822935:+	1
miR400	Bra027658	pentatricopeptide (PPR) repeat-containing protein	1	13.968	1	21	928	948	UAUGAGAGUAUUAUAAGUCAC	GUUACUUAUAAUACUCUCAUA	Cleavage	[mRNA] locus=Scaffold000057:330947:332797:-	1
miR400	Bra016758	EMB1586; EMB1586 (embryo defective 1586); ATP binding / ATP-dependent helicase/ helicase/ nucleic acid binding	1.5	17.815	1	21	2770	2790	UAUGAGAGUAUUAUAAGUCAC	GUGACUUAUGGUACUCUUAUA	Cleavage	[mRNA] locus=Scaffold000020:2195350:2199257:-	1
miR400	Bra006187	pentatricopeptide (PPR) repeat-containing protein	2	21.023	1	21	340	360	UAUGAGAGUAUUAUAAGUCAC	GUGACUUAUAGUAUUCUCAUU	Cleavage	[mRNA] locus=Scaffold000005:2414140:2415801:+	1
miR400	Bra026884	pentatricopeptide (PPR) repeat-containing protein	2	18.705	1	21	643	663	UAUGAGAGUAUUAUAAGUCAC	GUGACUUAUAAUACCCUUAUA	Cleavage	[mRNA] locus=Scaffold000053:960735:962114:+	1
miR400	Bra026836	pentatricopeptide (PPR) repeat-containing protein	2	18.705	1	21	772	792	UAUGAGAGUAUUAUAAGUCAC	GUGACUUAUAAUACCCUUAUA	Cleavage	[mRNA] locus=Scaffold000053:778745:780506:+	1
miR400	Bra027026	pentatricopeptide (PPR) repeat-containing protein	2	20.977	1	21	949	969	UAUGAGAGUAUUAUAAGUCAC	GUGAGUUAUAAUACUCUCAUU	Cleavage	[mRNA] locus=Scaffold000054:313115:314686:+	1
miR400	Bra021664	pentatricopeptide (PPR) repeat-containing protein	2	17.511	1	21	523	543	UAUGAGAGUAUUAUAAGUCAC	GUGACCUAUAAUAUUCUUAUA	Cleavage	[mRNA] locus=Scaffold000035:424167:425852:+	1
miR403	Bra021148	NAI2; NAI2	3	23.995	1	21	990	1010	UUAGAUUCACGCACAAACUCG	UGAGAUUGAGCGUGAAUUUGA	Cleavage	[mRNA] locus=Scaffold000033:526572:531267:-	1
miR403	Bra000114	"SYD, CHR3; SYD (SPLAYED); ATPase/ chromatin binding"	3	21.619	1	20	7758	7777	UUAGAUUCACGCACAAACUC	GGAUUUGUGCAUGAAUCUAG	Translation	[mRNA] locus=Scaffold000001:543085:557856:-	1
miR408	Bra024198	unknown protein	2.5	13.678	1	20	457	476	ACAGGGAACAAGCAGAGCAU	AUCCGUUGCUUGUUCCCUGU	Cleavage	[mRNA] locus=Scaffold000043:1734939:1735819:+	1
miR472	Bra026094	"disease resistance protein (CC-NBS-LRR class), putative"	1	21.838	1	22	451	472	UUUUGCCUACUCCUCCCAUACC	GGUAUGGGGGGAGUGGGCAAAA	Cleavage	[mRNA] locus=Scaffold000050:952072:958384:-	1
miR472	Bra016785	RPS5; RPS5 (RESISTANT TO P. SYRINGAE 5); nucleotide binding	2	24.608	1	22	547	568	UUUUGCCUACUCCUCCCAUACC	GGUAUGGGAGGAGUGGGGAAAA	Cleavage	[mRNA] locus=Scaffold000020:2334998:2337676:-	1
miR472	Bra026924	RFL1; RFL1 (RPS5-like 1); ATP binding / protein binding	1.5	23.302	1	22	544	565	UUUUGCCUACUCCUCCCAUACC	GGUAUGGGGGGAGUUGGCAAAA	Cleavage	[mRNA] locus=Scaffold000053:1192461:1195105:-	1
miR472	Bra031482	"disease resistance protein (CC-NBS-LRR class), putative"	2	17.245	1	22	499	520	UUUUGCCUACUCCUCCCAUACC	GGUAUGGGGGGAGUAGGGAAAA	Cleavage	[mRNA] locus=Scaffold000076:861757:864036:-	1
miR472	Bra003867	ATP binding / protein binding / transmembrane receptor	2	20.886	1	22	505	526	UUUUGCCUACUCCUCCCAUACC	GGCAUGGGAGGCGUAGGCAAAA	Translation	[mRNA] locus=Scaffold000003:4000689:4007601:+	1
miR472	Bra015597	"disease resistance protein (CC-NBS-LRR class), putative"	2	19.872	1	22	523	544	UUUUGCCUACUCCUCCCAUACC	GGCAUGGGUGGAGUAGGCAAAA	Cleavage	[mRNA] locus=Scaffold000018:3014667:3017311:+	1
miR472	Bra036045	"disease resistance protein (CC-NBS-LRR class), putative"	2	17.176	1	22	547	568	UUUUGCCUACUCCUCCCAUACC	GGUAUGGGUGGAGUUGGCAAAA	Cleavage	[mRNA] locus=Scaffold000112:223287:224691:+	1
miR472	Bra036054	RFL1; RFL1 (RPS5-like 1); ATP binding / protein binding	2	17.038	1	22	547	568	UUUUGCCUACUCCUCCCAUACC	GGUAUGGGUGGAGUUGGCAAAA	Cleavage	[mRNA] locus=Scaffold000112:301258:302166:-	1
miR5054	Bra032755	SBP1; SBP1 (selenium-binding protein 1); selenium binding	3	22.244	1	21	236	256	GUUCGUUCCCCACAGACGGCG	UGCCUUUUGUGGGGGAUGAGC	Cleavage	[mRNA] locus=Scaffold000083:867520:869841:-	1
miR5054	Bra009491	SDP1; SDP1 (SUGAR-DEPENDENT1); triacylglycerol lipase	3.5	23.488	1	20	2267	2286	GUUCCCCACAGUCGGCGCCA	UGGGGAUGCCUGUGGGGAAC	Cleavage	[mRNA] locus=Scaffold000008:4099363:4106219:-	1
miR5054	Bra036141	protein kinase family protein	3.5	12.469	1	20	827	846	GUUCCCCACAGUCGGCGCCA	UGGCGUCCAAGGUGGGGAAC	Translation	[mRNA] locus=Scaffold000113:181369:186521:-	1
miR5139	Bra014754	PHIP1; PHIP1 (PHRAGMOPLASTIN INTERACTING PROTEIN 1); RNA binding / mRNA binding	2.5	14.439	1	21	166	186	CGGAACCUGGCUCUGAUACCA	UGGUAUCAGAGCCAGGUUGCA	Cleavage	[mRNA] locus=Scaffold000016:2609911:2611935:-	1
miR827	Bra037341	CRP; CRP (CRYPTIC PRECOCIOUS)	3	16.059	1	21	446	466	UUAGAUGACCAUCAACAAAUA	UGUUUGUUGCUGUUCAUCUGA	Translation	[mRNA] locus=Scaffold000128:164519:172574:+	1
miR827	Bra023716	"MIM, ATRAD18; MIM (hypersensitive to MMS, irradiation and MMC); ATP binding"	3	19.799	1	20	33	52	UUAGAUGACCAUCAACAAAU	AUUUGUUGAUGAACAUCUGG	Translation	[mRNA] locus=Scaffold000041:1942418:1942819:+	1
miR828	Bra022602	AtMYB82; AtMYB82 (myb domain protein 82); DNA binding / transcription factor	2	16.804	1	22	322	343	UCUUGCUUAAAUGGGUAUUCCA	UGGAAUACCCAUUUGAACAAGA	Cleavage	[mRNA] locus=Scaffold000038:1006604:1007365:-	1
miR828	Bra004162	ATMYB90, PAP2, MYB90; MYB90 (MYB DOMAIN PROTEIN 90); DNA binding / transcription factor	2	16.874	1	22	310	331	UCUUGCUUAAAUGGGUAUUCCA	UGGAACACCCAUUUGAGUAAGA	Cleavage	[mRNA] locus=Scaffold000003:5695735:5700990:+	1
miR828	Bra039763	PAP1, MYB75, SIAA1, ATMYB75; PAP1 (PRODUCTION OF ANTHOCYANIN PIGMENT 1); DNA binding / transcription factor	2	10.13	1	22	310	331	UCUUGCUUAAAUGGGUAUUCCA	UGGAACACCCAUUUGAGUAAGA	Cleavage	[mRNA] locus=Scaffold000175:231314:233043:+	1
miR845	Bra022097	unknown protein	2	21.314	1	21	59	79	CGGCUCUGAUACCAAUUGAUG	CAUCAGGUGGUAUCAGAGCUG	Cleavage	[mRNA] locus=Scaffold000036:1530997:1531524:+	1
miR845	Bra010150	formin homology 2 domain-containing protein / FH2 domain-containing protein	2	24.362	1	20	310	329	CGGCUCUGAUACCAAUUGAU	UUCAAUUGGUAUCAGAGCCA	Cleavage	[mRNA] locus=Scaffold000009:3816396:3818721:-	1
miR845	Bra027045	AFB5; AFB5 (Auxin F-Box protein 5); ubiquitin-protein ligase	2	23.967	1	21	512	532	CGGCUCUGAUACCAAUUGAUG	CAUCAGGUGGUAUCAGAGCUG	Cleavage	[mRNA] locus=Scaffold000054:467499:468942:-	1
miR860	Bra035453	unknown protein	3	16.132	1	20	661	680	UCAAUACAUUGGACUACAUA	GAUGAGGUUCAAUGUAUUGA	Cleavage	[mRNA] locus=Scaffold000105:546445:550021:-	1
miR860	Bra029928	RPS11-BETA; RPS11-BETA (RIBOSOMAL PROTEIN S11-BETA); structural constituent of ribosome	3	21.339	1	20	405	424	UCAAUACAUUGGACUACAUA	UGUGAGGUUCAAUGUGUUGA	Cleavage	[mRNA] locus=Scaffold000068:420531:421435:-	1
miR860	Bra018026	RPS11-BETA; RPS11-BETA (RIBOSOMAL PROTEIN S11-BETA); structural constituent of ribosome	3	24.979	1	20	768	787	UCAAUACAUUGGACUACAUA	UGUGAGGUUCAAUGUGUUGA	Cleavage	[mRNA] locus=Scaffold000024:815546:820876:+	1
miR161	Bra027636	pentatricopeptide (PPR) repeat-containing protein	2			21	230	250	UCAAUGCACUGAAAGUGACUA	UGGUUACUUUCAGUGUGUUGA	Cleavage	[mRNA] locus=Scaffold000057:177980:178954:+	1
miR161	Bra025516	pentatricopeptide (PPR) repeat-containing protein	1.5			21	698	718	UCAAUGCACUGAAAGUGACUA	UAGUCACUUUCAAUGCGUUGA	Translation	[mRNA] locus=Scaffold000048:652777:654210:+	1
miR161	Bra026884	pentatricopeptide (PPR) repeat-containing protein	2.5			20	432	451	UCAAUGCACUGAAAGUGACU	CAUCACUUUCAGUGCGUUGA	Cleavage	[mRNA] locus=Scaffold000053:960735:962114:+	1
miR161	Bra026882	pentatricopeptide (PPR) repeat-containing protein	2.5			21	653	673	UCAAUGCACUGAAAGUGACUA	UCGUCACUUUCAAUGCGUUGA	Translation	[mRNA] locus=Scaffold000053:942948:944652:+	1
miR161	Bra032669	transferase, transferring glycosyl groups	3			21	1121	1141	UCAAUGCACUGAAAGUGACUA	UAGACACUUUUAGUGCAAUGA	Cleavage	[mRNA] locus=Scaffold000082:1152577:1157517:+	1
miR161	Bra011565	MATURATION OF RBCL 1	2.5			20	2226	2245	UCAAUGCACUGAAAGUGACU	GGUCUUUUUUAGUGCAUUGA	Cleavage	[mRNA] locus=Scaffold000011:2711100:2716811:-	1
miR161	Bra017434	pentatricopeptide (PPR) repeat-containing protein	3			21	704	724	UCAAUGCACUGAAAGUGACUA	UUGUUACUUACAGUGCGUUGA	Cleavage	[mRNA] locus=Scaffold000022:1007367:1009040:+	1
miR161	Bra022752	unknown protein	3			20	557	576	UCAAUGCACUGAAAGUGACU	AGACAGUUUCAGUGCAUUGU	Cleavage	[mRNA] locus=Scaffold000039:19955:21787:+	1
miR161	Bra031506	unknown protein	3			20	852	871	UCAAUGCACUGAAAGUGACU	AGUUGCCUUGAGUGCAUUGA	Translation	[mRNA] locus=Scaffold000076:1006852:1009444:-	1
miR170	Bra036812	IQD20; IQD20 (IQ-domain 20); calmodulin binding	0			21	393	413	UAUUGGCCUGGUUCACUCAGA	UCUGAGUGAACCAGGCCAAUA	Cleavage	[mRNA] locus=Scaffold000121:240961:241999:+	1
miR170	Bra018243	CPK21; CPK21; ATP binding / calcium ion binding	3			20	884	903	UAUUGGCCUGGUUCACUCAG	CUGACGGAACCGGGUCAAUA	Cleavage	[mRNA] locus=Scaffold000025:79260:81447:+	1
miR395	Bra033696	APS4; APS4; sulfate adenylyltransferase (ATP)	1.5			21	334	354	CUGAAGUGUUUGGGGGAACUC	GAGUUCCUCCAAACACUUCAU	Cleavage	[mRNA] locus=Scaffold000089:699560:701382:-	1
miR395	Bra035671	unknown protein	1.5			21	952	972	CUGAAGUGUUUGGGGGAACUC	GAGUGCCUCCAAACACUUCAG	Cleavage	[mRNA] locus=Scaffold000108:151862:156666:+	1
miR395	Bra009052	AST68, SULTR2;1; AST68; sulfate transmembrane transporter	1.5			20	42	61	CUGAAGUGUUUGGGGGAACU	AGUUCUCCCAAACACUUCAA	Cleavage	[mRNA] locus=Scaffold000008:2236407:2239866:-	1
miR395	Bra028595	AST68, SULTR2;1; AST68; sulfate transmembrane transporter	1.5			20	42	61	CUGAAGUGUUUGGGGGAACU	AGUUCUCCCAAACACUUCAA	Cleavage	[mRNA] locus=Scaffold000062:1221842:1228264:-	1
miR395	Bra033901	APS1; APS1 (ATP SULFURYLASE 1); sulfate adenylyltransferase (ATP)	3			21	328	348	CUGAAGUGUUUGGGGGAACUC	GAGUUCCUCCAAACUCUUCAU	Cleavage	[mRNA] locus=Scaffold000091:734691:736748:-	1
miR395	Bra001891	APS1; APS1 (ATP SULFURYLASE 1); sulfate adenylyltransferase (ATP)	3			21	325	345	CUGAAGUGUUUGGGGGAACUC	GAGUUCCUCCAAACUCUUCAU	Cleavage	[mRNA] locus=Scaffold000001:10395424:10397635:+	1
miR395	Bra014323	ABA2, SIS4, GIN1, SDR1, ISI4, SRE1, ATABA2, ATSDR1; ABA2 (ABA DEFICIENT 2); alcohol dehydrogenase/ oxidoreductase/ xanthoxin dehydrogenase	2.5			20	948	967	CUGAAGUGUUUGGGGGAACU	GGUUCCCCUUAACGCUUCAG	Translation	[mRNA] locus=Scaffold000015:3346194:3349735:-	1
miR395	Bra032866	pentatricopeptide (PPR) repeat-containing protein	2.5			20	923	942	CUGAAGUGUUUGGGGGAACU	AGUUUUCCAAAGCACUUCAG	Cleavage	[mRNA] locus=Scaffold000084:571936:574195:-	1
miR395	Bra002814	FAD-binding domain-containing protein	3			21	824	844	CUGAAGUGUUUGGGGGAACUC	GAGUUCCGACAAACGCUUCGG	Cleavage	[mRNA] locus=Scaffold000002:5390328:5392330:-	1
miR395	Bra028582	leucine-rich repeat family protein	3			20	1674	1693	CUGAAGUGUUUGGGGGAACU	UGUUUCGCUAAACACUUCAG	Cleavage	[mRNA] locus=Scaffold000062:1151491:1154535:-	1
miR395	Bra032865	pentatricopeptide (PPR) repeat-containing protein	3			20	866	885	CUGAAGUGUUUGGGGGAACU	AGUUUUCUAAAGCACUUCAG	Cleavage	[mRNA] locus=Scaffold000084:560006:562284:-	1
miR396	Bra017393	unknown protein	2.5			21	1144	1164	GCUCAAGAAAGCUGUGGGAAA	UUUUCCACAGGUUUCUUGGGU	Translation	[mRNA] locus=Scaffold000022:582479:589561:+	1
miR396	Bra007061	CHR16, CHA16, RGD3, ATBTAF1, BTAF1; RGD3 (ROOT GROWTH DEFECTIVE 3); ATP binding / DNA binding / binding / helicase/ nucleic acid binding	3			20	894	913	GCUCAAGAAAGCUGUGGGAA	GUUCCACAGCUUUGUUGAGC	Cleavage	[mRNA] locus=Scaffold000006:1196276:1207908:+	1
miR396	Bra028420	amino acid transporter family protein	3			20	209	228	GCUCAAGAAAGCUGUGGGAA	UUCUCAUGGCUUUCUUGACC	Cleavage	[mRNA] locus=Scaffold000062:211950:213513:+	1
miR396	Bra014071	amino acid transporter family protein	3			20	221	240	GCUCAAGAAAGCUGUGGGAA	UUCUCAUGGCUUUCUUGACC	Cleavage	[mRNA] locus=Scaffold000015:1144555:1146185:-	1
miR396	Bra036198	amino acid transporter family protein	2.5			20	230	249	GCUCAAGAAAGCUGUGGGAA	UUGUCAUGGCUUUCUUGAGC	Cleavage	[mRNA] locus=Scaffold000113:473847:475980:+	1
miR396	Bra039693	MEKK1, ATMEKK1, MAPKKK8, ARAKIN; MEKK1 (MAP KINASE KINASE KINASE 1); DNA binding / MAP kinase kinase kinase/ kinase/ kinase binding / protein binding	3			20	231	250	GCUCAAGAAAGCUGUGGGAA	UUUGUACAUCUUUCUUGAGC	Cleavage	[mRNA] locus=Scaffold000173:227733:229680:+	1
miR396	Bra029427	unknown protein	3			20	485	504	GCUCAAGAAAGCUGUGGGAA	UUCUGAUAGAUUUCUUGAGC	Translation	[mRNA] locus=Scaffold000066:85002:85943:-	1
miR396	Bra000647	MEKK1, ATMEKK1, MAPKKK8, ARAKIN; MEKK1 (MAP KINASE KINASE KINASE 1); DNA binding / MAP kinase kinase kinase/ kinase/ kinase binding / protein binding	3			20	1026	1045	GCUCAAGAAAGCUGUGGGAA	UUUGUACAUCUUUCUUGAGC	Cleavage	[mRNA] locus=Scaffold000001:3481860:3484281:-	1
miR396	Bra037860	MEKK1, ATMEKK1, MAPKKK8, ARAKIN; MEKK1 (MAP KINASE KINASE KINASE 1); DNA binding / MAP kinase kinase kinase/ kinase/ kinase binding / protein binding	3			20	1185	1204	GCUCAAGAAAGCUGUGGGAA	UUUGUACAUCUUUCUUGAGC	Cleavage	[mRNA] locus=Scaffold000134:157859:160613:-	1
miR824	Bra017638	AGL16; AGL16 (AGAMOUS-LIKE 16); transcription factor	0.5			21	589	609	UAGACCAUUUGUGAGAAGGGA	UCUCUUCUCACAAAUGGUCUA	Cleavage	[mRNA] locus=Scaffold000023:251550:254629:-	1
miR824	Bra011509	AGL16; AGL16 (AGAMOUS-LIKE 16); transcription factor	0.5			21	739	759	UAGACCAUUUGUGAGAAGGGA	UCUCUUCUCACAAAUGGUCUA	Cleavage	[mRNA] locus=Scaffold000011:2482667:2485431:-	1
miR824	Bra030279	transferase family protein	2.5			21	1147	1167	UAGACCAUUUGUGAGAAGGGA	UCUCUUUUCACAAAUGGACUA	Cleavage	[mRNA] locus=Scaffold000070:772287:773631:+	1
miR824	Bra024235	ATP binding / ATPase/ nucleoside-triphosphatase/ nucleotide binding	3			20	459	478	UAGACCAUUUGUGAGAAGGG	ACCUUCUCACAAGAGGUCUA	Cleavage	[mRNA] locus=Scaffold000043:1927455:1931569:-	1
miR858	Bra025053	MEE62; MEE62 (maternal effect embryo arrest 62); ATP binding / protein binding / protein kinase/ protein serine/threonine kinase/ protein tyrosine kinase	3.5			20	924	943	UCGAACAGACAACGAAGAUU	AGUCUUCGUCGUCUCUUUGA	Translation	[mRNA] locus=Scaffold000046:1537674:1540768:+	1
miR858	Bra029891	ATFER2; ATFER2 (ferritin 2); binding / ferric iron binding / oxidoreductase/ transition metal ion binding	3			20	101	120	UCGAACAGACAACGAAGAUU	GAUCUAGGUUGUCUGUUCGG	Cleavage	[mRNA] locus=Scaffold000067:1357075:1358556:+	1
miR858	Bra005931	BON2; BON2 (BONZAI 2); calcium-dependent phospholipid binding	3.5			20	325	344	UCGAACAGACAACGAAGAUU	AAUAUUCGUUAUCAGUUCGA	Translation	[mRNA] locus=Scaffold000005:1277122:1280812:+	1
miR858	Bra022455	F-box family protein-related	3.5			20	544	563	UCGAACAGACAACGAAGAUU	AAUUGUCGUUCUCUGUUUGG	Translation	[mRNA] locus=Scaffold000037:1912287:1913390:-	1
miR858	Bra024845	PAP7, ATPAP7; PAP7 (PURPLE ACID PHOSPHATASE 7); acid phosphatase/ protein serine/threonine phosphatase	3.5			19	36	55	UCGAACAGACAAC-GAAGAU	AUCUUCUGUUUUCUGUUUGA	Translation	[mRNA] locus=Scaffold000046:407373:414138:+	1
miR858	Bra021034	myosin heavy chain-related	3.5			19	501	520	UCGAACAGACAACGA-AGAU	GUCUGUCGAUGUCUGUUCGA	Cleavage	[mRNA] locus=Scaffold000032:1728598:1730138:-	1
miR894	Bra027461	lipin family protein	3			20	1674	1693	GUUUCACGUCGGGUUCACCA	UGGUGAACCUGAGGAGAAAC	Cleavage	[mRNA] locus=Scaffold000056:161894:165346:-	1
miR894	Bra017400	emb1579; emb1579 (embryo defective 1579); binding / calcium ion binding	3			20	1584	1603	GUUUCACGUCGGGUUCACCA	UGGUGGAGUUGAUGUGAAAC	Cleavage	[mRNA] locus=Scaffold000022:668591:674942:-	1
miR1088	Bra030040	squamosa promoter-binding protein-like 11 (SPL11)	1			20	1071	1090	ACAGAAGAUAGAGAGCACGG	CCGUGCUCUCUCUCUUCUGU	Translation	[mRNA] locus=Scaffold000069:89553:91054:+	1
miR1088	Bra004674	SPL9; SPL9 (SQUAMOSA PROMOTER BINDING PROTEIN-LIKE 9); transcription factor	1.5			22	739	760	ACAGAAGAUAGAGAGCACGGAU	AACUGUGCUCUCUCUCUUCUGU	Translation	[mRNA] locus=Scaffold000004:1325605:1327587:+	1
miR1088	Bra016891	SPL9; SPL9 (SQUAMOSA PROMOTER BINDING PROTEIN-LIKE 9); transcription factor	1.5			22	736	757	ACAGAAGAUAGAGAGCACGGAU	AACUGUGCUCUCUCUCUUCUGU	Translation	[mRNA] locus=Scaffold000021:168659:170710:-	1
miR1088	Bra003305	SPL15; SPL15 (SQUAMOSA PROMOTER BINDING PROTEIN-LIKE 15); DNA binding / transcription factor	1.5			22	562	583	ACAGAAGAUAGAGAGCACGGAU	AGCUGUGCUCUCUCUCUUCUGU	Translation	[mRNA] locus=Scaffold000003:1052993:1054239:-	1
miR1088	Bra032822	squamosa promoter-binding protein-like 11 (SPL11)	1.5			20	996	1015	ACAGAAGAUAGAGAGCACGG	CCGUGCUUUCUCUCUUCUGU	Translation	[mRNA] locus=Scaffold000084:279348:280708:+	1
miR1088	Bra038324	squamosa promoter-binding protein-like 6 (SPL6)	2			22	673	694	ACAGAAGAUAGAGAGCACGGAU	ACUUGUGCUCUCUCUCUUCUGU	Translation	[mRNA] locus=Scaffold000144:107580:108706:-	1
miR1088	Bra014599	SPL15; SPL15 (SQUAMOSA PROMOTER BINDING PROTEIN-LIKE 15); DNA binding / transcription factor	2			22	550	571	ACAGAAGAUAGAGAGCACGGAU	AGCUGUGUUCUCUCUCUUCUGU	Translation	[mRNA] locus=Scaffold000016:1460218:1461460:+	1
miR1088	Bra005857	EMB2771; EMB2771 (EMBRYO DEFECTIVE 2771); ubiquitin-protein ligase	2.5			22	3778	3799	ACAGAAGAUAGAGAGCACGGAU	AACUAUGCUCUCUAUCUUCUGA	Cleavage	[mRNA] locus=Scaffold000005:944395:955146:+	1
miR1088	Bra030041	squamosa promoter-binding protein-like 10 (SPL10)	2			20	1017	1036	ACAGAAGAUAGAGAGCACGG	CAGUGCUCUCUCUCUUCUGU	Translation	[mRNA] locus=Scaffold000069:91840:93215:-	1
miR1088	Bra010949	squamosa promoter-binding protein-like 10 (SPL10)	2			20	993	1012	ACAGAAGAUAGAGAGCACGG	CAGUGCUCUCUCUCUUCUGU	Translation	[mRNA] locus=Scaffold000010:4019774:4021210:+	1
miR1088	Bra028755	EMB2771; EMB2771 (EMBRYO DEFECTIVE 2771); ubiquitin-protein ligase	3			22	3847	3868	ACAGAAGAUAGAGAGCACGGAU	AACUAUGCUCUCUAUCUUUUGA	Cleavage	[mRNA] locus=Scaffold000063:561291:573133:-	1
miR1088	Bra027478	SPL2; SPL2 (SQUAMOSA PROMOTER BINDING PROTEIN-LIKE 2); DNA binding / transcription factor	3			20	924	943	ACAGAAGAUAGAGAGCACGG	UGGUGCUCUCUCUCUUCUGU	Translation	[mRNA] locus=Scaffold000056:314929:316393:-	1
miR1088	Bra033671	SPL2; SPL2 (SQUAMOSA PROMOTER BINDING PROTEIN-LIKE 2); DNA binding / transcription factor	3			20	843	862	ACAGAAGAUAGAGAGCACGG	UGGUGCUCUCUCUCUUCUGU	Translation	[mRNA] locus=Scaffold000089:561131:562706:-	1
miR1088	Bra021941	CAT5; CAT5 (CATIONIC AMINO ACID TRANSPORTER 5); L-glutamate transmembrane transporter/ L-lysine transmembrane transporter/ arginine transmembrane transporter/ cationic amino acid transmembrane transporter	3			20	338	357	ACAGAAGAUAGAGAGCACGG	CUAUGCUCUCUGUCUUCUGC	Cleavage	[mRNA] locus=Scaffold000035:2006023:2007735:-	1
miR1088	Bra012698	GRP23; GRP23 (GLUTAMINE-RICH PROTEIN23); binding	3			20	145	164	ACAGAAGAUAGAGAGCACGG	UCGUGUCCUCUGUCUUUUGU	Cleavage	[mRNA] locus=Scaffold000013:1228471:1233182:+	1
miR1088	Bra021452	unknown protein	3			20	6144	6163	ACAGAAGAUAGAGAGCACGG	CCGUGCUCUUCCUUUUCUGU	Translation	[mRNA] locus=Scaffold000034:1142283:1153472:-	1
miR1088	Bra022766	squamosa promoter-binding protein, putative	3			20	846	865	ACAGAAGAUAGAGAGCACGG	UUGCGCUCUCUCUCUUCUGU	Translation	[mRNA] locus=Scaffold000039:113377:114705:+	1
miR1140	Bra007662	glycoside hydrolase family 28 protein / polygalacturonase (pectinase) family protein	3.5			21	1302	1322	AACAGCCUAAACCAAUCGGAG	CUCUGAUUGUUUUGGGUUGUC	Cleavage	[mRNA] locus=Scaffold000006:4407246:4409297:-	1
miR1140	Bra024435	unknown protein	3.5			21	689	709	AACAGCCUAAACCAAUCGGAG	CUCUGCUUGGUUUAGGUGGUU	Cleavage	[mRNA] locus=Scaffold000044:1303482:1305878:+	1
miR1140	Bra014588	cation efflux family protein / metal tolerance protein, putative (MTPc3)	3.5			21	784	804	AACAGCCUAAACCAAUCGGAG	CUUGGAUUGGUUGCGGCUGUU	Translation	[mRNA] locus=Scaffold000016:1414254:1416100:+	1
miR1140	Bra023971	mitochondrial glycoprotein family protein / MAM33 family protein	3.5			20	379	399	AACAGCC-UAAACCAAUCGGA	UUCGAUGGGUUUAUGGCUGUU	Cleavage	[mRNA] locus=Scaffold000043:133473:134570:+	1
miR1140	Bra014869	SPX (SYG1/Pho81/XPR1) domain-containing protein	3.5			19	1241	1260	AACAGCC-UAAACCAAUCGG	CCGGUUGGGUUAUGGCUGUU	Cleavage	[mRNA] locus=Scaffold000017:18484:21384:+	1
miR1863	Bra030989	EER4, TAF12B; EER4 (ENHANCED ETHYLENE RESPONSE 4); DNA binding / transcription initiation factor	3			20	712	731	AUCGCUCUGAUACCAUGUUA	UUACAUGGUAUUGGGGUGAU	Cleavage	[mRNA] locus=Scaffold000074:68800:71715:-	1
miR2911	Bra015740	3-beta-hydroxy-delta5-steroid dehydrogenase/ binding / catalytic/ cinnamoyl-CoA reductase	3.5			23	542	564	GUCGGCCGGGGGACGGACUGGGA	UUACGGUCUGUCCCUCGGUCGUC	Cleavage	[mRNA] locus=Scaffold000019:634143:635764:+	1
miR4245	Bra023991	transcriptional factor B3 family protein	3			22	226	247	ACAAAGUUUUAUACUGAUAAUC	GAUCACCACUAUAAAACUUUGU	Cleavage	[mRNA] locus=Scaffold000043:284456:291900:+	1
miR4245	Bra012956	MIM, ATRAD18; MIM (hypersensitive to MMS, irradiation and MMC); ATP binding	3			21	2825	2845	ACAAAGUUUUAUACUGAUAAU	GUUAUGAAAAUAAAACUUUGU	Cleavage	[mRNA] locus=Scaffold000013:2568148:2574633:+	1
miR5072	Bra029250	armadillo/beta-catenin repeat family protein / U-box domain-containing protein	3			20	1310	1329	GUUCCCCAGCAGAGUCGCCA	UGGCGAUUUUGGUGGGGAAG	Translation	[mRNA] locus=Scaffold000065:294956:296614:-	1
miR5072	Bra034763	tetrahydrofolate dehydrogenase/cyclohydrolase, putative	3			20	842	861	GUUCCCCAGCAGAGUCGCCA	UGGCGAUGCUGCUGAGGAAC	Cleavage	[mRNA] locus=Scaffold000098:385770:387412:-	1
miR5072	Bra007540	CER7, G3; CER7 (ECERIFERUM 7); 3'-5'-exoribonuclease/ RNA binding	3			20	300	319	GUUCCCCAGCAGAGUCGCCA	UGGCGAAUCUGCUGUGGAGC	Cleavage	[mRNA] locus=Scaffold000006:3784484:3786506:+	1
miR5072	Bra008483	glycosyltransferase family protein 47	3			20	957	976	GUUCCCCAGCAGAGUCGCCA	UGUUAACUCUGUUGGGGAAC	Cleavage	[mRNA] locus=Scaffold000007:4532565:4533590:-	1
miR5175	Bra036277	F-box family protein	2			21	1144	1164	AUCAUUUAGGAACGGAGGGAG	UUCCCUCCGUUCUUGAAUGAA	Cleavage	[mRNA] locus=Scaffold000114:252273:254422:+	1
miR2916	Bra014732	P5CS2; P5CS2 (DELTA 1-PYRROLINE-5-CARBOXYLATE SYNTHASE 2); catalytic/ glutamate 5-kinase/ glutamate-5-semialdehyde dehydrogenase/ oxidoreductase	2.5			20	1224	1243	GGGGCUCGAAGACGAUCAGA	UCUGAUUGUUUUUGAGUCUC	Cleavage	[mRNA] locus=Scaffold000016:2435517:2439839:+	1
miR2916	Bra029924	DNA binding / catalytic/ chromatin binding / nuclease	2			20	199	218	GGGGCUCGAAGACGAUCAGA	UUUCAUCGUCUUCGAGCCCU	Cleavage	[mRNA] locus=Scaffold000068:396987:401006:+	1
miR2916	Bra000150	P5CS1, ATP5CS; P5CS1 (DELTA1-PYRROLINE-5-CARBOXYLATE SYNTHASE 1); delta1-pyrroline-5-carboxylate synthetase	3			20	1224	1243	GGGGCUCGAAGACGAUCAGA	CCUGAUUGUUUUUGAGUCCC	Cleavage	[mRNA] locus=Scaffold000001:791051:794863:-	1
mir1511	Bra014754	PHIP1; PHIP1 (PHRAGMOPLASTIN INTERACTING PROTEIN 1); RNA binding / mRNA binding	1.5			20	164	183	AACCUGGCUCUGAUACCAUG	AGUGGUAUCAGAGCCAGGUU	Cleavage	[mRNA] locus=Scaffold000016:2609911:2611935:-	1
mir1511	Bra034520	sulfotransferase family protein	3			20	89	108	AACCUGGCUCUGAUACCAUG	AUUGGUAUCAGAACCAGGUU	Cleavage	[mRNA] locus=Scaffold000096:828167:830157:+	1
mir5083	Bra034693	VCS; VCS (VARICOSE); nucleotide binding / protein homodimerization	2.5			20	3315	3334	AGACUACAAUUAUCUGAUCU	AGAUCAGAUGAUUGUGGUUC	Cleavage	[mRNA] locus=Scaffold000098:89087:93956:-	1
mir5083	Bra031523	potassium transporter family protein	3			20	2616	2635	AGACUACAAUUAUCUGAUCU	AUAUUGGAUGGUUGUAGUCU	Cleavage	[mRNA] locus=Scaffold000076:1156373:1160778:+	1
mir5083	Bra028787	glycosyltransferase family protein 47	3			20	652	671	AGACUACAAUUAUCUGAUCU	GGAUCAGAUCAUAGUAGUUU	Translation	[mRNA] locus=Scaffold000063:701734:704399:-	1

## Sheet: Targets of potential novel miRN
miRNA_Acc.	Target_Acc.	Annotation	miRNA length	Target_start	Target_end	miRNA_aligned_fragment	Target_aligned_fragment	Inhibition	Target_Desc.	multiplicity
BrmiRC0001	Bra029268	nucleotide-sensitive chloride conductance regulator family protein	21	398	418	GAAUGAAAGUUGAAGUUGAGU	ACUCAAUGUUAACUUUUGUUC	Cleavage	[mRNA] locus=Scaffold000065:385037:386911:-	1
BrmiRC0002	Bra016051	plastid developmental protein dag	21	330	350	UUAUAAGUUGAGGGUUUAUAA	UCAUGAACCUUUGACUUAUAA	Cleavage	[mRNA] locus=Scaffold000019:2035227:2036023:-	1
BrmiRC0002	Bra035750	polycomb group protein fertilization-independent endosperm	20	201	220	UUAUAAGUUGAGGGUUUAUA	UAUGAAACCUCAACUUGUGA	Cleavage	[mRNA] locus=Scaffold000109:127752:130116:+	1
BrmiRC0002	Bra023933	fertilization-independent endosperm protein	20	414	433	UUAUAAGUUGAGGGUUUAUA	UAUGAAACCUCAGCUUGUGA	Cleavage	[mRNA] locus=Scaffold000042:1846435:1848818:+	1
BrmiRC0003	Bra028930	f-box fbd lrr-repeat protein	21	454	474	UUUUAGAGGUCUGAGGCGAAU	GUUUGCCUAAGAUCUCUGAAA	Cleavage	[mRNA] locus=Scaffold000064:34172:35660:+	1
BrmiRC0003	Bra035093	ubiquitin carboxyl-terminal hydrolase-like protein	21	551	571	UUUUAGAGGUCUGAGGCGAAU	GUUUGCCUCAGGACUUUAAGA	Translation	[mRNA] locus=Scaffold000101:421938:423161:-	1
BrmiRC0004	Bra028380	pentatricopeptide repeat-containing protein	21	391	411	GCGUACAGAGUAGUCAAGCAU	AUGCUUGACCACUCUCUACGC	Cleavage	[mRNA] locus=Scaffold000061:1360503:1361729:+	1
BrmiRC0004	Bra024049	translation initiation factor if-3	20	536	555	GCGUACAGAGUAGUCAAGCA	AGCAUGACUAUUCUGUACGC	Cleavage	[mRNA] locus=Scaffold000043:685938:687462:-	1
BrmiRC0006	Bra033065	ankyrin repeat family protein	22	677	698	UUUGACUUUGUACACACAGAUU	AUUCUGUGUGGACAAAGCCGAA	Cleavage	[mRNA] locus=Scaffold000085:899844:903326:+	1
BrmiRC0007	Bra012124	hypothetical protein 27.t00116 [Brassica oleracea]	23	143	165	AAUGAAUGAUGCGGUAGACAAAU	AUCUCUCUGCCGCCUCAUUCGUU	Translation	[mRNA] locus=Scaffold000012:1559861:1562563:+	1
BrmiRC0007	Bra037130	zeaxanthin epoxidase	22	2679	2700	AAUGAAUGAUGCGGUAGACAAA	UAUGUCUACUACAUCGUUUGUU	Cleavage	[mRNA] locus=Scaffold000126:100145:104934:+	1
BrmiRC0009	Bra023761	f-box protein	20	931	950	AUAACUUGGUUUUGCUCCUA	GACGAGCAGAACCAAGUUGU	Cleavage	[mRNA] locus=Scaffold000042:437394:438515:+	1
BrmiRC0010	Bra038984	AC005287_24Hypothetical protein [Arabidopsis thaliana]	23	859	881	UUUGACAUAAAUGGAAUGGAAUA	UCUUUUAUUUCGUUUAUGUCAAC	Cleavage	[mRNA] locus=Scaffold000157:233848:238096:-	1
BrmiRC0010	Bra011379	f-box family protein	22	1067	1088	UUUGACAUAAAUGGAAUGGAAU	ACUCCAUUCCUUGUGUGUCAAG	Translation	[mRNA] locus=Scaffold000011:1916120:1917229:+	1
BrmiRC0011	Bra031452	helicase and zinc finger domain-containing protein	21	1397	1417	GAGAGAGAUCUUGAAAUGUGG	CUGCAUUGCAGGAUCUCUCUC	Cleavage	[mRNA] locus=Scaffold000076:577451:582322:+	1
BrmiRC0011	Bra038573	helicase and zinc finger domain-containing protein	21	1496	1516	GAGAGAGAUCUUGAAAUGUGG	CUGCAUUGCAGGAUCUCUCUC	Cleavage	[mRNA] locus=Scaffold000149:125649:130969:-	1
BrmiRC0011	Bra024735	ap2 erf and b3 domain-containing transcription factor rav2	21	33	53	GAGAGAGAUCUUGAAAUGUGG	CAACACUUCAGGGUCUCUCUC	Cleavage	[mRNA] locus=Scaffold000045:1479416:1480534:+	1
BrmiRC0011	Bra034924	ras-related protein rab-18	20	108	127	GAGAGAGAUCUUGAAAUGUG	UACAUUUGAUGAUCUCUCUC	Translation	[mRNA] locus=Scaffold000099:683074:684502:+	1
BrmiRC0012	Bra030990	protein elf4-like 4	21	233	253	AGGAAUGAGGGAGAUCGUUGU	ACGGUGAUCUCUCUCAUUCUU	Cleavage	[mRNA] locus=Scaffold000074:75832:76170:+	1
BrmiRC0012	Bra008041	protein elf4-like 4	21	230	250	AGGAAUGAGGGAGAUCGUUGU	AUGGUGAUCUCUCUCAUUCUU	Cleavage	[mRNA] locus=Scaffold000007:1426425:1426772:+	1
BrmiRC0012	Bra016046	protein elf4-like 4	21	242	262	AGGAAUGAGGGAGAUCGUUGU	AUGGUGAUCUCUCUCAUUCUU	Cleavage	[mRNA] locus=Scaffold000019:2016519:2016857:-	1
BrmiRC0012	Bra005828	phospholipid-transporting atpase 1	21	3004	3024	AGGAAUGAGGGAGAUCGUUGU	GCAGCUAUCUUCUUCAUUCCU	Cleavage	[mRNA] locus=Scaffold000005:818593:822815:+	1
BrmiRC0012	Bra009410	phospholipid-transporting atpase 1	21	2857	2877	AGGAAUGAGGGAGAUCGUUGU	GCAGCCAUCUUCUUCAUUCCU	Cleavage	[mRNA] locus=Scaffold000008:3721235:3724943:-	1
BrmiRC0012	Bra016395	ARF family protein	21	199	219	AGGAAUGAGGGAGAUCGUUGU	ACAACGGUCUGCCUCAGUCCU	Translation	[mRNA] locus=Scaffold000020:601729:602688:+	1
BrmiRC0012	Bra025974	protein elf4-like 4	21	230	250	AGGAAUGAGGGAGAUCGUUGU	ACGGCGACCUCUCUCAUUCUU	Cleavage	[mRNA] locus=Scaffold000050:431063:431407:-	1
BrmiRC0012	Bra003120	pentatricopeptide repeat-containing protein	20	60	79	AGGAAUGAGGGAGAUCGUUG	UAACGAUCUCCUUCUUUCUU	Cleavage	[mRNA] locus=Scaffold000002:7817101:7818876:-	1
BrmiRC0012	Bra030912	gdsl esterase lipase	20	937	956	AGGAAUGAGGGAGAUCGUUG	CAACGAUCUUACUUAUUCUU	Translation	[mRNA] locus=Scaffold000073:736347:741900:+	1
BrmiRC0012	Bra030915	gdsl esterase lipase	20	928	947	AGGAAUGAGGGAGAUCGUUG	CAACGAUCUUACUUAUUCUU	Translation	[mRNA] locus=Scaffold000073:755985:759370:+	1
BrmiRC0012	Bra014374	gdsl esterase lipase	20	928	947	AGGAAUGAGGGAGAUCGUUG	CAACGAUCUUACUUAUUCUU	Translation	[mRNA] locus=Scaffold000015:3667179:3671091:+	1
BrmiRC0012	Bra023379	zinc finger transcription factor-like protein	21	887	907	AGGAAUGAGGGAGAUCGUUGU	ACAACGCUCUCUCACAUUCUU	Cleavage	[mRNA] locus=Scaffold000041:324944:331171:+	1
BrmiRC0012	Bra008855	glucose-6-phosphate dehydrogenase 2	21	90	110	AGGAAUGAGGGAGAUCGUUGU	ACAUCGAUCACUCUCGUUCCU	Cleavage	[mRNA] locus=Scaffold000008:1353773:1356271:-	1
BrmiRC0012	Bra006181	glucose-6-phosphate dehydrogenase 2	21	87	107	AGGAAUGAGGGAGAUCGUUGU	ACAUCGAUCACUCUCGUUCCU	Cleavage	[mRNA] locus=Scaffold000005:2379722:2382401:+	1
BrmiRC0012	Bra010958	glucose-6-phosphate dehydrogenase 3	21	96	116	AGGAAUGAGGGAGAUCGUUGU	ACGACGCUCACUCUCAUUCCU	Cleavage	[mRNA] locus=Scaffold000010:4057744:4060273:+	1
BrmiRC0013	Bra016171	ATGEX1, GEX1; GEX1 (GAMETE EXPRESSED PROTEIN 1)	21	340	360	AGGUGAUGAUUGGUUCGACUG	CAGACGGAUCAGUCAUCAUCU	Cleavage	[mRNA] locus=Scaffold000019:2649985:2650422:+	1
BrmiRC0013	Bra008286	sant dna-binding domain-containing protein	20	1526	1545	AGGUGAUGAUUGGUUCGACU	UGUUGAACAAAUCAUCACCU	Cleavage	[mRNA] locus=Scaffold000007:3011483:3013539:-	1
BrmiRC0013	Bra013092	pollen-specific leucine-rich repeat extensin-like protein 3	20	1226	1245	AGGUGAUGAUUGGUUCGACU	AGUCGAAGCAACCAUCACCG	Translation	[mRNA] locus=Scaffold000013:3381570:3384155:+	1
BrmiRC0014	Bra040207	40s ribosomal protein s16	23	274	296	UACUUUUAGUAGAACGUAAUUUA	UUGGUUGCGUUUUACCAGAAGUA	Cleavage	[mRNA] locus=Scaffold000191:109883:110323:+	1
BrmiRC0015	Bra011507	uncharacterized protein	22	533	554	UUGACCAGACGACUUAUAUUUU	GGAAUAUGACUCGUUUGGUUAA	Cleavage	[mRNA] locus=Scaffold000011:2476129:2476993:-	1
BrmiRC0015	Bra002305	ef-tu receptor	21	1656	1676	UUGACCAGACGACUUAUAUUU	AGAUAUAAGUCGGUUGGUUAG	Translation	[mRNA] locus=Scaffold000002:2402078:2405256:+	1
BrmiRC0015	Bra036918	topoisomerase ii-associated protein pat1	20	92	111	UUGACCAGACGACUUAUAUU	AAUAUGAGUUCUUUGGUCAA	Translation	[mRNA] locus=Scaffold000122:508192:511721:-	1
BrmiRC0015	Bra040648	receptor like protein 31	21	1267	1287	UUGACCAGACGACUUAUAUUU	AAGAAUCAGUUGUCUGGUCAA	Cleavage	[mRNA] locus=Scaffold000229:46752:50230:-	1
BrmiRC0016	Bra027220	monothiol glutaredoxin-s15	22	474	495	AGAGACGUCUCUUAGCUUUUUU	GGAAAAGCUUAAAGACGUCUCU	Translation	[mRNA] locus=Scaffold000055:306405:307494:+	1
BrmiRC0016	Bra008377	phospholipid glycerol acyltransferase family protein	22	769	790	AGAGACGUCUCUUAGCUUUUUU	GAAAAUGCUCAGAGAUGUCUCU	Cleavage	[mRNA] locus=Scaffold000007:3802885:3804278:+	1
BrmiRC0016	Bra011151	zinc knuckle (CCHC-type) family protein	23	135	157	AGAGACGUCUCUUAGCUUUUUUA	UCAUAAAGCUAAGAGAUGUCUUC	Cleavage	[mRNA] locus=Scaffold000011:716520:717401:+	1
BrmiRC0016	Bra021125	monothiol glutaredoxin-s15	22	462	483	AGAGACGUCUCUUAGCUUUUUU	GGAGAAGCUUAAAGACGUCUCU	Translation	[mRNA] locus=Scaffold000033:440985:442084:-	1
BrmiRC0017	Bra010296	nadph-ferrihemoprotein reductase	22	1612	1633	UCACAAAUAUAGACUCUAAGGA	UCCUCAGCGCCUAUAUUUGUGA	Cleavage	[mRNA] locus=Scaffold000010:486340:489756:-	1
BrmiRC0017	Bra035759	mrna capping enzyme family protein	20	840	859	UCACAAAUAUAGACUCUAAG	UUUAGAGUUGGUGUUUGUGA	Translation	[mRNA] locus=Scaffold000109:176962:179376:+	1
BrmiRC0019	Bra013523	serine threonine kinase	21	462	482	UCAACAAAGCUAAAGAUCUCA	UGGGAUCUGUAGCUGUGUUGA	Cleavage	[mRNA] locus=Scaffold000014:1561853:1564779:-	1
BrmiRC0019	Bra025902	pentatricopeptide repeat-containing protein	20	2149	2168	UCAACAAAGCUAAAGAUCUC	AAGGUUUUUAGCUUUGUUGC	Cleavage	[mRNA] locus=Scaffold000050:28381:30906:-	1
BrmiRC0019	Bra027004	major facilitator superfamily with spx domain-containing protein	21	1740	1760	UCAACAAAGCUAAAGAUCUCA	UGAGAUCAUUGUCUUUGUUGG	Translation	[mRNA] locus=Scaffold000054:79601:82405:+	1
BrmiRC0019	Bra018967	rna recognition motif-containing protein	21	966	986	UCAACAAAGCUAAAGAUCUCA	UGCGGGCUUUGGCUUUGUUGA	Cleavage	[mRNA] locus=Scaffold000026:2208092:2212993:-	1
BrmiRC0019	Bra036646	4-coumarate-- ligase-like 1	20	4288	4307	UCAACAAAGCUAAAGAUCUC	GACAUCCUUAGCUUUGUUGC	Cleavage	[mRNA] locus=Scaffold000119:67056:74324:-	1
BrmiRC0019	Bra030415	leucine-rich repeat protein kinase	20	1060	1079	UCAACAAAGCUAAAGAUCUC	GAGAUUUUUACUGUUGUUGA	Translation	[mRNA] locus=Scaffold000071:455164:459042:+	1
BrmiRC0020	Bra040105	uncharacterized protein	22	192	213	UUUGUUUAAGUUCUGUGUCGGU	ACAGAUGCAGAACUUGAAUAAA	Cleavage	[mRNA] locus=Scaffold000188:150630:151773:+	1
BrmiRC0020	Bra023042	ring zinc finger protein	23	351	373	UUUGUUUAAGUUCUGUGUCGGUA	UGUCGACACGUGGCUUAGACAAA	Cleavage	[mRNA] locus=Scaffold000039:1553532:1554002:-	1
BrmiRC0020	Bra009303	uncharacterized protein	21	2780	2800	UUUGUUUAAGUUCUGUGUCGG	UUGACACGGAACUUGGACAAC	Cleavage	[mRNA] locus=Scaffold000008:3263571:3270300:+	1
BrmiRC0020	Bra025808	protein kinase family protein	22	100	120	UUUGUUUAAGUUCUGUGUCGGU	ACCGACACAGA-CUUGAACAAG	Translation	[mRNA] locus=Scaffold000049:985507:989720:+	2
BrmiRC0021	Bra007728	adenylate isopentenyltransferase 3	21	204	224	AUCUUGUCGGAGUUUAUGAUC	GAUCAUAAACUCCGACAAGAU	Cleavage	[mRNA] locus=Scaffold000006:4686807:4687805:-	1
BrmiRC0021	Bra040431	adenylate isopentenyltransferase 3	21	204	224	AUCUUGUCGGAGUUUAUGAUC	GAUCAUAAACUCCGACAAGAU	Cleavage	[mRNA] locus=Scaffold000205:1125:2129:-	1
BrmiRC0021	Bra014968	cytokinin synthase	20	184	203	AUCUUGUCGGAGUUUAUGAU	AUCAUAAACUCCGACAAGAU	Cleavage	[mRNA] locus=Scaffold000017:992866:993864:+	1
BrmiRC0021	Bra023701	cytokinin synthase	21	192	212	AUCUUGUCGGAGUUUAUGAUC	GAUCGUAAAUUCCGACAAGAU	Cleavage	[mRNA] locus=Scaffold000041:1844832:1845827:-	1
BrmiRC0021	Bra002204	cytokinin synthase	21	192	212	AUCUUGUCGGAGUUUAUGAUC	GAUCGUAAACUCUGACAAGAU	Cleavage	[mRNA] locus=Scaffold000002:1873473:1874477:-	1
BrmiRC0021	Bra004037	cytokinin synthase	21	219	239	AUCUUGUCGGAGUUUAUGAUC	GAUCAUAAACUCCGACAAAAU	Cleavage	[mRNA] locus=Scaffold000003:5005680:5006681:+	1
BrmiRC0021	Bra033933	cytokinin synthase	21	255	275	AUCUUGUCGGAGUUUAUGAUC	GAUCAUAAACUCCGACAAAAU	Cleavage	[mRNA] locus=Scaffold000092:128972:130066:+	1
BrmiRC0021	Bra026058	dihomomethionine n-hydroxylase	20	289	308	AUCUUGUCGGAGUUUAUGAU	GUCAUAAACUCUGACGAGAU	Cleavage	[mRNA] locus=Scaffold000050:823043:825229:-	1
BrmiRC0021	Bra009308	flavin-containing monooxygenase-like protein	21	1327	1347	AUCUUGUCGGAGUUUAUGAUC	GAUCAUGAACUCUUACAAGAA	Cleavage	[mRNA] locus=Scaffold000008:3294633:3297163:-	1
BrmiRC0021	Bra037537	adenylate isopentenyltransferase 8	21	204	224	AUCUUGUCGGAGUUUAUGAUC	GAUCAUCAACUCUGACAAAAU	Cleavage	[mRNA] locus=Scaffold000130:45023:46744:+	1
BrmiRC0021	Bra001737	adenylate isopentenyltransferase 8	21	207	227	AUCUUGUCGGAGUUUAUGAUC	GAUCAUCAACUCUGACAAAAU	Cleavage	[mRNA] locus=Scaffold000001:9406851:9408184:-	1
BrmiRC0021	Bra015468	pfkb-type carbohydrate kinase family protein	20	28	47	AUCUUGUCGGAGUUUAUGAU	AUCGUGAGCUUCGGCGAGAU	Cleavage	[mRNA] locus=Scaffold000018:2172883:2174241:+	1
BrmiRC0021	Bra030634	pfkb-type carbohydrate kinase family protein	20	28	47	AUCUUGUCGGAGUUUAUGAU	AUCGUGAGCUUCGGCGAGAU	Cleavage	[mRNA] locus=Scaffold000072:598579:600332:+	1
BrmiRC0021	Bra017412	pectate lyase	21	564	584	AUCUUGUCGGAGUUUAUGAUC	GAUCAUAAACAGCGACAAGAC	Translation	[mRNA] locus=Scaffold000022:764050:765758:-	1
BrmiRC0022	Bra000018	nad -linked oxidoreductase-like protein	22	876	897	UUCAUGAUCAAGGAAGGGGGCA	UGCUUCCUUCUUUGUUCAUGAG	Cleavage	[mRNA] locus=Scaffold000001:98632:100483:+	1
BrmiRC0022	Bra027510	disease resistance protein	21	2907	2927	UUCAUGAUCAAGGAAGGGGGC	GCUCCCUUCCUUCAUCAGGAA	Translation	[mRNA] locus=Scaffold000056:605261:610632:+	1
BrmiRC0023	Bra004840	glycosyl hydrolase family 1 protein	22	945	967	UAGUGAUUA-GAAUUUAGGGUUU	AAACCCUAAAUUUAUAAUCACUG	Translation	[mRNA] locus=Scaffold000004:2086734:2089770:+	1
BrmiRC0023	Bra014511	beta glucosidase 27	22	1167	1189	UAGUGAUUA-GAAUUUAGGGUUU	AAGCCCUAAAUUCAUGAUCACUG	Translation	[mRNA] locus=Scaffold000016:886947:893893:-	1
BrmiRC0023	Bra027646	kinase family protein	21	907	928	UAGUGAUUAGA-AUUUAGGGUU	AACCCUAAAUCUCUAGUCACUG	Cleavage	[mRNA] locus=Scaffold000057:255172:257493:+	1
BrmiRC0026	Bra009276	r1 ribonucleotide reductase protein r1	21	1222	1242	UAAAAUAAUGGAUGUAAGAUU	AAUCUUGCAUCCAUUGUUUUG	Cleavage	[mRNA] locus=Scaffold000008:3142056:3145653:-	1
BrmiRC0026	Bra010689	ribonucleoside-diphosphate reductase large subunit	21	1333	1353	UAAAAUAAUGGAUGUAAGAUU	AAUCUUGCAUCUAUUGCUUUA	Cleavage	[mRNA] locus=Scaffold000010:2786950:2790885:-	1
BrmiRC0026	Bra025055	ribonucleoside-diphosphate reductase large subunit	21	1414	1434	UAAAAUAAUGGAUGUAAGAUU	AAUCUUGCAUCUAUUGCUUUA	Cleavage	[mRNA] locus=Scaffold000046:1545660:1549539:-	1
BrmiRC0026	Bra028414	leucine-rich repeat transmembrane protein kinase	23	587	610	UAAAAUAA-UGGAUGUAAGAUUUA	UGCAUCUUGCGUCCAAUUAUUUUA	Translation	[mRNA] locus=Scaffold000062:167866:170998:+	1
BrmiRC0027	Bra008279	translation initiation factor eif-5b	23	2306	2328	CGAAAUUACAAGGUCGAACGGAU	GUUUGUGCGACCUUGCAAUUUUG	Cleavage	[mRNA] locus=Scaffold000007:2924538:2929345:-	1
BrmiRC0029	Bra032758	a6 anther-specific protein	23	649	671	UAACGGAAUUAAAGUUGAGGGUU	AACCUUCAACCUUACUUCCGUUG	Translation	[mRNA] locus=Scaffold000083:922190:923842:-	1
BrmiRC0029	Bra017078	exocyst complex component 7	23	744	766	UAACGGAAUUAAAGUUGAGGGUU	GAUCUUCAACUUUGAUUCAGUUG	Cleavage	[mRNA] locus=Scaffold000021:1135082:1136849:+	1
BrmiRC0029	Bra015535	nodulin 21 -like transporter protein	22	274	295	UAACGGAAUUAAAGUUGAGGGU	AGCCUUGGCUUUAAUUCCGUUG	Cleavage	[mRNA] locus=Scaffold000018:2573371:2575495:-	1
BrmiRC0029	Bra037057	a6 anther-specific protein	23	646	668	UAACGGAAUUAAAGUUGAGGGUU	AAUCUUCAACCUUACUUCCGUUG	Translation	[mRNA] locus=Scaffold000125:41353:43009:-	1
BrmiRC0029	Bra030664	nodulin 21 -like transporter protein	22	274	295	UAACGGAAUUAAAGUUGAGGGU	AGCUUGGGCUUUAAUUCCGUUG	Cleavage	[mRNA] locus=Scaffold000072:689146:691305:-	1
BrmiRC0030	Bra017143	neutral ceramidase	21	18	38	UGAAGGAAUAGAGAGUGGAAU	AUUUCAUUUUCUAUUCUUUCU	Cleavage	[mRNA] locus=Scaffold000021:1552326:1555503:-	1
BrmiRC0030	Bra008011	peptide nitrate transporter	21	2758	2778	UGAAGGAAUAGAGAGUGGAAU	AUUUUCCUCUCUAUUCUUUCA	Cleavage	[mRNA] locus=Scaffold000007:1142790:1148148:+	1
BrmiRC0030	Bra037150	swi2 snf2-like protein	20	2063	2082	UGAAGGAAUAGAGAGUGGAA	CUCCACUCUCUACUCUUUCA	Cleavage	[mRNA] locus=Scaffold000126:176114:183305:-	1
BrmiRC0030	Bra012099	chromatin remodeling complex subunit	20	788	807	UGAAGGAAUAGAGAGUGGAA	CUCCACUCUCUACUCUUUCA	Cleavage	[mRNA] locus=Scaffold000012:1412443:1416145:+	1
BrmiRC0030	Bra003894	proton-dependent oligopeptide transport family protein	21	1204	1224	UGAAGGAAUAGAGAGUGGAAU	AUUUUCCUCUCGAUUCCUUCA	Translation	[mRNA] locus=Scaffold000003:4152770:4155224:-	1
BrmiRC0030	Bra031182	mate efflux family protein	20	962	981	UGAAGGAAUAGAGAGUGGAA	UCUCACUCUCUGUUCCUUCU	Cleavage	[mRNA] locus=Scaffold000074:1020278:1023244:+	1
BrmiRC0030	Bra015503	hypothetical protein MTR_5g091310 [Medicago truncatula]	20	219	238	UGAAGGAAUAGAGAGUGGAA	UUCGACUCUCUGUUUCUUCU	Cleavage	[mRNA] locus=Scaffold000018:2395869:2396132:-	1
BrmiRC0030	Bra004957	pentatricopeptide repeat-containing protein	20	121	140	UGAAGGAAUAGAGAGUGGAA	UACAAUUCUCUAUUCCUUCA	Cleavage	[mRNA] locus=Scaffold000004:2651973:2653649:+	1
BrmiRC0030	Bra037716	uncharacterized protein	20	267	286	UGAAGGAAUAGAGAGUGGAA	UUCUAUUCUUUCUUCCUUCG	Translation	[mRNA] locus=Scaffold000132:325095:327898:+	1
BrmiRC0030	Bra037717	uncharacterized protein	20	268	287	UGAAGGAAUAGAGAGUGGAA	UUCUAUUCUUUCUUCCUUCG	Translation	[mRNA] locus=Scaffold000132:328601:328942:+	1
BrmiRC0030	Bra033055	fact complex subunit ssrp1	21	1202	1222	UGAAGGAAUAGAGAGUGGAAU	AUCACAAUCUCUAUUCCUUCA	Cleavage	[mRNA] locus=Scaffold000085:833654:837016:+	1
BrmiRC0030	Bra025910	transcription factor bee 1	20	103	122	UGAAGGAAUAGAGAGUGGAA	CUCGACUCUCUCUUCCUUCA	Translation	[mRNA] locus=Scaffold000050:65762:67175:-	1
BrmiRC0030	Bra014998	receptor-like protein kinase	20	135	154	UGAAGGAAUAGAGAGUGGAA	UUCCUCUCUUUCUUUCUUCA	Translation	[mRNA] locus=Scaffold000017:1281171:1284790:-	1
BrmiRC0031	Bra022019	phosphate triose-phosphate translocator precursor	22	292	313	UGAAAGAGAAGAAUUAUGUGAC	GUCACCGGAUUCUUCUUUUUCA	Cleavage	[mRNA] locus=Scaffold000036:828988:834783:+	1
BrmiRC0031	Bra019824	myb family transcription factor	22	56	77	UGAAAGAGAAGAAUUAUGUGAC	GUCGCAAGAUUCUUGUCUUUCA	Cleavage	[mRNA] locus=Scaffold000029:1321439:1323015:+	1
BrmiRC0031	Bra013818	uncharacterized protein	20	1106	1125	UGAAAGAGAAGAAUUAUGUG	CAAAUGGUUCUUCUCUUUCA	Cleavage	[mRNA] locus=Scaffold000014:3370892:3377605:-	1
BrmiRC0031	Bra039202	transferase family protein	21	28	48	UGAAAGAGAAGAAUUAUGUGA	UCACAUACUCUUUCUCUUUCA	Cleavage	[mRNA] locus=Scaffold000161:114708:118737:-	1
BrmiRC0031	Bra022037	"disease resistance protein (TIR-NBS-LRR class), putative"	20	3194	3213	UGAAAGAGAAGAAUUAUGUG	UACAUCAUUCUUCUCUUUCU	Cleavage	[mRNA] locus=Scaffold000036:1044762:1048987:+	1
BrmiRC0031	Bra001828	uncharacterized protein	22	407	428	UGAAAGAGAAGAAUUAUGUGAC	GACACAUCAUGCUUCUCUUUCA	Cleavage	[mRNA] locus=Scaffold000001:9933033:9933914:-	1
BrmiRC0031	Bra033388	isoamylase 2	21	2084	2104	UGAAAGAGAAGAAUUAUGUGA	UCACGCAGUUCAUCUCUUUCA	Translation	[mRNA] locus=Scaffold000087:943773:946319:+	1
BrmiRC0032	Bra009909	pectinacetylesterase family protein	20	112	131	UUGGAUAAUUCAUACUCUAA	UUAGAGUAUGGUUUCUCCAA	Translation	[mRNA] locus=Scaffold000009:1634773:1637121:+	1
BrmiRC0033	Bra005592	amyloid beta precursor protein binding protein 1	20	1232	1251	AAGACUGUAAAAUCUAAUUG	CAAUUGGAUUUUAUAUUCUU	Cleavage	[mRNA] locus=Scaffold000004:6401731:6404975:+	1
BrmiRC0035	Bra008748	polygalacturonase-like protein	20	962	981	UUGGAUAAUUGAAGAUAUAA	UUAUGUUUUCAAAUAUCCAA	Cleavage	[mRNA] locus=Scaffold000008:884412:886368:-	1
BrmiRC0036	Bra011354	yucca family monooxygenase	20	1237	1256	UAGGGUUUAGAGAUUAGGAU	GUCCUAAUCUCUAAGUCCUA	Cleavage	[mRNA] locus=Scaffold000011:1780735:1782657:+	1
BrmiRC0036	Bra015458	uncharacterized protein	22	100	121	UAGGGUUUAGAGAUUAGGAUUU	GAAUCCCAAUUUCGAAACCCUA	Translation	[mRNA] locus=Scaffold000018:2125269:2126248:+	1
BrmiRC0036	Bra034248	f-box family protein	20	578	597	UAGGGUUUAGAGAUUAGGAU	GUCCUAAUCUCAAAACCUUG	Translation	[mRNA] locus=Scaffold000093:990616:992216:+	1
BrmiRC0039	Bra017391	toll-interleukin-resistance domain-containing protein	20	1229	1248	UAAUUGUGGGCUUAAAGCAU	AUGCUUUGAGCUCACAGGUA	Cleavage	[mRNA] locus=Scaffold000022:562868:572130:+	1
BrmiRC0039	Bra012993	protein cobra	21	144	164	UAAUUGUGGGCUUAAAGCAUA	UGUGGUUUCAGCCUACAAUUA	Cleavage	[mRNA] locus=Scaffold000013:2749152:2750039:+	1
BrmiRC0039	Bra038993	methyladenine glycosylase family protein	20	140	159	UAAUUGUGGGCUUAAAGCAU	AUUCUUUGGGCUCGCAAUUA	Cleavage	[mRNA] locus=Scaffold000157:337066:338766:-	1
BrmiRC0040	Bra021297	pre-mrna-splicing factor spf27-like protein	21	586	606	AGAUAGAGCAGUGAGCACGCA	UACGAGCUCAAUGCUCUAUCU	Translation	[mRNA] locus=Scaffold000033:1551773:1553458:+	1
BrmiRC0042	Bra030027	fad nad -binding oxidoreductase family protein	20	835	854	UUGAAAAUCGAAAACGACAC	AUGUUGUUUUUCAUUUUCAA	Translation	[mRNA] locus=Scaffold000069:12084:15002:-	1
BrmiRC0042	Bra014943	rna recognition motif-containing protein	23	641	663	UUGAAAAUCGAAAACGACACUUA	UUGGAGCCGUUUUAGAUUUUCAA	Translation	[mRNA] locus=Scaffold000017:724051:725781:+	1
BrmiRC0044	Bra028819	pentatricopeptide repeat-containing protein	21	2581	2601	AGCAAACUGAUGGUAUCCUGA	UCAGGGUUUCAUCGGUUUGUU	Cleavage	[mRNA] locus=Scaffold000063:842383:845016:+	1
BrmiRC0044	Bra031487	uncharacterized protein	20	529	548	AGCAAACUGAUGGUAUCCUG	CAGGAUAACAUCAGUCUGUU	Cleavage	[mRNA] locus=Scaffold000076:892264:894745:-	1
BrmiRC0044	Bra039612	ribosomal protein l6	20	189	207	AGCAAACUGAUGGUAUCCUG	CAGGGUGC-AUCAGUUUGCU	Cleavage	[mRNA] locus=Scaffold000171:99037:99345:+	1
BrmiRC0046	Bra024060	signal recognition particle receptor subunit alpha	22	1679	1700	UAUUUCGUCAGUAGGAUUGCAU	AUGGAAUCUUACUGACGAAGUU	Cleavage	[mRNA] locus=Scaffold000043:759719:762270:+	1
BrmiRC0046	Bra007318	dna helicase ino80 complex-like 1	20	1814	1833	UAUUUCGUCAGUAGGAUUGC	GCAUUCUUGCUGAUGAAAUG	Cleavage	[mRNA] locus=Scaffold000006:2650529:2657554:+	1
BrmiRC0046	Bra014632	dna helicase ino80 complex-like 1	20	1724	1743	UAUUUCGUCAGUAGGAUUGC	GCAUUCUUGCUGAUGAAAUG	Cleavage	[mRNA] locus=Scaffold000016:1664766:1671708:-	1
BrmiRC0047	Bra005271	disease resistance rpp8-like protein 4	23	1885	1907	UCAUCUAAAUGAGCUAUCUGGAU	ACUCAGAUAGUUCGCUUAGAUGA	Translation	[mRNA] locus=Scaffold000004:4461689:4469878:+	1
BrmiRC0047	Bra034808	syntaxin-121-like isoform 1	21	678	698	UCAUCUAAAUGAGCUAUCUGG	CCAGGGAGCUCAGUUAGAUGA	Translation	[mRNA] locus=Scaffold000098:588270:589556:+	1
BrmiRC0047	Bra012931	abc transporter a family member 12	21	1281	1301	UCAUCUAAAUGAGCUAUCUGG	CAAGGUAGUUUAUUUGGAUGA	Cleavage	[mRNA] locus=Scaffold000013:2449666:2453541:+	1
BrmiRC0047	Bra007045	o-fucosyltransferase family protein	20	1690	1709	UCAUCUAAAUGAGCUAUCUG	CUGAUAGAUCAUUUAGAUGA	Cleavage	[mRNA] locus=Scaffold000006:1121341:1124771:-	1
BrmiRC0047	Bra036929	tracheary element differentiation-related 6 protein	20	169	188	UCAUCUAAAUGAGCUAUCUG	GAGAUAGUUCGUGUAGAUGA	Cleavage	[mRNA] locus=Scaffold000123:41251:41592:+	1
BrmiRC0047	Bra040843	resistance candidate rpp8-like protein	23	121	143	UCAUCUAAAUGAGCUAUCUGGAU	ACUCAGAUAGUUCGCAUAGAUGA	Translation	[mRNA] locus=Scaffold000277:21870:32431:+	2
BrmiRC0047	Bra005270	galactose oxidase kelch repeat-containing protein	23	802	824	UCAUCUAAAUGAGCUAUCUGGAU	AGUCAGAUAGUUCGCAUAGAUGA	Translation	[mRNA] locus=Scaffold000004:4455311:4461022:+	1
BrmiRC0047	Bra005273	lov1	23	952	974	UCAUCUAAAUGAGCUAUCUGGAU	ACUCAGAUAGUUCGCAUAGAUGA	Translation	[mRNA] locus=Scaffold000004:4479079:4485601:+	1
BrmiRC0048	Bra039972	uncharacterized protein	20	513	532	GCGCAUCUGGUGUAGUGGUA	UACCACUACGGCAGAUGCGU	Translation	[mRNA] locus=Scaffold000184:75100:79608:+	1
BrmiRC0049	Bra038579	s-like receptor protein kinase	22	1879	1900	UUUCAUCUUAGAGAAUGUUGUU	AGCAACAUUCUCUUGGAUGAGA	Translation	[mRNA] locus=Scaffold000149:210990:213970:-	1
BrmiRC0049	Bra013684	serine threonine kinase-like protein	22	3112	3133	UUUCAUCUUAGAGAAUGUUGUU	GGUAACAUUCUCUUAGAUGAAG	Translation	[mRNA] locus=Scaffold000014:2571974:2578703:-	1
BrmiRC0049	Bra029425	protein kinase family protein	22	160	181	UUUCAUCUUAGAGAAUGUUGUU	AGUAACAUUCUUUUGGAUGAAG	Translation	[mRNA] locus=Scaffold000066:75732:76871:+	1
BrmiRC0049	Bra007786	concanavalin a-like lectin kinase-like protein	22	1384	1405	UUUCAUCUUAGAGAAUGUUGUU	AGCAACAUUCUCUUGGACGAAA	Translation	[mRNA] locus=Scaffold000006:4967143:4969113:-	1
BrmiRC0049	Bra013678	cysteine-rich receptor-like protein kinase 10	22	1414	1435	UUUCAUCUUAGAGAAUGUUGUU	AGUAACAUUCUCUUAGAUGGGG	Translation	[mRNA] locus=Scaffold000014:2524760:2527276:+	1
BrmiRC0049	Bra031433	s-locus lectin protein kinase family protein	22	1861	1882	UUUCAUCUUAGAGAAUGUUGUU	AGCAAUAUUCUUUUGGAUGAGA	Translation	[mRNA] locus=Scaffold000076:409271:412224:+	1
BrmiRC0049	Bra034257	s-locus protein kinase	22	1870	1891	UUUCAUCUUAGAGAAUGUUGUU	AGCAACAUUCUCUUGGACGAAA	Translation	[mRNA] locus=Scaffold000094:65431:68504:-	1
BrmiRC0049	Bra027298	uncharacterized protein	22	327	348	UUUCAUCUUAGAGAAUGUUGUU	GAAGACAUUGUCUGAGAUGAAA	Cleavage	[mRNA] locus=Scaffold000055:712947:714239:-	1
BrmiRC0049	Bra023019	cysteine histidine-rich c1 domain-containing protein	22	1045	1066	UUUCAUCUUAGAGAAUGUUGUU	AAAAACAUACUCUAUGAUGAAA	Cleavage	[mRNA] locus=Scaffold000039:1461313:1463172:-	1
BrmiRC0049	Bra031765	s-locus lectin protein kinase family protein	22	1945	1966	UUUCAUCUUAGAGAAUGUUGUU	AGCAACAUUUUGUUAGAUGAGA	Translation	[mRNA] locus=Scaffold000077:1112968:1115943:+	1
BrmiRC0049	Bra026610	receptor-like protein kinase	22	2395	2416	UUUCAUCUUAGAGAAUGUUGUU	AGCAACAUUCUUCUAGAUGAGA	Translation	[mRNA] locus=Scaffold000052:913368:916199:+	1
BrmiRC0049	Bra008427	leucine-rich repeat protein kinase-like protein	22	3766	3787	UUUCAUCUUAGAGAAUGUUGUU	ACCAACAUUCUUUUGGAUGAGA	Translation	[mRNA] locus=Scaffold000007:4196389:4204465:-	1
BrmiRC0049	Bra018650	cation h+ exchanger 6a	20	2063	2082	UUUCAUCUUAGAGAAUGUUG	CAACAUUUUCUGAAAUGAAG	Cleavage	[mRNA] locus=Scaffold000026:381184:383970:+	1
BrmiRC0049	Bra028939	wrky transcription factor 2	20	557	577	UUUCAUC-UUAGAGAAUGUUG	CAACAUUCUCUAAUGAUGAAG	Cleavage	[mRNA] locus=Scaffold000064:87806:89314:-	1
BrmiRC0050	Bra026372	2s storage protein	21	2	22	CGAGGAAGAGCUUGUUCGCCA	UGGCGAACAAGCUCUUCCUCG	Cleavage	[mRNA] locus=Scaffold000051:885487:898159:-	1
BrmiRC0050	Bra019067	2s seed storage protein 3	21	2	22	CGAGGAAGAGCUUGUUCGCCA	UGGCGAACAAGCUCUUCCUCG	Cleavage	[mRNA] locus=Scaffold000027:256049:256570:-	1
BrmiRC0050	Bra038483	2s storage protein	21	2	22	CGAGGAAGAGCUUGUUCGCCA	UGGCGAACAAGCUCUUCCUCG	Cleavage	[mRNA] locus=Scaffold000147:243681:244220:+	1
BrmiRC0050	Bra026375	2ss4_brana ame: full=napin ame: full= seed storage protein contains: ame: full=napin small chain contains: ame: full=napin large chain flags: precursor	21	2	22	CGAGGAAGAGCUUGUUCGCCA	UGGCGAACAAGCUCUUCCUCG	Cleavage	[mRNA] locus=Scaffold000051:918212:918754:-	1
BrmiRC0050	Bra026373	2s storage protein	21	2	22	CGAGGAAGAGCUUGUUCGCCA	UGGCGAACAAGCUCUUCCUCG	Cleavage	[mRNA] locus=Scaffold000051:897611:898159:-	1
BrmiRC0050	Bra006444	napin	21	2	22	CGAGGAAGAGCUUGUUCGCCA	UGGCGAACAAGCUCUUCCUCG	Cleavage	[mRNA] locus=Scaffold000005:3506331:3506885:-	1
BrmiRC0050	Bra026374	2ss4_brana ame: full=napin ame: full= seed storage protein contains: ame: full=napin small chain contains: ame: full=napin large chain flags: precursor	21	2	22	CGAGGAAGAGCUUGUUCGCCA	UGGCGAACAAGCUCUUCCUCG	Cleavage	[mRNA] locus=Scaffold000051:911523:912107:-	1
BrmiRC0050	Bra010409	2s storage protein	21	2	22	CGAGGAAGAGCUUGUUCGCCA	UGGCGAACAAGCUCUUCCUAG	Cleavage	[mRNA] locus=Scaffold000010:1172575:1173090:-	1
BrmiRC0050	Bra019064	nwmu1-2s albumin 1 precursor	21	2	22	CGAGGAAGAGCUUGUUCGCCA	UGGCCAACAAGAUCUUCCUCG	Translation	[mRNA] locus=Scaffold000027:244148:244624:-	1
BrmiRC0050	Bra019272	aldose 1-epimerase family protein	21	123	143	CGAGGAAGAGCUUGUUCGCCA	UGGAGGACAAGUUCUUUCUUG	Cleavage	[mRNA] locus=Scaffold000027:1405411:1407420:-	1
BrmiRC0050	Bra027543	translation initiation factor eif-3 subunit 7	21	884	904	CGAGGAAGAGCUUGUUCGCCA	UAGGGAACAAGCUCUUCUUCG	Cleavage	[mRNA] locus=Scaffold000056:873829:875586:-	1
BrmiRC0050	Bra013728	receptor kinase	21	120	140	CGAGGAAGAGCUUGUUCGCCA	UGGAGGACAAGUUCUUUCUUG	Cleavage	[mRNA] locus=Scaffold000014:2905431:2911299:+	1
BrmiRC0050	Bra016953	abscisic acid-insensitive 5-like protein 3	20	779	798	CGAGGAAGAGCUUGUUCGCC	GGCGAACAAGCUCUGCUUCU	Cleavage	[mRNA] locus=Scaffold000021:486357:487259:-	1
BrmiRC0050	Bra004597	abscisic acid-insensitive 5-like protein 3	20	821	840	CGAGGAAGAGCUUGUUCGCC	GGCGAACAAGCUCUGCUUCU	Cleavage	[mRNA] locus=Scaffold000004:971847:972879:+	1
BrmiRC0050	Bra040608	iaa-amino acid hydrolase	21	1212	1232	CGAGGAAGAGCUUGUUCGCCA	UGACGAAGAAGCUCUUCCUCU	Cleavage	[mRNA] locus=Scaffold000222:55422:57524:+	1
BrmiRC0050	Bra013394	pectinacetylesterase protein	20	405	424	CGAGGAAGAGCUUGUUCGCC	GGCGAAUAAGCUGUUCUUCC	Cleavage	[mRNA] locus=Scaffold000014:840651:843461:-	1
BrmiRC0050	Bra003627	nadh-ubiquinone oxidoreductase	20	325	344	CGAGGAAGAGCUUGUUCGCC	GGUGAACAUGCUCUUCGUCG	Cleavage	[mRNA] locus=Scaffold000003:2676816:2678607:+	1
BrmiRC0051	Bra013635	glycoprotease m22 family protein	20	698	717	AGUGAAUCGGUUCAAGCACU	AUUGCUUGGACCGGUUCGCU	Cleavage	[mRNA] locus=Scaffold000014:2220691:2222921:+	1
BrmiRC0051	Bra005322	rho guanyl-nucleotide exchange factor 14	20	80	98	AGUGAAUCGGUUCAAGCACU	AGUGCUUGA-CUGAUUCAUU	Translation	[mRNA] locus=Scaffold000004:4825068:4826940:-	1
BrmiRC0051	Bra005323	rho guanyl-nucleotide exchange factor 14	20	83	101	AGUGAAUCGGUUCAAGCACU	AGUGCUUGA-CUGAUUCAUU	Translation	[mRNA] locus=Scaffold000004:4825068:4826943:-	1
BrmiRC0052	Bra038366	nitrite transporter	20	631	650	AUAUAGGAUGUGAUUGGUAG	CUACUAAUCACAGCCUAUGC	Cleavage	[mRNA] locus=Scaffold000144:419874:422972:-	1
BrmiRC0052	Bra038367	nitrite transporter	20	1051	1070	AUAUAGGAUGUGAUUGGUAG	CUACUAAUCACAGCCUAUGC	Cleavage	[mRNA] locus=Scaffold000144:419874:426004:-	1
BrmiRC0053	Bra000317	sas10 u3 ribonucleo protein	23	875	897	UUAGAGUAGAAAAUAGAGUGAUA	UAACAUUCUAUUUUCUACUCAAG	Cleavage	[mRNA] locus=Scaffold000001:1753002:1756489:+	1
BrmiRC0053	Bra021180	mitochondrial processing peptidase alpha subunit, putative	20	205	224	UUAGAGUAGAAAAUAGAGUG	CGCUCUAUUUUCUACACUAA	Cleavage	[mRNA] locus=Scaffold000033:735200:735602:+	1
BrmiRC0054	Bra032694	protein kinase family protein	21	195	215	UUGAAGCGAUUUGUAGCGGUU	GGCUGCUACAAAUAGUUUCAA	Cleavage	[mRNA] locus=Scaffold000083:306849:308516:-	1
BrmiRC0054	Bra035363	uncharacterized protein	22	332	353	UUGAAGCGAUUUGUAGCGGUUU	GGACUGCUGCAAUUUGUUUCAA	Translation	[mRNA] locus=Scaffold000104:191427:192893:+	1
BrmiRC0055	Bra003311	scarecrow-like protein 27	21	480	500	UGAUUGAGCCGCGCCAAUAUC	GAUAUUGGCGCGGCUCAAUCA	Cleavage	[mRNA] locus=Scaffold000003:1093586:1095106:+	1
BrmiRC0055	Bra037319	scarecrow-like protein 6	21	657	677	UGAUUGAGCCGCGCCAAUAUC	GAUAUUGGCGCGGCUCAAUCA	Cleavage	[mRNA] locus=Scaffold000128:46401:48089:-	1
BrmiRC0055	Bra000375	scarecrow-like protein 27	21	822	842	UGAUUGAGCCGCGCCAAUAUC	GAUAUUGGCGCGGCUCAAUCA	Cleavage	[mRNA] locus=Scaffold000001:2035543:2037366:-	1
BrmiRC0055	Bra036812	protein iq-domain 20	21	333	353	UGAUUGAGCCGCGCCAAUAUC	GAUAUUGACGCGGCUCAAUCA	Cleavage	[mRNA] locus=Scaffold000121:240961:241999:+	1
BrmiRC0055	Bra028100	scarecrow-like protein	21	438	458	UGAUUGAGCCGCGCCAAUAUC	GAUAUUGUCACGGCUCAAUCA	Cleavage	[mRNA] locus=Scaffold000059:1405810:1407285:-	1
BrmiRC0055	Bra021392	long chain acyl- synthetase 1	21	1495	1515	UGAUUGAGCCGCGCCAAUAUC	GAUAUUGGUGAGAUUCAAUCA	Translation	[mRNA] locus=Scaffold000034:913386:917199:+	1
BrmiRC0055	Bra039431	26s proteasome aaa-atpase subunit rpt5a	20	883	902	UGAUUGAGCCGCGCCAAUAU	AUGUUGGAGCUGCUCAAUCA	Translation	[mRNA] locus=Scaffold000165:103823:105978:-	1
BrmiRC0055	Bra001152	26s proteasome aaa-atpase subunit rpt5a	20	883	902	UGAUUGAGCCGCGCCAAUAU	AUGUUGGAGCUGCUCAAUCA	Translation	[mRNA] locus=Scaffold000001:6226250:6228504:+	1
BrmiRC0057	Bra021805	receptor like protein 41	23	198	220	CUCGAAGAUGGUAUAACUAGGUU	AGUCUGGUUAUACCAUCUUCGUU	Cleavage	[mRNA] locus=Scaffold000035:1312955:1320944:-	1
BrmiRC0058	Bra018339	ca -dependent phospholipid-binding family protein	20	103	123	AGGGAGGCG-AACAUAUUUUU	AAGAAUAUGUUACGCCUCUCU	Translation	[mRNA] locus=Scaffold000025:749899:751613:-	1
BrmiRC0059	Bra018615	syntaxin-related protein knolle	20	105	124	AUGAGUCUGUAAUGUUGUCG	GAACAACAUCACAGACUCAU	Translation	[mRNA] locus=Scaffold000026:235007:236398:+	1
BrmiRC0059	Bra017640	mate efflux family protein	21	452	472	AUGAGUCUGUAAUGUUGUCGA	UCGCCAACCUUGCAGGCUCAU	Cleavage	[mRNA] locus=Scaffold000023:262097:264373:+	1
BrmiRC0059	Bra013454	peptidase m50 family protein	22	1029	1050	AUGAGUCUGUAAUGUUGUCGAC	GGUGACAACAUCAGAGACUCAU	Translation	[mRNA] locus=Scaffold000014:1213016:1214981:+	1
BrmiRC0062	Bra032908	HB-1 [Arabidopsis lyrata subsp. lyrata]	22	3801	3822	UGAUGCAGUCAGACGUGAAUCU	AGAUUCAGGUUUGACUGCAUCU	Cleavage	[mRNA] locus=Scaffold000084:964599:971677:+	1
BrmiRC0063	Bra005502	uncharacterized protein	21	1188	1208	UGAACCCUUGAAUAAAUCAUA	UGUGAUUCCUUCAGGGGUUCA	Cleavage	[mRNA] locus=Scaffold000004:5832776:5834424:-	1
BrmiRC0064	Bra035289	hypothetical protein 27.t00116 [Brassica oleracea]	19	1263	1282	UUGAGCCGUGC-CAAUAUCA	UGAUGUUGUGCACGGUUCAA	Cleavage	[mRNA] locus=Scaffold000102:788918:791890:-	1
BrmiRC0065	Bra033687	ureidoglycolate amidohydrolase	22	1328	1349	UUGCGCGGGAUGAAUAUUAUAU	GUAUGAUAUUCAUCCCGUGCUA	Cleavage	[mRNA] locus=Scaffold000089:645534:647975:+	1
BrmiRC0066	Bra015204	ef-tu receptor	20	148	167	AAAUUAUAGAGUGGGGAUGG	UCAUUCCCACUCUGUGAUUG	Cleavage	[mRNA] locus=Scaffold000018:244377:247491:+	1
BrmiRC0066	Bra022422	leucine-rich repeat protein kinase-like protein	20	148	167	AAAUUAUAGAGUGGGGAUGG	UCAUCCCCUCUCUGUAAUUG	Cleavage	[mRNA] locus=Scaffold000037:1671437:1674554:+	1
BrmiRC0068	Bra019512	s-locus linked 3	22	744	765	UCGGUAUUUUCCGAGGACUCGG	CGGAGCCCUCGGAAAAUUCUGA	Cleavage	[mRNA] locus=Scaffold000028:1374425:1375459:+	1
BrmiRC0068	Bra017300	j-domain protein	20	1198	1217	UCGGUAUUUUCCGAGGACUC	AAGGCCUUGGAGAAUACCGA	Cleavage	[mRNA] locus=Scaffold000021:2413297:2416228:-	1
BrmiRC0069	Bra025251	kelch repeat-containing f-box family protein	20	208	227	UAAUCUGCAUCCUGAGGUUU	AGACCUCAGGAUGCAGAUUA	Cleavage	[mRNA] locus=Scaffold000047:806629:807930:-	1
BrmiRC0069	Bra032983	kelch repeat-containing f-box family protein	21	159	179	UAAUCUGCAUCCUGAGGUUUA	UAAACAUCAGGAUGCAGAUUA	Cleavage	[mRNA] locus=Scaffold000085:362178:363413:-	1
BrmiRC0069	Bra024236	uncharacterized protein	21	303	323	UAAUCUGCAUCCUGAGGUUUA	UAAACCUGAGGAAGCAGAUUU	Translation	[mRNA] locus=Scaffold000043:1933049:1934155:-	1
BrmiRC0069	Bra031090	aminocyclopropanecarboxylate oxidase	20	230	248	UAAUCUGCAUCCUGAGGUUU	AAACCUCAG-AUGCAGAUUG	Translation	[mRNA] locus=Scaffold000074:626719:627851:-	1
BrmiRC0069	Bra015544	calcineurin-like metallo-phosphoesterase-like protein	20	1228	1247	UAAUCUGCAUCCUGAGGUUU	GAACUUCAAGUUGCAGAUUA	Translation	[mRNA] locus=Scaffold000018:2620734:2622680:+	1
BrmiRC0069	Bra018674	-9 protein	20	1117	1136	UAAUCUGCAUCCUGAGGUUU	GAAUCUCAGCCUGCAGAUUA	Translation	[mRNA] locus=Scaffold000026:502746:510458:-	1
BrmiRC0070	Bra036026	rna-directed dna polymerase (reverse transcriptase)-related family protein	20	61	80	UUAAGAACGGAGUGAGUAGU	UCUUCUCACUCUGUUCUUAA	Cleavage	[mRNA] locus=Scaffold000112:75071:80522:-	1
BrmiRC0070	Bra031206	protein transport protein	23	709	731	UUAAGAACGGAGUGAGUAGUAUA	UUUACUCUCCACUCCGUUCUUGA	Cleavage	[mRNA] locus=Scaffold000074:1126290:1129637:+	1
BrmiRC0070	Bra012942	protein kinase-like protein	20	874	893	UUAAGAACGGAGUGAGUAGU	ACUACUAGUUCUGUUCUUGA	Cleavage	[mRNA] locus=Scaffold000013:2504716:2506775:-	1
BrmiRC0070	Bra021505	3-epi-6-deoxocathasterone 23-monooxygenase	23	450	472	UUAAGAACGGAGUGAGUAGUAUA	UGGACUAGUCGGUUCGUUCUUAA	Cleavage	[mRNA] locus=Scaffold000034:1410106:1412986:-	1
BrmiRC0071	Bra036936	p-loop containing nucleoside triphosphate hydrolase-like protein	21	172	192	UCUGGUAAGGUGUGUAGGUAA	UUACCAACACGUCUUGCCGGA	Cleavage	[mRNA] locus=Scaffold000123:92510:94019:-	1
BrmiRC0071	Bra008042	phospholipid-translocating atpase	22	3310	3331	UCUGGUAAGGUGUGUAGGUAAU	GUUACUCACAUAGCUUACCAGA	Translation	[mRNA] locus=Scaffold000007:1437520:1441729:+	1
BrmiRC0071	Bra027305	hypothetical protein ARALYDRAFT_911537 [Arabidopsis lyrata subsp. lyrata]	20	178	197	UCUGGUAAGGUGUGUAGGUA	UGGUUGCACAUCUUACCAGA	Cleavage	[mRNA] locus=Scaffold000055:761447:762520:+	1
BrmiRC0072	Bra007192	sedoheptulose- -bisphosphatase	21	734	754	UUUCCUUGACGUGCUGCCACU	AGUGGCAGCAUGUUAAGGAGA	Cleavage	[mRNA] locus=Scaffold000006:1969335:1971148:+	1
BrmiRC0072	Bra012575	ovate family protein 5	23	549	571	UUUCCUUGACGUGCUGCCACUAG	CCAGUGGCAGCAUCUCAAGGAAA	Translation	[mRNA] locus=Scaffold000013:451383:452665:-	1
BrmiRC0072	Bra014720	sedoheptulose- -bisphosphatase	21	737	757	UUUCCUUGACGUGCUGCCACU	AAUGGCAGCAUGUUAAGGAGA	Cleavage	[mRNA] locus=Scaffold000016:2286055:2287955:-	1
BrmiRC0072	Bra003221	sedoheptulose- -bisphosphatase	21	740	760	UUUCCUUGACGUGCUGCCACU	AAUGGCAGCAUGUUAAGGAGA	Cleavage	[mRNA] locus=Scaffold000003:539367:541014:+	1
BrmiRC0072	Bra002071	Q9SHL4_ARATH Putative uncharacterized protein	21	679	699	UUUCCUUGACGUGCUGCCACU	AGUGGUAGCUCGUUGGGGAAA	Cleavage	[mRNA] locus=Scaffold000002:1064051:1064908:-	1
BrmiRC0072	Bra021205	dead-box atp-dependent rna helicase 13	20	85	104	UUUCCUUGACGUGCUGCCAC	GUUGCAGCAUUUCAAGGAAA	Translation	[mRNA] locus=Scaffold000033:903053:906415:-	1
BrmiRC0073	Bra031529	cyclic nucleotide gated channel	20	793	812	UAGGUCAAUCUGAAUUGAGG	CUUCAGUUCCGAUUGGCCUA	Translation	[mRNA] locus=Scaffold000076:1202182:1206483:+	1
BrmiRC0073	Bra021266	cyclic nucleotide gated channel	20	772	791	UAGGUCAAUCUGAAUUGAGG	CUUCAGUUCCGAUUGGCCUA	Translation	[mRNA] locus=Scaffold000033:1329455:1332802:-	1
BrmiRC0074	Bra009364	uncharacterized protein	21	1789	1809	UUUUUUUGGUUUUCGGUAUUU	AAAUACCGAAAACCAAAAGGG	Cleavage	[mRNA] locus=Scaffold000008:3552683:3556454:-	1
BrmiRC0074	Bra000569	microtubule associated protein map65-3	22	472	493	UUUUUUUGGUUUUCGGUAUUUC	GAAAUACUGAAAGUCAAAGAAG	Cleavage	[mRNA] locus=Scaffold000001:3057909:3059497:-	1
BrmiRC0074	Bra027171	abc transporter g family member 29	23	4716	4738	UUUUUUUGGUUUUCGGUAUUUCA	UGGAGUUCCGAAAAUUAAAGAAA	Cleavage	[mRNA] locus=Scaffold000055:30171:39309:-	1
BrmiRC0074	Bra013274	kinase family protein	23	511	533	UUUUUUUGGUUUUCGGUAUUUCA	UGCAAUGUCGAAAACCGAAAGAU	Cleavage	[mRNA] locus=Scaffold000014:107399:109983:-	1
BrmiRC0074	Bra030648	uncharacterized protein	22	413	434	UUUUUUUGGUUUUCGGUAUUUC	GGAAGAUCGGAAACCAAAAGAA	Cleavage	[mRNA] locus=Scaffold000072:633856:634529:+	1
BrmiRC0074	Bra018720	hydroxyproline-rich glyco protein	23	1169	1191	UUUUUUUGGUUUUCGGUAUUUCA	UUGAGUACCGAGAGCUAAAGAAA	Cleavage	[mRNA] locus=Scaffold000026:842714:845067:+	1
BrmiRC0074	Bra033465	zinc finger ccch domain-containing protein 46	23	156	178	UUUUUUUGGUUUUCGGUAUUUCA	UGUAAUAGCGAAAGCCAAGAAAG	Cleavage	[mRNA] locus=Scaffold040552:330325:332418:+	1
BrmiRC0074	Bra000912	trna guanosine-2 -o-methyltransferase trm13 homolog	20	253	272	UUUUUUUGGUUUUCGGUAUU	AAUGCCGGAAACCAAGAAGA	Cleavage	[mRNA] locus=Scaffold000001:5097999:5099932:+	1
BrmiRC0074	Bra005518	uncharacterized protein	23	40	62	UUUUUUUGGUUUUCGGUAUUUCA	UCAAAUUCUGAAGACCAAAGAAA	Cleavage	[mRNA] locus=Scaffold000004:5969938:5971315:-	1
BrmiRC0074	Bra012633	regulator of vps4 activity in the mvb pathway protein	21	20	40	UUUUUUUGGUUUUCGGUAUUU	AGAUACUGAAGAACAAAAAAA	Translation	[mRNA] locus=Scaffold000013:875098:875477:-	1
BrmiRC0074	Bra032237	hypothetical protein 27.t00040 [Brassica oleracea]	22	331	352	UUUUUUUGGUUUUCGGUAUUUC	GAAAUACUGAAUAGCAAAAGAA	Translation	[mRNA] locus=Scaffold000080:584804:586498:+	1
BrmiRC0075	Bra029904	uncharacterized protein	20	372	391	GCUCUCUAGCCUUCUGUCAU	GUGGCAGAAGGCUAGGGAGG	Cleavage	[mRNA] locus=Scaffold000068:143664:144224:+	1
BrmiRC0075	Bra023558	cohesin complex subunit scc1	20	2216	2235	GCUCUCUAGCCUUCUGUCAU	AUGAUGGAGGGCUAGAGGGU	Cleavage	[mRNA] locus=Scaffold000041:1159478:1164033:+	1
BrmiRC0075	Bra031418	nitric oxide synthase-interacting protein	20	303	322	GCUCUCUAGCCUUCUGUCAU	GUUACAAAAGGCUAGAGAGC	Cleavage	[mRNA] locus=Scaffold000076:287734:289058:-	1
BrmiRC0075	Bra031420	nitric oxide synthase-interacting protein	20	303	322	GCUCUCUAGCCUUCUGUCAU	GUUACAAAAGGCUAGAGAGC	Cleavage	[mRNA] locus=Scaffold000076:297706:299030:-	1
BrmiRC0075	Bra007324	protein agamous-like 18	21	84	103	GCUCUCUAGCCUUCUGUCAUC	GAUGA-AGAAGGCCAGAGAGC	Cleavage	[mRNA] locus=Scaffold000006:2683686:2686035:+	1
BrmiRC0076	Bra029594	pas domain-containing tyrosine kinase-like protein	22	790	811	AUGCCAAAAAUCGUAUCAUUGG	UCAAAGAUAUCAUUUUUGGCAU	Cleavage	[mRNA] locus=Scaffold000067:109523:114998:-	1
BrmiRC0076	Bra032518	math domain-containing protein	22	309	330	AUGCCAAAAAUCGUAUCAUUGG	CCAAGGAUGUGAUGUUUGGCAU	Translation	[mRNA] locus=Scaffold000082:456979:461546:+	1
BrmiRC0076	Bra014719	amidohydrolase family protein	22	1163	1184	AUGCCAAAAAUCGUAUCAUUGG	CAAAUGAUAUGAUUCUUGACAU	Cleavage	[mRNA] locus=Scaffold000016:2281622:2284900:+	1
BrmiRC0077	Bra030033	uncharacterized protein	23	404	426	UGACGUGGAUAGGCUCAAUGGAG	UUUCAUUGAGCCUAUCCACAUCU	Cleavage	[mRNA] locus=Scaffold000069:63055:63540:+	1
BrmiRC0077	Bra006448	uncharacterized protein	22	154	175	UGACGUGGAUAGGCUCAAUGGA	UUCAUUGGGUUUAACCAUGUCA	Translation	[mRNA] locus=Scaffold000005:3523996:3525343:+	1
BrmiRC0078	Bra010053	mitochondrial inner membrane protein oxa1	20	606	625	UACAAUGCUGGAGCGUCGCA	UGCGGCGCUUCAGCAUUGCA	Cleavage	[mRNA] locus=Scaffold000009:2526628:2529768:-	1
BrmiRC0078	Bra036857	uncharacterized protein	20	231	250	UACAAUGCUGGAGCGUCGCA	ACCGACGAUCCAGCAUUGUA	Cleavage	[mRNA] locus=Scaffold000121:513544:514607:+	1
BrmiRC0078	Bra008819	uncharacterized protein	20	1590	1608	UACAAUGCUGGAGCGUCGCA	UGCGAC-CUUCAGCAUUGUG	Cleavage	[mRNA] locus=Scaffold000008:1176033:1180417:+	1
BrmiRC0079	Bra009394	sinapoylglucose:choline sinapoyltransferase	20	276	295	UAAAAGCUAAGAGACCGUAU	AAACGGUCCUUUAGCUUUUA	Cleavage	[mRNA] locus=Scaffold000008:3655306:3657952:+	1
BrmiRC0079	Bra020777	aquaporin nip7-1	20	794	813	UAAAAGCUAAGAGACCGUAU	CUCCGGUCUCUUCGCUUUUA	Cleavage	[mRNA] locus=Scaffold000031:2059957:2061575:+	1
BrmiRC0080	Bra021067	pleckstrin homology domain-containing protein	22	6375	6396	UCUGGAUAAACUGAGAGAAGAC	GUCUUCUCUCAGCUUAUCAGGA	Translation	[mRNA] locus=Scaffold000032:1953262:1975772:+	1
BrmiRC0080	Bra001194	domain-containing protein	22	157	178	UCUGGAUAAACUGAGAGAAGAC	GUUUUCUCUCAUUUCGUCCAGA	Translation	[mRNA] locus=Scaffold000001:6468478:6469086:-	1
BrmiRC0080	Bra029012	formin-like protein 5	23	1374	1396	UCUGGAUAAACUGAGAGAAGACA	UGCUUUACCUCAGUUUAUUCAGA	Cleavage	[mRNA] locus=Scaffold000064:446200:449131:+	1
BrmiRC0081	Bra019399	uncharacterized protein	20	172	191	AAUGGAGUGAUGAACAAAAA	UUUUUGUUGAACAUUCCAUU	Translation	[mRNA] locus=Scaffold000027:2318968:2319291:+	1
BrmiRC0082	Bra033342	importin alpha isoform 6	21	356	376	UGGCGGAAAGAGAUUGGACGG	UUGUCCAAUUUCUUUCUGUCG	Cleavage	[mRNA] locus=Scaffold000087:722757:725416:+	1
BrmiRC0082	Bra013864	metacaspase 2	21	322	342	UGGCGGAAAGAGAUUGGACGG	CCGUUCAAUCAUUUUCCGCCG	Translation	[mRNA] locus=Scaffold000014:3577492:3579904:-	1
BrmiRC0082	Bra030406	pentatricopeptide repeat-containing protein	21	110	130	UGGCGGAAAGAGAUUGGACGG	CCGGCCGAUCUCUCUCCGCCG	Cleavage	[mRNA] locus=Scaffold000071:323462:326046:+	1
BrmiRC0082	Bra021913	receptor like protein 39	20	528	547	UGGCGGAAAGAGAUUGGACG	GGUCUUGUCUCUUUCCGCCA	Cleavage	[mRNA] locus=Scaffold000035:1869531:1872029:+	1
BrmiRC0082	Bra024807	leucine-rich repeat protein kinase-like protein	20	958	977	UGGCGGAAAGAGAUUGGACG	CGUCCGCUUUCUUUCUGUCA	Cleavage	[mRNA] locus=Scaffold000046:175077:177769:+	1
BrmiRC0082	Bra007694	ring-h2 finger protein atl5	20	207	226	UGGCGGAAAGAGAUUGGACG	CCUCCGAUCUCUGUCCGCCG	Cleavage	[mRNA] locus=Scaffold000006:4520774:4523098:-	1
BrmiRC0083	Bra037212	cation h(+) antiporter 15	20	1354	1373	AUCAGCAUUGGAGGUUCACU	AGUGAGCUUCGAGUGCUGGU	Translation	[mRNA] locus=Scaffold000126:516246:518780:+	1
BrmiRC0084	Bra017583	peptide transporter	22	235	256	UAGGAGUGAGGCAAACAAUUUU	GGGACUGUUUUCCUCACUCCUA	Cleavage	[mRNA] locus=Scaffold000022:2332513:2337514:+	1
BrmiRC0084	Bra030557	tetratricopeptide repeat-containing protein	23	867	889	UAGGAGUGAGGCAAACAAUUUUA	UCGAAAUGUUUGGUUCAUUCCUA	Translation	[mRNA] locus=Scaffold000072:259932:261856:+	1
BrmiRC0085	Bra034807	tcp-1 cpn60 chaperonin family protein	22	1106	1127	UUUCUCAUAGUUGUAAUAGCAU	AUGCUAUUAUGAUUGUGAGAAG	Cleavage	[mRNA] locus=Scaffold000098:582988:586478:-	1
BrmiRC0085	Bra038682	tcp-1 cpn60 chaperonin family protein	22	1172	1193	UUUCUCAUAGUUGUAAUAGCAU	AUGCUAUUAUGAUUGUGAGGAG	Cleavage	[mRNA] locus=Scaffold000151:84917:88795:+	1
BrmiRC0085	Bra020567	topless-related protein 3	23	1870	1892	UUUCUCAUAGUUGUAAUAGCAUA	UCUGCUUUUGAAACUAUGAGGAA	Cleavage	[mRNA] locus=Scaffold000031:704107:710713:-	1
BrmiRC0085	Bra012552	pentatricopeptide repeat-containing protein	21	1815	1835	UUUCUCAUAGUUGUAAUAGCA	UGCUAUUAAGACUUUGAGAGA	Cleavage	[mRNA] locus=Scaffold000013:318221:321103:+	1
BrmiRC0085	Bra016514	protein da1	20	892	911	UUUCUCAUAGUUGUAAUAGC	ACUGUUAGAACUGUGAGAAA	Cleavage	[mRNA] locus=Scaffold000020:1195967:1198209:-	1
BrmiRC0086	Bra010178	transcription factor myc2	20	1	20	UCGGUGGUUAAGAGGUUCAU	AUGAAUCUCUGGACCACCGA	Translation	[mRNA] locus=Scaffold000009:4138188:4139990:-	1
BrmiRC0086	Bra035564	microtubule-associated proteins 65-1	20	598	617	UCGGUGGUUAAGAGGUUCAU	UUGGACUUCUUAACCACCGU	Cleavage	[mRNA] locus=Scaffold000107:127280:130251:+	1
BrmiRC0086	Bra006626	60s ribosomal protein l10a-3	20	2846	2865	UCGGUGGUUAAGAGGUUCAU	AUGAACCUUCUAAUCACCGG	Translation	[mRNA] locus=Scaffold000005:4334241:4341030:-	1
BrmiRC0086	Bra002691	senescence-associated protein	20	160	179	UCGGUGGUUAAGAGGUUCAU	AUGAACCUUUUCGCCAUCGG	Translation	[mRNA] locus=Scaffold000002:4574422:4575703:+	1
BrmiRC0088	Bra025038	pentatricopeptide repeat-containing protein	21	183	203	UAAAAGUUAAAAGACGGUUUC	GAAACUGGCUUUUAAGUUUUA	Cleavage	[mRNA] locus=Scaffold000046:1453347:1454537:+	1
BrmiRC0088	Bra010025	chaperone -domain containing protein	20	891	910	UAAAAGUUAAAAGACGGUUU	AGGCCUUCUUUUGGCUUUUA	Cleavage	[mRNA] locus=Scaffold000009:2331436:2334212:+	1
BrmiRC0091	Bra033593	zinc finger protein gis2-like	20	30	49	AGGCAGUCUCCUUGGCUAUC	GAUGGCCAGGAAGAUUGCUU	Translation	[mRNA] locus=Scaffold000089:189295:190364:+	1
BrmiRC0091	Bra000037	acetyl-coenzyme a carboxylase carboxyl transferase subunit alpha	20	1329	1348	AGGCAGUCUCCUUGGCUAUC	GAAAGCCAAGGAGACUUCUU	Cleavage	[mRNA] locus=Scaffold000001:177312:180258:+	1
BrmiRC0091	Bra040822	protein phosphatase 2c and cyclic nucleotide-binding kinase domain-containing protein	20	1543	1562	AGGCAGUCUCCUUGGCUAUC	GGUGGUGAAGGAGACUGCUU	Cleavage	[mRNA] locus=Scaffold000271:3906:7928:-	1
BrmiRC0091	Bra006670	concanavalin a-like lectin kinase-like protein	20	1308	1327	AGGCAGUCUCCUUGGCUAUC	GAUUGUCAAGGACAUUGCCU	Cleavage	[mRNA] locus=Scaffold000005:4550726:4552705:-	1
BrmiRC0092	Bra014948	phosphate transporter pho1	20	2048	2067	UUUGGAUUUAGGGUCUAGGA	UUUUAAACCCUAAAUCCAAA	Cleavage	[mRNA] locus=Scaffold000017:752786:758624:-	1
BrmiRC0092	Bra039684	TPX2; targeting protein-related	20	179	198	UUUGGAUUUAGGGUCUAGGA	UUCCAGAUUCUAAAUCCAAA	Cleavage	[mRNA] locus=Scaffold000173:194164:194868:-	1
BrmiRC0092	Bra023727	pho1-like protein	20	2048	2067	UUUGGAUUUAGGGUCUAGGA	UUUUGAACCCUAAAUCCAAA	Cleavage	[mRNA] locus=Scaffold000042:109748:115388:+	1
BrmiRC0092	Bra010512	phospholipase d delta	21	1293	1313	UUUGGAUUUAGGGUCUAGGAU	AUCAUGGAUACUAAAUCCAAA	Cleavage	[mRNA] locus=Scaffold000010:1713685:1718076:+	1
BrmiRC0092	Bra019500	glutamine-dependent asparagine synthetase	20	1247	1266	UUUGGAUUUAGGGUCUAGGA	CUCUUGACCCUGAAUCCAAA	Cleavage	[mRNA] locus=Scaffold000028:1214590:1217754:-	1
BrmiRC0092	Bra012026	late embryogenesis abundant hydroxyproline-rich glycoprotein	20	335	354	UUUGGAUUUAGGGUCUAGGA	UCCUAAACCCUAACUCCAAG	Cleavage	[mRNA] locus=Scaffold000012:907118:907831:-	1
BrmiRC0092	Bra031863	uncharacterized protein	20	295	314	UUUGGAUUUAGGGUCUAGGA	UCCAAAACCCUAAAUCCAAU	Cleavage	[mRNA] locus=Scaffold000078:435588:436337:+	1
BrmiRC0093	Bra013916	abc transporter family protein	20	460	479	UUUAGAUCAAUAAAAACCCG	AGGGUUUCUAUUGGUCUAAG	Cleavage	[mRNA] locus=Scaffold000014:3878578:3880299:-	1
BrmiRC0094	Bra009357	ddt domain-containing protein	21	223	243	AAGACUUUGAACUUUUUUGCU	AGCAAGAAGGUUCAAACUCUU	Cleavage	[mRNA] locus=Scaffold000008:3522993:3526027:-	1
BrmiRC0094	Bra008838	adp-ribosylation factor gtpase-activating protein agd3	22	79	100	AAGACUUUGAACUUUUUUGCUG	CGGGAAAGAAGUUUAAAGUUUU	Cleavage	[mRNA] locus=Scaffold000008:1252620:1257069:+	1
BrmiRC0094	Bra016819	uncharacterized protein	21	81	101	AAGACUUUGAACUUUUUUGCU	AUCAAAAGGGUUCAAAGUCUC	Cleavage	[mRNA] locus=Scaffold000020:2486436:2487416:-	1
BrmiRC0094	Bra015482	rho termination factor	21	535	555	AAGACUUUGAACUUUUUUGCU	AGCAAAAAAGUUAACAGUUUU	Translation	[mRNA] locus=Scaffold000018:2246967:2248457:-	1
BrmiRC0094	Bra032762	ribonuclease p	21	1379	1399	AAGACUUUGAACUUUUUUGCU	AGCCAAGGAGUUCGAGGUCUU	Cleavage	[mRNA] locus=Scaffold000083:947557:950833:-	1
BrmiRC0094	Bra021780	glutamate receptor	20	520	539	AAGACUUUGAACUUUUUUGC	GCGAAAGAGUUCAAGGUGUU	Cleavage	[mRNA] locus=Scaffold000035:1126974:1130273:-	1
BrmiRC0094	Bra007092	uncharacterized protein	21	417	437	AAGACUUUGAACUUUUUUGCU	ACCAAAAGAGUACAAGGUCUU	Translation	[mRNA] locus=Scaffold000006:1357944:1358699:+	1
BrmiRC0094	Bra037306	uncharacterized protein	21	567	587	AAGACUUUGAACUUUUUUGCU	ACCAAAAGAGUACAAGGUCUU	Translation	[mRNA] locus=Scaffold000128:7141:8923:-	1
BrmiRC0094	Bra038316	lrr receptor-like serine threonine-protein kinase rpk1	21	630	650	AAGACUUUGAACUUUUUUGCU	ACCAAAGGAGAUCAAAGUCUU	Translation	[mRNA] locus=Scaffold000144:51690:53237:+	1
BrmiRC0096	Bra012577	natural resistance-associated macrophage protein 5	21	766	786	CACGUGUUCUACUACUCCAAC	GUUGGAGUAGUGGGAUGCGUA	Cleavage	[mRNA] locus=Scaffold000013:465231:467544:+	1
BrmiRC0096	Bra022653	o-acyltransferase (wsd1-like) family protein	20	251	270	CACGUGUUCUACUACUCCAA	UUAGAGUAGAAGAGCAUGUG	Translation	[mRNA] locus=Scaffold000038:1365356:1367980:-	1
BrmiRC0097	Bra020299	lrr receptor-like serine threonine-protein kinase	22	2591	2612	UUCAGUGAUUUCGUUCGUCGGU	GUCGACGAACGGAUUCACUGAG	Translation	[mRNA] locus=Scaffold000030:1367286:1371336:-	1
BrmiRC0097	Bra011633	regulator of vps4 activity in the mvb pathway protein	23	257	279	UUCAGUGAUUUCGUUCGUCGGUA	UGGCGGCUAACGAAAUCAUUGAG	Cleavage	[mRNA] locus=Scaffold000011:3032228:3034095:+	1
BrmiRC0097	Bra033145	translation initiation factor eif-3 subunit 10	20	2495	2514	UUCAGUGAUUUCGUUCGUCG	AGAUGGAUGAAAUCGCUGAA	Cleavage	[mRNA] locus=Scaffold000086:332561:336736:+	1
BrmiRC0097	Bra010522	regulator of vps4 activity in the mvb pathway protein	20	260	279	UUCAGUGAUUUCGUUCGUCG	CGGCAAACGAAAUCAUUGAG	Cleavage	[mRNA] locus=Scaffold000010:1755272:1757073:-	1
BrmiRC0097	Bra027274	26s proteasome non-atpase regulatory subunit 5	23	1340	1362	UUCAGUGAUUUCGUUCGUCGGUA	UAGUGACGGACGCAACCACUGAA	Translation	[mRNA] locus=Scaffold000055:588960:592388:-	1
BrmiRC0098	Bra005888	uncharacterized protein	21	109	129	AUACGAGAUUUCCGGUGACGU	ACGUCACCGCAAAGCUCGUGU	Cleavage	[mRNA] locus=Scaffold000005:1072727:1073092:+	1
BrmiRC0098	Bra039420	probable pectinesterase pectinesterase inhibitor 7-like	20	599	618	AUACGAGAUUUCCGGUGACG	CGUUGCCAGAAGUUUCGUAU	Cleavage	[mRNA] locus=Scaffold000165:68428:70697:+	1
BrmiRC0099	Bra032674	alpha beta fold family protein	22	570	591	AAUGAAUGAUUCUAGAGACAAA	UUCGUCUCUUGAAUCAUUCAUU	Cleavage	[mRNA] locus=Scaffold000083:38866:40810:+	1
BrmiRC0099	Bra039532	serine-threonine protein plant-	21	595	615	AAUGAAUGAUUCUAGAGACAA	UCGUCUCUAGAAUCAUUGGUU	Cleavage	[mRNA] locus=Scaffold000167:264083:267097:-	1
BrmiRC0099	Bra039254	atpdr7 pdr7	20	561	580	AAUGAAUGAUUCUAGAGACA	UGUUUCUGGGAUCGUUCAUC	Cleavage	[mRNA] locus=Scaffold000162:217394:217993:+	1
BrmiRC0101	Bra022805	root phototropism protein 2	21	1668	1688	GCAGCACCAUCAAGAUUCACA	UGAGGAUCUUGAUGGUGUUGA	Cleavage	[mRNA] locus=Scaffold000039:354988:357645:-	1
BrmiRC0101	Bra020704	frigida-like protein	21	396	416	GCAGCACCAUCAAGAUUCACA	UGAGAAUCUUGAUGGUACUGU	Cleavage	[mRNA] locus=Scaffold000031:1573873:1576162:-	1
BrmiRC0101	Bra015973	mate efflux-like protein	20	904	923	GCAGCACCAUCAAGAUUCAC	GUUGGUCUUGGUGGUGCUGC	Cleavage	[mRNA] locus=Scaffold000019:1709996:1712344:+	1
BrmiRC0101	Bra034551	f-box lrr-repeat protein 15-like	20	484	503	GCAGCACCAUCAAGAUUCAC	GUGAAUCUUUAUGGUGUUCC	Translation	[mRNA] locus=Scaffold000097:146264:150732:-	1
BrmiRC0101	Bra037826	cysteine desulfurase 1	20	1003	1022	GCAGCACCAUCAAGAUUCAC	GAGAAGCUUGAUGGUGUUGU	Cleavage	[mRNA] locus=Scaffold000133:415439:416812:+	1
BrmiRC0102	Bra030674	gpi-anchored protein	21	453	473	AAUAUUAAUAUAGUUGGUGAG	UUUAUCAAUUUUAUUAAUAUU	Translation	[mRNA] locus=Scaffold000072:741210:741689:-	1
BrmiRC0102	Bra035244	glycerophosphoryl diester phosphodiesterase 3	21	877	897	AAUAUUAAUAUAGUUGGUGAG	UUUGCCAAUGAUAUUGAUAUU	Cleavage	[mRNA] locus=Scaffold000102:404827:408104:-	1
BrmiRC0102	Bra000044	glycerophosphoryl diester phosphodiesterase 3	21	853	873	AAUAUUAAUAUAGUUGGUGAG	UUUGCCAAUGAUAUUGAUAUU	Cleavage	[mRNA] locus=Scaffold000001:222188:228155:+	1
BrmiRC0102	Bra034570	bifunctional inhibitor lipid-transfer protein seed storage 2s albumin-like protein	20	239	258	AAUAUUAAUAUAGUUGGUGA	UUACGAACUAUAUUGAUAUG	Cleavage	[mRNA] locus=Scaffold000097:234434:234863:+	1
BrmiRC0102	Bra034568	bifunctional inhibitor lipid-transfer protein seed storage 2s albumin-like protein	20	239	258	AAUAUUAAUAUAGUUGGUGA	UUACGAACUAUAUUGAUAUG	Cleavage	[mRNA] locus=Scaffold000097:230215:230644:+	1
BrmiRC0102	Bra004212	transcription factor tcp1	20	908	927	AAUAUUAAUAUAGUUGGUGA	GCAGCAACUAUAAUAAUAUU	Cleavage	[mRNA] locus=Scaffold000003:5997865:5998987:-	1
BrmiRC0102	Bra035966	lrr receptor-like serine threonine-protein kinase	20	865	884	AAUAUUAAUAUAGUUGGUGA	UCUCUAACUACAUUAGUAUU	Translation	[mRNA] locus=Scaffold000111:68981:74528:+	1
BrmiRC0103	Bra003288	guanylate kinase	23	1376	1398	UGCAAGAGAUGUGUAUAAUAAUG	UGUUCUUAUGCAAAUCUCUUGCA	Translation	[mRNA] locus=Scaffold000003:949065:954375:+	1
BrmiRC0103	Bra004069	receptor like protein 12	21	2089	2109	UGCAAGAGAUGUGUAUAAUAA	UCGUUAAGCACAUCUCUUGCA	Cleavage	[mRNA] locus=Scaffold000003:5207722:5209851:+	1
BrmiRC0103	Bra006875	tetratricopeptide repeat -containing protein	22	1111	1132	UGCAAGAGAUGUGUAUAAUAAU	AAUGUUAUAAAGAUCUUUUGCA	Translation	[mRNA] locus=Scaffold000006:19126:22200:-	1
BrmiRC0105	Bra004211	proteasome maturation factor ump1 family protein	22	212	233	UGAAACGGAGAGAGUAUUUGUU	GGCAGAUUCUCUCUCGGUUUCA	Cleavage	[mRNA] locus=Scaffold000003:5991491:5992711:-	1
BrmiRC0106	Bra009634	Q6ID69_ARATH At3g09032	21	427	447	ACAAGAUCAGGAAGAGGUGGA	UCCAUCUCUGCCUGGUCUUGC	Cleavage	[mRNA] locus=Scaffold000008:4728923:4729372:+	1
BrmiRC0106	Bra034446	leucine-rich receptor-like protein kinase	20	99	118	ACAAGAUCAGGAAGAGGUGG	CCUUCUCUUCUUGAUCUUGU	Cleavage	[mRNA] locus=Scaffold000095:802982:806362:+	1
BrmiRC0106	Bra015994	endosomal targeting bro1-like domain-containing protein	20	1264	1283	ACAAGAUCAGGAAGAGGUGG	CCAACUCUUCCUGAUUUUGC	Cleavage	[mRNA] locus=Scaffold000019:1803152:1806134:+	1
BrmiRC0106	Bra017773	reverse transcriptase like protein	20	1738	1757	ACAAGAUCAGGAAGAGGUGG	GCUCCUCUUUCUGAUCUUGU	Cleavage	[mRNA] locus=Scaffold000023:1134087:1137668:-	1
BrmiRC0106	Bra017223	uncharacterized protein	20	109	128	ACAAGAUCAGGAAGAGGUGG	ACACAUUUUCCUGAUCUUGU	Cleavage	[mRNA] locus=Scaffold000021:1972869:1985761:+	1
BrmiRC0107	Bra026080	uncharacterized protein	22	120	141	UUUGAAAUUAAUUGGGAUUGCU	AGCAGUCCCGGUUGAUUUCGAA	Cleavage	[mRNA] locus=Scaffold000050:906972:908132:-	1
BrmiRC0107	Bra002826	peroxin 5	20	832	851	UUUGAAAUUAAUUGGGAUUG	CAAUCUCAAUUGAUGUCAAA	Cleavage	[mRNA] locus=Scaffold000002:5468154:5473796:-	1
BrmiRC0107	Bra002327	auxin response factor 7	23	2866	2888	UUUGAAAUUAAUUGGGAUUGCUA	UUGCAAUCCCAAGUAGUUUCGGG	Translation	[mRNA] locus=Scaffold000002:2499306:2505289:-	1
BrmiRC0107	Bra007107	morphogenesis of root hair 2	22	3267	3288	UUUGAAAUUAAUUGGGAUUGCU	GGCAAACGCGAUUGAUUUCAAA	Cleavage	[mRNA] locus=Scaffold000006:1453378:1459068:+	1
BrmiRC0107	Bra018145	structural maintenance of chromosomes protein 2-1	20	1294	1313	UUUGAAAUUAAUUGGGAUUG	AAGUCCCAAUUAAUGUCAAA	Cleavage	[mRNA] locus=Scaffold000024:1818936:1825547:-	1
BrmiRC0107	Bra026105	uncharacterized protein	20	2938	2957	UUUGAAAUUAAUUGGGAUUG	CGAUUCCUAUUGAUUUCAAA	Cleavage	[mRNA] locus=Scaffold000050:1007382:1029041:+	1
BrmiRC0107	Bra034452	Q25BM6_BRAOL Putative uncharacterized protein	20	71	90	UUUGAAAUUAAUUGGGAUUG	CAGUCCCUAUUGAUUUCAAC	Cleavage	[mRNA] locus=Scaffold000095:844606:845387:-	1
BrmiRC0107	Bra000545	b3 domain-containing protein rem12	20	395	414	UUUGAAAUUAAUUGGGAUUG	CAAUCUCAAAUGGUUUUAAA	Translation	[mRNA] locus=Scaffold000001:2920586:2924252:-	1
BrmiRC0108	Bra020431	uncharacterized protein	22	565	586	AUAUGUAGAGAUUUUUGUUACU	AGUAACAAGGGUCUCUACAUGG	Cleavage	[mRNA] locus=Scaffold000030:2001500:2002672:-	1
BrmiRC0108	Bra000913	tolb-related protein	22	1390	1411	AUAUGUAGAGAUUUUUGUUACU	GGUCACAAGAAUCUCUACAUUU	Cleavage	[mRNA] locus=Scaffold000001:5100860:5102812:+	1
BrmiRC0108	Bra000774	osbp(oxysterol binding protein)-related protein 2a	23	366	388	AUAUGUAGAGAUUUUUGUUACUA	UGAUAACAAAAAGUUUUAUAUAU	Translation	[mRNA] locus=Scaffold000001:4220791:4225295:+	1
BrmiRC0108	Bra021182	hypothetical protein 27.t00116 [Brassica oleracea]	20	1424	1443	AUAUGUAGAGAUUUUUGUUA	UAACAAAGAUCUCUGUUUAU	Cleavage	[mRNA] locus=Scaffold000033:741924:744327:+	1
BrmiRC0109	Bra030020	uncharacterized protein	23	52	74	UUGCGGACGGUUGCGGGAGGAUA	UUUCCUACCGCAACCGUCGGCAA	Cleavage	[mRNA] locus=Scaffold000068:1279473:1280378:-	1
BrmiRC0109	Bra002682	reticulon-like protein b21	22	818	839	UUGCGGACGGUUGCGGGAGGAU	AAUCUCCGGCCACCGUCCGUAA	Cleavage	[mRNA] locus=Scaffold000002:4526910:4529226:-	1
BrmiRC0110	Bra028591	epidermal patterning factor-like protein 1	20	49	68	UAUGGGCCUUGUGGAGAGAU	AUCUCUCCACAAGUCUCAUC	Cleavage	[mRNA] locus=Scaffold000062:1187085:1187528:+	1
BrmiRC0110	Bra003770	uncharacterized protein	20	255	274	UAUGGGCCUUGUGGAGAGAU	AUCUCUCCACGAAGCUCAUG	Cleavage	[mRNA] locus=Scaffold000003:3542538:3543487:+	1
BrmiRC0110	Bra019342	uncharacterized protein loc100805306	20	2975	2994	UAUGGGCCUUGUGGAGAGAU	AUCUCUCUGAAAGGCUCAUA	Translation	[mRNA] locus=Scaffold000027:1924799:1934568:+	1
BrmiRC0111	Bra035366	protein kinase-like protein	21	1050	1070	AUUGAUAAGGUAGCAGCUAGA	UCUGGCUGCUUCGUUAUCAAU	Translation	[mRNA] locus=Scaffold000104:216847:218976:+	1
BrmiRC0111	Bra035523	protein kinase-like protein	21	1068	1088	AUUGAUAAGGUAGCAGCUAGA	UUUGGCUGCUUCGUUAUCAAU	Translation	[mRNA] locus=Scaffold000106:565469:567251:+	1
BrmiRC0112	Bra014099	invertase pectin methylesterase inhibitor family protein	21	433	453	UGGAGCAUCAACAGAUCUCGG	CUGAGAUCUGUCGAUGCUUCU	Translation	[mRNA] locus=Scaffold000015:1462953:1463486:+	1
BrmiRC0112	Bra012973	calmodulin-binding protein	20	593	612	UGGAGCAUCAACAGAUCUCG	CGAGAUCUGUUGAUGGUUUA	Cleavage	[mRNA] locus=Scaffold000013:2661753:2663117:-	1
BrmiRC0112	Bra015765	mitochondrial f1- gamma subunit	20	737	756	UGGAGCAUCAACAGAUCUCG	CGGUAUCUGUUGAUGCUUCA	Cleavage	[mRNA] locus=Scaffold000019:759322:761433:+	1
BrmiRC0112	Bra021674	pleckstrin homology domain-containing protein	21	22	42	UGGAGCAUCAACAGAUCUCGG	CCGAGACCUGUUGAUGCUACG	Cleavage	[mRNA] locus=Scaffold000035:506350:508811:-	1
BrmiRC0112	Bra019689	phosphate transporter pho1-3	20	878	897	UGGAGCAUCAACAGAUCUCG	UGAAAUUUGUUGAUGCUUCA	Cleavage	[mRNA] locus=Scaffold000029:521354:525624:-	1
BrmiRC0112	Bra003872	protein elf4-like 4	20	212	231	UGGAGCAUCAACAGAUCUCG	CUAGAUCGGUUGAUGCUUCA	Cleavage	[mRNA] locus=Scaffold000003:4036742:4037047:-	1
BrmiRC0112	Bra015854	isoflavone reductase-like protein	20	608	627	UGGAGCAUCAACAGAUCUCG	UGAGAGCUGUUGAUGAUCCA	Cleavage	[mRNA] locus=Scaffold000019:1210921:1212345:-	1
BrmiRC0112	Bra036691	low-molecular-weight cysteine-rich 60	21	298	318	UGGAGCAUCAACAGAUCUCGG	UCGAGCUCUGGUGGUGUUCCA	Translation	[mRNA] locus=Scaffold000119:354152:355456:-	1
BrmiRC0112	Bra000896	dna mismatch repair protein msh6-1	21	3142	3162	UGGAGCAUCAACAGAUCUCGG	UCUAAAUCUGUUGAUGUUCCG	Cleavage	[mRNA] locus=Scaffold000001:5003003:5009929:-	1
BrmiRC0113	Bra015054	protein raspberry 3	20	945	964	UUUUAUUUAUAAAAGAUUGU	ACGGUCUUUUGUAGAUAAAG	Cleavage	[mRNA] locus=Scaffold000017:1864663:1867468:+	1
BrmiRC0113	Bra026823	phytosulfokin receptor 1	20	1492	1511	UUUUAUUUAUAAAAGAUUGU	CCAAUCUUCUAUAAAUGGAA	Cleavage	[mRNA] locus=Scaffold000053:735663:737714:+	1
BrmiRC0113	Bra011356	paramyosin-related protein	20	554	573	UUUUAUUUAUAAAAGAUUGU	AUGCUCUUUUAGAAAUAAAA	Translation	[mRNA] locus=Scaffold000011:1795354:1797385:+	1
BrmiRC0114	Bra033396	1-aminocyclopropane-1-carboxylate oxidase	20	141	160	AGAACCGGUUCUUAGCUUUU	GGAAGCUAAGAAACGGUUCU	Cleavage	[mRNA] locus=Scaffold000087:965575:966926:-	1
BrmiRC0114	Bra023594	udp-glucoronosyl udp-glucosyl transferase family protein	21	808	828	AGAACCGGUUCUUAGCUUUUU	AAGAAGCAGAGGACUGGUUCU	Cleavage	[mRNA] locus=Scaffold000041:1353483:1355037:-	1
BrmiRC0114	Bra014783	homeobox-leucine zipper protein athb-15	23	1096	1118	AGAACCGGUUCUUAGCUUUUUUU	AAUAAAGGCAAUGAAUCGGUUCU	Cleavage	[mRNA] locus=Scaffold000016:2882971:2886053:+	1
BrmiRC0115	Bra039895	uncharacterized protein	21	282	302	UCUGUUCGUGUGAUGGGGUCA	UGAUCCUAUCAAAAGAACAGA	Translation	[mRNA] locus=Scaffold000181:40509:41003:+	1
BrmiRC0115	Bra030797	u2 small nuclear ribonucleoprotein a	21	584	604	UCUGUUCGUGUGAUGGGGUCA	UGGCCCCAACACAGGAGCAGA	Cleavage	[mRNA] locus=Scaffold000072:1260035:1261517:-	1
BrmiRC0115	Bra019994	u2 small nuclear ribonucleoprotein a	21	584	604	UCUGUUCGUGUGAUGGGGUCA	UGGCCCCAACACAGGAGCAGA	Cleavage	[mRNA] locus=Scaffold000029:2145849:2147363:+	1
BrmiRC0116	Bra022318	f-box protein	21	256	276	AAAACGGAUAUGAGUAAGGCU	GGUCUCUCUCAUAUCCGUUUU	Cleavage	[mRNA] locus=Scaffold000037:1027043:1028299:+	1
BrmiRC0117	Bra024782	phosphate transporter pho1-2	22	1520	1541	UGGAUAUUUUUGGUUCUCGGGU	ACCCUAGAACCAAAAGUUUCCA	Cleavage	[mRNA] locus=Scaffold000046:23657:27750:+	1
BrmiRC0117	Bra001127	s-phase-specific ribosomal protein	22	254	275	UGGAUAUUUUUGGUUCUCGGGU	GUCUGAGAGCUGAAGAUGUCCA	Cleavage	[mRNA] locus=Scaffold000001:6106315:6107614:+	1
BrmiRC0117	Bra029632	uncharacterized protein	22	1314	1335	UGGAUAUUUUUGGUUCUCGGGU	AGCCGAGAGCCGAAACUAUCCA	Cleavage	[mRNA] locus=Scaffold000067:308957:311458:-	1
BrmiRC0117	Bra004385	nac domain protein nac2	22	206	228	UGGAUAUUUUUGGU-UCUCGGGU	GCCCGAGAGACCGAAAGUAUCCA	Cleavage	[mRNA] locus=Scaffold000003:6908311:6909290:+	1
BrmiRC0117	Bra000050	hypothetical protein ARALYDRAFT_345591 [Arabidopsis lyrata subsp. lyrata]	22	679	700	UGGAUAUUUUUGGUUCUCGGGU	AACUGGGGAUUAAAAAUAUUCA	Cleavage	[mRNA] locus=Scaffold000001:263985:267018:-	1
BrmiRC0118	Bra022267	wox1 protein	21	505	525	UUUCGUUGUCUGUUCGACCUU	AAGGUUGAACAGACGAAGAAA	Cleavage	[mRNA] locus=Scaffold000037:713038:714958:-	1
BrmiRC0118	Bra035604	ATMYB80, ATMYB103	20	291	310	UUUCGUUGUCUGUUCGACCU	AGGUCGAACAGACAACGAUG	Cleavage	[mRNA] locus=Scaffold000107:298394:300040:+	1
BrmiRC0118	Bra026048	myb domain protein 58	20	297	316	UUUCGUUGUCUGUUCGACCU	AGGACGAACAGACAACGAGA	Cleavage	[mRNA] locus=Scaffold000050:789748:790780:+	1
BrmiRC0118	Bra035532	transparent testa 2 family isoform 1	20	300	319	UUUCGUUGUCUGUUCGACCU	AGGGCGAACAGACAAUGAAA	Cleavage	[mRNA] locus=Scaffold000106:675490:676436:-	1
BrmiRC0118	Bra002533	transcription factor myb59	20	279	298	UUUCGUUGUCUGUUCGACCU	GGGUCGAACAGAUAAUGAGA	Cleavage	[mRNA] locus=Scaffold000002:3781871:3782814:+	1
BrmiRC0118	Bra006166	transcription factor	20	306	325	UUUCGUUGUCUGUUCGACCU	UGGUCGGACGGACAACGAGA	Cleavage	[mRNA] locus=Scaffold000005:2319153:2321109:-	1
BrmiRC0118	Bra008764	myb-related protein 315-like	20	291	310	UUUCGUUGUCUGUUCGACCU	UGGUCGAACGGAUAACGAGA	Cleavage	[mRNA] locus=Scaffold000008:955091:956358:-	1
BrmiRC0118	Bra025410	myb proto-oncogene protein	20	333	352	UUUCGUUGUCUGUUCGACCU	AGGACGAACAGAUAAUGAAA	Cleavage	[mRNA] locus=Scaffold000047:1662719:1664342:+	1
BrmiRC0118	Bra020744	myb proto-oncogene protein	20	342	361	UUUCGUUGUCUGUUCGACCU	AGGACGAACAGAUAAUGAAA	Cleavage	[mRNA] locus=Scaffold000031:1886279:1889941:-	1
BrmiRC0118	Bra029113	transcription factor myb82	20	291	310	UUUCGUUGUCUGUUCGACCU	AGGUCGGACUGACAACGAAG	Translation	[mRNA] locus=Scaffold000064:997217:997892:+	1
BrmiRC0118	Bra005597	myb domain protein 101	20	306	325	UUUCGUUGUCUGUUCGACCU	UGGACGAACAGACAACGAGA	Cleavage	[mRNA] locus=Scaffold000004:6440501:6442477:-	1
BrmiRC0118	Bra023380	transcription factor	20	93	112	UUUCGUUGUCUGUUCGACCU	UGGUCGAACCGACAACGAGA	Translation	[mRNA] locus=Scaffold000041:333478:335478:-	1
BrmiRC0118	Bra034842	myb domain protein 65	20	354	373	UUUCGUUGUCUGUUCGACCU	AGGCCGAACAGAUAAUGAGA	Cleavage	[mRNA] locus=Scaffold000098:740237:741949:-	1
BrmiRC0118	Bra000453	transcription factor myb12	20	291	310	UUUCGUUGUCUGUUCGACCU	AGGGAGAACAGACAACGAAA	Cleavage	[mRNA] locus=Scaffold000001:2419501:2422517:+	1
BrmiRC0118	Bra036145	myb domain protein 111	20	291	310	UUUCGUUGUCUGUUCGACCU	AGGAAGAACAGACAACGAAA	Cleavage	[mRNA] locus=Scaffold000113:228635:231356:+	1
BrmiRC0118	Bra026985	disease resistance protein	21	575	595	UUUCGUUGUCUGUUCGACCUU	AAUGUCUAACAGACAAUGAAG	Cleavage	[mRNA] locus=Scaffold000053:1476258:1479961:-	1
BrmiRC0118	Bra024103	cadmium zinc-transporting atpase 3	21	7	27	UUUCGUUGUCUGUUCGACCUU	AACGUUGAAGAGACAACGAAG	Cleavage	[mRNA] locus=Scaffold000043:1056871:1060007:-	1
BrmiRC0118	Bra009695	protein suppressor of gene silencing 3	21	55	75	UUUCGUUGUCUGUUCGACCUU	GAGGUUGAACAGCUGGCGAAA	Translation	[mRNA] locus=Scaffold000009:228144:230325:+	1
BrmiRC0118	Bra005198	diaminopimelate epimerase	21	947	966	UUUCGUUGUCUGUUCGACCUU	AAGGUCGAACAGACAG-GAAA	Cleavage	[mRNA] locus=Scaffold000004:3961501:3963254:-	1
BrmiRC0118	Bra024368	myb domain protein 53	21	296	316	UUUCGUUGUCUGUUCGACCUU	AAGGAAGAACAGAUAACGAGA	Cleavage	[mRNA] locus=Scaffold000044:795297:796430:+	1
BrmiRC0118	Bra020837	myb-like protein	21	290	310	UUUCGUUGUCUGUUCGACCUU	GAGGAAGAACAGAUAACGAAA	Cleavage	[mRNA] locus=Scaffold000032:267280:268511:+	1
BrmiRC0119	Bra016611	receptor like protein 3	20	1497	1516	UAGGAUUGAUAUAAACCGGU	GCCUGUUUAUAUCAAUCCUA	Cleavage	[mRNA] locus=Scaffold000020:1648444:1650492:+	1
BrmiRC0119	Bra037425	cobra-like protein 9	20	125	144	UAGGAUUGAUAUAAACCGGU	AUCGGUUUGAGUCAGUCCUA	Translation	[mRNA] locus=Scaffold000129:42811:43287:+	1
BrmiRC0120	Bra035668	cation h+ exchanger	20	1184	1203	CGAGAAGAUAAGAAAGGUGA	UCGUCUUUCUCAUCUUCUUG	Translation	[mRNA] locus=Scaffold000108:123737:127111:-	1
BrmiRC0120	Bra011027	reticulon-like protein b18	23	622	644	CGAGAAGAUAAGAAAGGUGACUA	UGUUUGUGUUUCUUAUCUUCUUG	Cleavage	[mRNA] locus=Scaffold000011:16011:17956:+	1
BrmiRC0120	Bra017182	arginine biosynthesis bifunctional protein	20	907	926	CGAGAAGAUAAGAAAGGUGA	UCACCUUUUAUAUCUUCUUU	Translation	[mRNA] locus=Scaffold000021:1736498:1738982:+	1
BrmiRC0120	Bra005190	arginine biosynthesis bifunctional protein	20	898	917	CGAGAAGAUAAGAAAGGUGA	UCACCUUUUAUAUCUUCUUU	Translation	[mRNA] locus=Scaffold000004:3905536:3907879:+	1
BrmiRC0120	Bra030309	ELM1; ELM1 (ELONGATED MITOCHONDRIA 1)	20	22	41	CGAGAAGAUAAGAAAGGUGA	UCCUUUUUCUUAUCUUCUCU	Cleavage	[mRNA] locus=Scaffold000070:954460:954934:-	1
BrmiRC0120	Bra031971	unknown protein	20	26	45	CGAGAAGAUAAGAAAGGUGA	UUACCUUUGUUAUCUUCUUA	Cleavage	[mRNA] locus=Scaffold000078:977510:981037:-	1
BrmiRC0120	Bra015842	cytokinin dehydrogenase 5	20	832	851	CGAGAAGAUAAGAAAGGUGA	UCAUCUUUCUUCUCUCCUCG	Translation	[mRNA] locus=Scaffold000019:1148851:1151695:+	1
BrmiRC0120	Bra006207	translation initiation factor if6	20	1146	1165	CGAGAAGAUAAGAAAGGUGA	UUACUUUUCUUUUCUUUUUG	Translation	[mRNA] locus=Scaffold000005:2518984:2520168:+	1
BrmiRC0121	Bra017063	act domain-containing protein	23	21	43	AUCCUGGUUUGAUUAGAAUGACG	CGCCGUUUUAAUCGAACCGGGAA	Cleavage	[mRNA] locus=Scaffold000021:1075523:1077318:-	1
BrmiRC0121	Bra033418	nica_arath ame: full=nicastrin flags: precursor	23	366	388	AUCCUGGUUUGAUUAGAAUGACG	UGGCGUUCUAAUUGAGUCAGGAU	Cleavage	[mRNA] locus=Scaffold040552:8982:13687:+	1
BrmiRC0121	Bra000641	transcription elongation regulator activity	20	1356	1375	AUCCUGGUUUGAUUAGAAUG	CGUUCUUAUCAGAUCAGGAU	Cleavage	[mRNA] locus=Scaffold000001:3451948:3457059:-	1
BrmiRC0121	Bra033125	yt521-b-like protein	20	716	735	AUCCUGGUUUGAUUAGAAUG	CGGUCUACUCAAACCAGGAU	Cleavage	[mRNA] locus=Scaffold000086:134428:136249:-	1
BrmiRC0121	Bra013811	nadph-ferrihemoprotein reductase	20	580	599	AUCCUGGUUUGAUUAGAAUG	CAUUUUAAUAAGAUCGGGAU	Translation	[mRNA] locus=Scaffold000014:3317720:3321624:-	1
BrmiRC0122	Bra027486	inorganic phosphate transporter 1-6	20	105	124	CAAAGAGAUCGUAUGAGAUA	GGACUCAUACGAUCUCUUUG	Cleavage	[mRNA] locus=Scaffold000056:365171:366703:-	1
BrmiRC0122	Bra035110	ring fyve phd zinc finger domain-containing protein	23	3771	3793	CAAAGAGAUCGUAUGAGAUAUUU	GAAUUUCUCAAACGCUCUCUUUG	Translation	[mRNA] locus=Scaffold000101:500986:509311:-	1
BrmiRC0122	Bra001940	ammonium transporter	23	273	295	CAAAGAGAUCGUAUGAGAUAUUU	AGGAAUCUCUUACUAUCUCUUUG	Translation	[mRNA] locus=Scaffold000001:10703801:10705303:-	1
BrmiRC0124	Bra020897	DEAD/DEAH box helicase, putative	21	20	40	UCUUAUCCAAGUAGAAUUGCA	UGCAAUUCUACUUGGAUAAGA	Cleavage	[mRNA] locus=Scaffold000032:701280:701606:+	1
BrmiRC0124	Bra038860	emb1211; emb1211 (embryo defective 1211)	21	344	364	UCUUAUCCAAGUAGAAUUGCA	UGCAAUUCUACUUGGAUAAGA	Cleavage	[mRNA] locus=Scaffold000154:9387:10037:-	1
BrmiRC0124	Bra030252	DEAD/DEAH box helicase, putative	21	452	472	UCUUAUCCAAGUAGAAUUGCA	UGCAAUUCUACUUGGAUAAGA	Cleavage	[mRNA] locus=Scaffold000070:556835:557593:+	1
BrmiRC0124	Bra033970	heat stress transcription factor a-8	21	296	316	UCUUAUCCAAGUAGAAUUGCA	UGAAGUUCUGCUUGGAUGAGA	Cleavage	[mRNA] locus=Scaffold000092:401663:402244:+	1
BrmiRC0124	Bra004272	heat shock factor	21	809	829	UCUUAUCCAAGUAGAAUUGCA	UGAAGUUUUGCUUGGAUGAGA	Cleavage	[mRNA] locus=Scaffold000003:6283402:6284747:-	1
BrmiRC0124	Bra008693	cohesin loading factor subunit scc2	21	4139	4159	UCUUAUCCAAGUAGAAUUGCA	UGCAGUUGUAUUGGGAUAAGA	Translation	[mRNA] locus=Scaffold000008:615394:625091:+	1
BrmiRC0124	Bra023522	cohesin loading factor subunit scc2	21	4169	4189	UCUUAUCCAAGUAGAAUUGCA	UGCAGUUGUAUUGGGAUAAGA	Translation	[mRNA] locus=Scaffold000041:994900:1004172:-	1
BrmiRC0124	Bra020039	telomerase activating protein est1	20	1902	1921	UCUUAUCCAAGUAGAAUUGC	GCAGAUUUACUUGGAUGAGG	Cleavage	[mRNA] locus=Scaffold000030:33068:36652:+	1
BrmiRC0125	Bra027252	ubiquitin-conjugating enzyme e2 25	21	1142	1163	AGAAGACUCAGACG-ACUUUCC	GGAAAGUGUGUCUGAGUCUUCU	Cleavage	[mRNA] locus=Scaffold000055:477379:479947:-	1
BrmiRC0125	Bra021105	ubiquitin-conjugating enzyme e2 25	21	1226	1247	AGAAGACUCAGACG-ACUUUCC	GGAAAGUGUGUCUGAGUCUUCU	Cleavage	[mRNA] locus=Scaffold000033:305257:307844:+	1
BrmiRC0125	Bra009859	tesmin tso1-like cxc domain-containing protein	21	181	201	AGAAGACUCAGACGACUUUCC	GAAGAAUUGUCUGAGUCUUCU	Cleavage	[mRNA] locus=Scaffold000009:1359177:1361643:-	1
BrmiRC0125	Bra031255	zinc finger (b-box type) family protein	21	220	240	AGAAGACUCAGACGACUUUCC	GGAACGUCUUCGGAGUCUUCU	Translation	[mRNA] locus=Scaffold000075:190872:191537:-	1
BrmiRC0125	Bra019007	ubiquitin-conjugating enzyme	21	926	947	AGAAGACUCAGACG-ACUUUCC	GUAAAGUAUGUUUGAGUCUUCU	Cleavage	[mRNA] locus=Scaffold000026:2414523:2416663:-	1
BrmiRC0126	Bra026887	fbd-associated f-box protein	20	592	611	UUGUUCACAAUUGCAUAGUC	GAUUAUGCAAUUGGGAAUGA	Cleavage	[mRNA] locus=Scaffold000053:984578:985953:-	1
BrmiRC0126	Bra025704	germin-like protein subfamily t member 2	20	601	620	UUGUUCACAAUUGCAUAGUC	GAUGAUGCAACUGUGAACAA	Translation	[mRNA] locus=Scaffold000049:266121:266765:-	1
BrmiRC0126	Bra031058	germin-like protein subfamily t member 2	20	601	620	UUGUUCACAAUUGCAUAGUC	GAUGAUGCAACUGUGAACAA	Translation	[mRNA] locus=Scaffold000074:444421:445065:-	1
BrmiRC0126	Bra024137	polyamine oxidase 5	20	934	953	UUGUUCACAAUUGCAUAGUC	GGCUACGGAGUUGUGAACAA	Cleavage	[mRNA] locus=Scaffold000043:1301018:1302565:+	1
BrmiRC0127	Bra039831	uncharacterized protein	20	369	388	AAAGAGAUCUGAUGUGGACA	AGUCCACAUCGAAUCUCUUU	Translation	[mRNA] locus=Scaffold000178:121878:123651:-	1
BrmiRC0127	Bra004596	pq-loop repeat family protein	22	243	264	AAAGAGAUCUGAUGUGGACAGU	AGUGACUACAUCAGUUCUCUUU	Cleavage	[mRNA] locus=Scaffold000004:965977:967800:-	1
BrmiRC0127	Bra021529	subtilase family protein	20	831	850	AAAGAGAUCUGAUGUGGACA	UGUCCACGUCAUCUCUCUUU	Translation	[mRNA] locus=Scaffold000034:1598465:1600792:-	1
BrmiRC0128	Bra003971	glutathione s-transferase tau 12	21	186	206	AAAGGGCUGUUCGUUUGGUUG	CAACCAAACGAACAGCCCUUU	Cleavage	[mRNA] locus=Scaffold000003:4593949:4594814:-	1
BrmiRC0128	Bra021634	chloroplast thylakoidal processing peptidase	21	777	797	AAAGGGCUGUUCGUUUGGUUG	CAACCAAACGAACAGCCCUUU	Cleavage	[mRNA] locus=Scaffold000035:272123:273950:+	1
BrmiRC0128	Bra027339	peroxisomal -2-hydroxy-acid oxidase 2	21	1068	1088	AAAGGGCUGUUCGUUUGGUUG	CAACCAAACGAACAGCCCUUA	Cleavage	[mRNA] locus=Scaffold000055:941686:946587:-	1
BrmiRC0128	Bra008523	myb domain protein 3r2	21	294	314	AAAGGGCUGUUCGUUUGGUUG	CAACCAAACGAACAGCCCUAU	Cleavage	[mRNA] locus=Scaffold000007:4793596:4796062:-	1
BrmiRC0128	Bra037356	methyltransferase pmt13	21	267	287	AAAGGGCUGUUCGUUUGGUUG	CAACCAAACGAACAGCCCUAU	Cleavage	[mRNA] locus=Scaffold000128:242090:245374:-	1
BrmiRC0128	Bra012692	CIP4.1; CIP4.1	21	204	224	AAAGGGCUGUUCGUUUGGUUG	CAACCAAACGAACAGCCCUCA	Cleavage	[mRNA] locus=Scaffold000013:1197931:1198251:-	1
BrmiRC0128	Bra016667	IPR015157; Translation machinery associated TMA7	21	345	365	AAAGGGCUGUUCGUUUGGUUG	CAACCAAACGAACAGCCCUAA	Cleavage	[mRNA] locus=Scaffold000020:1859230:1860234:+	1
BrmiRC0128	Bra023758	VDAC2, ATVDAC2; VDAC2 (VOLTAGE DEPENDENT ANION CHANNEL 2); voltage-gated anion channel	21	420	440	AAAGGGCUGUUCGUUUGGUUG	CAACCAAACGAACAGCCCUAA	Cleavage	[mRNA] locus=Scaffold000042:406518:410119:+	1
BrmiRC0128	Bra025377	IPR019371; Domain of unknown function KxDL	21	384	404	AAAGGGCUGUUCGUUUGGUUG	CAACCAAACGAACAGUCCUAA	Cleavage	[mRNA] locus=Scaffold000047:1502497:1503287:-	1
BrmiRC0128	Bra019205	IPR009316; COG complex component, COG2	21	228	248	AAAGGGCUGUUCGUUUGGUUG	UAACCAAACAAACAGCCCUUA	Cleavage	[mRNA] locus=Scaffold000027:1014138:1019558:+	1
BrmiRC0128	Bra026382	microtubule-associated protein tortifolia1	21	981	1001	AAAGGGCUGUUCGUUUGGUUG	CAACCAAACGAACAGGGCUUU	Cleavage	[mRNA] locus=Scaffold000051:934076:941952:+	1
BrmiRC0128	Bra037656	uncharacterized protein	20	14	33	AAAGGGCUGUUCGUUUGGUU	AACCAGACGAGCAGCUCUUC	Cleavage	[mRNA] locus=Scaffold000132:118700:119236:+	1
BrmiRC0128	Bra032481	50s ribosomal protein l6	21	315	335	AAAGGGCUGUUCGUUUGGUUG	UAACCAAAUGCACGGCCUUUU	Translation	[mRNA] locus=Scaffold000082:300284:303956:+	1
BrmiRC0128	Bra025673	receptor like protein 13	21	522	542	AAAGGGCUGUUCGUUUGGUUG	UAACCAAAUGGAUGGUUCUUU	Cleavage	[mRNA] locus=Scaffold000049:47409:55014:-	1
BrmiRC0128	Bra008138	leucine-rich repeat family protein	21	3276	3296	AAAGGGCUGUUCGUUUGGUUG	CAACUACAUGAAUGGCCCUUU	Cleavage	[mRNA] locus=Scaffold000007:1996509:2005644:-	1
BrmiRC0128	Bra002355	af206721_1ascorbate oxidase	20	1082	1101	AAAGGGCUGUUCGUUUGGUU	AGUCAGACGAACAGCUCUUC	Cleavage	[mRNA] locus=Scaffold000002:2678764:2681124:+	1
BrmiRC0128	Bra011644	pentatricopeptide repeat-containing protein	20	575	594	AAAGGGCUGUUCGUUUGGUU	AACCAAAUGGACAGACUUUU	Cleavage	[mRNA] locus=Scaffold000011:3080772:3083646:+	1
BrmiRC0128	Bra029769	uncharacterized protein	21	356	376	AAAGGGCUGUUCGUUUGGUUG	UAACCAAACGAAUUGCCUUUG	Cleavage	[mRNA] locus=Scaffold000067:867267:870040:+	1
BrmiRC0128	Bra038534	calmodulin-binding transcription activator 3	21	1093	1113	AAAGGGCUGUUCGUUUGGUUG	CUAUCAAAGGAACAGCUCUUU	Cleavage	[mRNA] locus=Scaffold000148:176944:181319:-	1
BrmiRC0130	Bra023927	ethylene-insensitive3	22	70	91	GGUGCGGUGCGGGACGGAUGUU	GACUUCUGUCCCGCACCACACC	Cleavage	[mRNA] locus=Scaffold000042:1802503:1804320:+	1
BrmiRC0130	Bra031644	ribosomal l5e family protein	22	294	315	GGUGCGGUGCGGGACGGAUGUU	AGCAUCCCUCACGCACCGCGUC	Cleavage	[mRNA] locus=Scaffold000077:534802:536156:+	1
BrmiRC0130	Bra025973	protein trf-like 3	20	1688	1707	GGUGCGGUGCGGGACGGAUG	CAUCAUUCCCGCAUCGUACC	Cleavage	[mRNA] locus=Scaffold000050:427288:430020:-	1
BrmiRC0132	Bra039188	cytochrome family subfamily polypeptide 7	20	559	578	AUUACUCGGUUUAAACCAAU	AUUGGUUUAGACCGGUUAAU	Cleavage	[mRNA] locus=Scaffold000161:40864:41997:+	1
BrmiRC0132	Bra000572	cytochrome family subfamily polypeptide 7	20	1000	1019	AUUACUCGGUUUAAACCAAU	AUUGGUUUAGACCGGUUAAU	Cleavage	[mRNA] locus=Scaffold000001:3066649:3068432:-	1
BrmiRC0132	Bra011665	disease resistance protein	20	1001	1020	AUUACUCGGUUUAAACCAAU	AUUGGUUUGGUCCGGGUAGU	Translation	[mRNA] locus=Scaffold000011:3182344:3187187:-	1
BrmiRC0133	Bra020603	armadillo beta-catenin-like repeat-containing protein	21	147	167	CCUCCCGGCCAUACAUAUAGG	CCUAUAUGUAUGGCUGGGAAG	Cleavage	[mRNA] locus=Scaffold000031:955429:966442:+	1
BrmiRC0134	Bra016000	serine carboxypeptidase-like 6	21	179	199	UGGAGUAGUAGAACACGUGCG	UGCAAUUGUUCUACUACUUCA	Cleavage	[mRNA] locus=Scaffold000019:1826082:1826943:+	1
BrmiRC0134	Bra039936	serine carboxypeptidase-like 9	21	155	175	UGGAGUAGUAGAACACGUGCG	UGCAAUUGUUCUACUACUUCA	Cleavage	[mRNA] locus=Scaffold000182:149850:154908:+	1
BrmiRC0134	Bra029842	serine carboxypeptidase-like 7	21	173	193	UGGAGUAGUAGAACACGUGCG	UGCAGUUGUUCUACUACUUCA	Cleavage	[mRNA] locus=Scaffold000067:1175881:1178136:+	1
BrmiRC0134	Bra016001	serine carboxypeptidase-like 3	21	179	199	UGGAGUAGUAGAACACGUGCG	UGCAAUUGUUCUACUACUUCA	Cleavage	[mRNA] locus=Scaffold000019:1827544:1830102:+	1
BrmiRC0134	Bra025640	serine carboxypeptidase-like 7	21	329	349	UGGAGUAGUAGAACACGUGCG	UGCAAUUGUUCUACUACUUCA	Cleavage	[mRNA] locus=Scaffold000048:1494259:1498957:-	1
BrmiRC0134	Bra000576	serine carboxypeptidase-like 9	21	149	169	UGGAGUAGUAGAACACGUGCG	UGCAGUUGUUUUACUACUUCA	Cleavage	[mRNA] locus=Scaffold000001:3088537:3090968:-	1
BrmiRC0134	Bra023578	xeroderma pigmentosum group c-complementing protein	21	2390	2410	UGGAGUAGUAGAACACGUGCG	UGCAAUUGUUUUACUACUUCA	Cleavage	[mRNA] locus=Scaffold000041:1250863:1262486:+	1
BrmiRC0134	Bra000869	transport protein	21	6564	6584	UGGAGUAGUAGAACACGUGCG	UGAAUGUGUUCUAGUAUUCCA	Cleavage	[mRNA] locus=Scaffold000001:4831509:4844978:+	1
BrmiRC0134	Bra039322	sterile alpha motif domain-containing protein	20	176	195	UGGAGUAGUAGAACACGUGC	GCUCGUCUUCUACUACUCCU	Cleavage	[mRNA] locus=Scaffold000163:253012:255793:+	1
BrmiRC0136	Bra023756	ethylene receptor	21	1203	1223	UUUUGUUCAUUACUCCAUUUC	GAAGUUGAGUAAUGAACAGAA	Cleavage	[mRNA] locus=Scaffold000042:387560:389979:-	1
BrmiRC0136	Bra025468	protein kinase-like protein	21	1243	1263	UUUUGUUCAUUACUCCAUUUC	GAAAUGGAGCAAGGAACAAAA	Translation	[mRNA] locus=Scaffold000048:284642:286859:+	1
BrmiRC0136	Bra034632	uncharacterized protein	21	104	124	UUUUGUUCAUUACUCCAUUUC	GUAAUGGAAUAAUGAACAAAG	Cleavage	[mRNA] locus=Scaffold000097:643857:644653:+	1
BrmiRC0136	Bra038336	transcription factor bhlh49	21	429	449	UUUUGUUCAUUACUCCAUUUC	GAAGGGGAGUGAUGAGCAAAG	Cleavage	[mRNA] locus=Scaffold000144:189923:191537:-	1
BrmiRC0136	Bra031265	amp dependent	20	1656	1675	UUUUGUUCAUUACUCCAUUU	UAAUGGAUUGAUGAACAAAA	Cleavage	[mRNA] locus=Scaffold000075:246437:251127:-	1
BrmiRC0136	Bra016119	uncharacterized protein	20	540	559	UUUUGUUCAUUACUCCAUUU	AGAUGGAGUAAUGAAGAGGA	Cleavage	[mRNA] locus=Scaffold000019:2387053:2388041:-	1
BrmiRC0136	Bra024181	atp binding protein	20	2281	2300	UUUUGUUCAUUACUCCAUUU	GAAUGGACUGGUGAACAAAA	Cleavage	[mRNA] locus=Scaffold000043:1595442:1602989:+	1
BrmiRC0136	Bra025035	large subunit ribosomal protein l14	20	93	112	UUUUGUUCAUUACUCCAUUU	CAAUGGAAUGAUGAACGAAA	Cleavage	[mRNA] locus=Scaffold000046:1441649:1442597:+	1
BrmiRC0136	Bra012381	uncharacterized protein	20	499	518	UUUUGUUCAUUACUCCAUUU	AAAUGUAGUGAUGGACAAGG	Cleavage	[mRNA] locus=Scaffold000012:3355002:3356193:-	1
BrmiRC0136	Bra026229	patl4_arath ame: full=patellin-4	20	721	740	UUUUGUUCAUUACUCCAUUU	AAAUGGAGAAAGGAACAGAA	Translation	[mRNA] locus=Scaffold000051:59203:61075:+	1
BrmiRC0136	Bra018936	protein root hair specific 6	20	1170	1189	UUUUGUUCAUUACUCCAUUU	AUAUGGAUUAAUGAAUAAAA	Cleavage	[mRNA] locus=Scaffold000026:2037764:2045861:-	1
BrmiRC0137	Bra011252	swap surp domain-containing protein	21	1759	1779	UCUCAAUCUUUCGGACGUGCU	AGCACGUCCGGGAGAUUGGGA	Cleavage	[mRNA] locus=Scaffold000011:1291623:1293765:-	1
BrmiRC0137	Bra020586	miro-related gtp-ase 1	21	440	460	UCUCAAUCUUUCGGACGUGCU	AGCAGUUCCGGGAGAUUGAGA	Cleavage	[mRNA] locus=Scaffold000031:801251:805979:-	1
BrmiRC0137	Bra016994	heat shock factor	21	269	289	UCUCAAUCUUUCGGACGUGCU	AGCUCAUCAGAAAGAUUGAGA	Cleavage	[mRNA] locus=Scaffold000021:693526:694388:+	1
BrmiRC0137	Bra022218	f-box only protein 9	20	805	823	UCUCAAUCUUUCGGACGUGC	ACACGUCC-AAAGAUUGAGA	Cleavage	[mRNA] locus=Scaffold000037:463661:464836:+	1
BrmiRC0139	Bra006975	glutamate-ammonia ligase-like protein	20	1155	1174	AGGGGUUAACAUAUAGAUUU	UAAUCUAGAUGUUAACUCCU	Cleavage	[mRNA] locus=Scaffold000006:698023:702302:+	1
BrmiRC0139	Bra009621	rho guanyl-nucleotide exchange factor 7	20	543	562	AGGGGUUAACAUAUAGAUUU	AGAUCUUUAUGUUAACCUCC	Cleavage	[mRNA] locus=Scaffold000008:4670199:4672432:-	1
BrmiRC0139	Bra016384	f-box protein	23	199	221	AGGGGUUAACAUAUAGAUUUUGA	UUUAAAUCUGUAUGCAAACCCUU	Translation	[mRNA] locus=Scaffold000020:544894:545496:-	1
BrmiRC0142	Bra007651	uncharacterized protein	21	849	869	ACAACUGCAUAAUCCACUCUA	UAGAGGGGAAUAUGCAGUUGU	Cleavage	[mRNA] locus=Scaffold000006:4373481:4379530:+	1
BrmiRC0142	Bra008520	acyl- thioesterase family protein	20	127	146	ACAACUGCAUAAUCCACUCU	AGAGGGGAUUAUGUAGUUGG	Cleavage	[mRNA] locus=Scaffold000007:4781582:4785414:+	1
BrmiRC0142	Bra041149	Q6NL02_ARATH At5g39560	20	8	27	ACAACUGCAUAAUCCACUCU	AGAAUGUAUUAUACAGUUGU	Cleavage	[mRNA] locus=Scaffold001247:596:976:-	1
BrmiRC0142	Bra011809	hypothetical protein ARALYDRAFT_912541 [Arabidopsis lyrata subsp. lyrata]	20	830	849	ACAACUGCAUAAUCCACUCU	AGAAUGUAUUAUACAGUUGU	Cleavage	[mRNA] locus=Scaffold000011:3954848:3956050:-	1
BrmiRC0143	Bra004302	core-2 i-branching beta- -n-acetylglucosaminyltransferase family protein	20	86	105	GAGGAAAAAAUAGAGUAGGG	UCCUAUUCUAUUUUUUCCUC	Cleavage	[mRNA] locus=Scaffold000003:6405798:6407733:-	1
BrmiRC0143	Bra030800	cobra-like protein 6	22	1221	1242	GAGGAAAAAAUAGAGUAGGGAU	AUUCUUACUAUGUUUUUUCCUU	Cleavage	[mRNA] locus=Scaffold000072:1269136:1271431:-	1
BrmiRC0143	Bra027136	cytochrome p450	23	8	30	GAGGAAAAAAUAGAGUAGGGAUA	UCUCUUUGCUCUGUCUUUUCCUC	Translation	[mRNA] locus=Scaffold000054:1309918:1310619:+	1
BrmiRC0144	Bra013522	receptor kinase 1	21	1385	1405	UUGCUAUAGAUGGUUUCUGCU	AGCAGAAGCGAUCAAUAGCAA	Cleavage	[mRNA] locus=Scaffold000014:1555192:1558874:-	1
BrmiRC0144	Bra022683	uncharacterized protein	21	1131	1151	UUGCUAUAGAUGGUUUCUGCU	AGCAGAGAGCAUCAAUGGCAA	Cleavage	[mRNA] locus=Scaffold000038:1573732:1575416:-	1
BrmiRC0145	Bra016770	zinc ion binding protein	21	399	419	CGCUGUCCAUCCUGAGUUUCA	UGGCACUCAGGAUGGGCAGCU	Cleavage	[mRNA] locus=Scaffold000020:2250744:2256705:-	1
BrmiRC0145	Bra023532	binding protein	21	87	107	CGCUGUCCAUCCUGAGUUUCA	UCAAGCUCAGGAUGGACAGUA	Cleavage	[mRNA] locus=Scaffold000041:1043733:1052686:-	1
BrmiRC0145	Bra031936	phosphatidylinositol 4-kinase	20	756	775	CGCUGUCCAUCCUGAGUUUC	GAGGCUCAGGAGGGACAGCA	Translation	[mRNA] locus=Scaffold000078:817910:824241:+	1
BrmiRC0146	Bra003607	uncharacterized protein	20	706	725	GCGUAUGAGGAGCCAAGCAU	AUGUUUGGCUCUUCGUACUC	Cleavage	[mRNA] locus=Scaffold000003:2586940:2587841:+	1
BrmiRC0146	Bra015852	auxin-like 1 protein	20	3225	3244	GCGUAUGAGGAGCCAAGCAU	AAGUUUGGCUGCUCAUAUGC	Translation	[mRNA] locus=Scaffold000019:1194775:1199896:-	1
BrmiRC0146	Bra019347	wd-40 repeat family protein	19	1005	1024	GCGUAUGAGGAG-CCAAGCA	UGCUUGGUCUCCUCAUGUGC	Cleavage	[mRNA] locus=Scaffold000027:1954693:1957321:-	1
BrmiRC0147	Bra006536	phospholipase carboxylesterase family protein	20	425	444	AGCUGCCUCUGGUCUGAGCU	AGUUUAGGUCAGAGGUAGCU	Cleavage	[mRNA] locus=Scaffold000005:3952791:3957930:+	1
BrmiRC0147	Bra023072	bifunctional enolase 2 transcriptional activator	20	1274	1293	AGCUGCCUCUGGUCUGAGCU	AGUUGGGAUCAGAGGCAGUU	Cleavage	[mRNA] locus=Scaffold000039:1729716:1732279:-	1
BrmiRC0147	Bra017231	bifunctional enolase 2 transcriptional activator	20	1370	1389	AGCUGCCUCUGGUCUGAGCU	AGUUGGGAUCAGAGGCAGUU	Cleavage	[mRNA] locus=Scaffold000021:2030611:2033495:+	1
BrmiRC0147	Bra037998	hypothetical protein ARALYDRAFT_334440 [Arabidopsis lyrata subsp. lyrata]	20	734	753	AGCUGCCUCUGGUCUGAGCU	ACCUCAGACUUGAGGCAGUU	Translation	[mRNA] locus=Scaffold000137:264840:266008:-	1
BrmiRC0147	Bra032248	abc transporter c family member 4	20	4009	4028	AGCUGCCUCUGGUCUGAGCU	AGCGUAGGACAGAGGCAGCU	Cleavage	[mRNA] locus=Scaffold000080:738791:743856:-	1
BrmiRC0148	Bra025724	at1g74960 f9e10_19	20	658	677	UCAUCGUAAGAGAUCUGCAU	AUGAAGGUCUUUUACGAUGC	Cleavage	[mRNA] locus=Scaffold000049:377092:380361:-	1
BrmiRC0149	Bra023670	disease resistance protein	21	1016	1036	UCAUCUCGUAGAUAUGAUCGA	UCGAUCAUAUCUACGAGAUGA	Cleavage	[mRNA] locus=Scaffold000041:1696464:1700791:-	1
BrmiRC0149	Bra001162	disease resistance protein	21	1031	1051	UCAUCUCGUAGAUAUGAUCGA	UCGAUCAUAUCUACGAGAUGA	Cleavage	[mRNA] locus=Scaffold000001:6258876:6263722:-	1
BrmiRC0149	Bra001161	disease resistance protein	21	1025	1045	UCAUCUCGUAGAUAUGAUCGA	UCGAUCAUAUCUAUGAGAUGA	Cleavage	[mRNA] locus=Scaffold000001:6254264:6257695:-	1
BrmiRC0149	Bra004418	uncharacterized protein	21	3932	3952	UCAUCUCGUAGAUAUGAUCGA	UUGAUUAUAUCUACGAGGUGA	Cleavage	[mRNA] locus=Scaffold000004:31388:42185:+	1
BrmiRC0149	Bra019130	uncharacterized protein	21	47	67	UCAUCUCGUAGAUAUGAUCGA	UCGAUCAGAUCUACGAGGUGA	Cleavage	[mRNA] locus=Scaffold000027:560285:561822:+	1
BrmiRC0149	Bra023710	disease resistance protein	21	710	730	UCAUCUCGUAGAUAUGAUCGA	UUGACCAUAUCUACGAGAUGA	Cleavage	[mRNA] locus=Scaffold000041:1919379:1921793:+	1
BrmiRC0149	Bra039798	disease resistance protein	21	944	964	UCAUCUCGUAGAUAUGAUCGA	UCAAUCAUAUCUACGAGAUGG	Cleavage	[mRNA] locus=Scaffold000177:122590:130109:+	1
BrmiRC0149	Bra023671	disease resistance protein	21	1013	1033	UCAUCUCGUAGAUAUGAUCGA	UCGAUCAUAUCUACAAGAUGG	Cleavage	[mRNA] locus=Scaffold000041:1705296:1711220:-	1
BrmiRC0149	Bra021452	uncharacterized protein	21	3950	3970	UCAUCUCGUAGAUAUGAUCGA	UUGAUUAUAUUUACGAGGUGA	Cleavage	[mRNA] locus=Scaffold000034:1142283:1153472:-	1
BrmiRC0149	Bra001160	disease resistance protein	20	1032	1051	UCAUCUCGUAGAUAUGAUCG	CGAUCAUAUCUACAAGAUGA	Cleavage	[mRNA] locus=Scaffold000001:6249148:6252998:-	1
BrmiRC0149	Bra003997	tir-nbs-lrr class disease resistance protein	21	1016	1036	UCAUCUCGUAGAUAUGAUCGA	UCGAUCAUAUUUACAAGGUGG	Cleavage	[mRNA] locus=Scaffold000003:4731373:4736452:-	1
BrmiRC0149	Bra025639	disease resistance protein	20	1014	1033	UCAUCUCGUAGAUAUGAUCG	UGAUCGUAUCUAUGAGGUGG	Cleavage	[mRNA] locus=Scaffold000048:1488564:1492986:+	1
BrmiRC0149	Bra000758	disease resistance protein	21	2117	2137	UCAUCUCGUAGAUAUGAUCGA	UGGAUCAUAUCUACGAGGUCA	Cleavage	[mRNA] locus=Scaffold000001:4141407:4145830:-	1
BrmiRC0149	Bra029432	wrky transcription factor 19	20	1845	1864	UCAUCUCGUAGAUAUGAUCG	CGAUCAUGUCUAUGAGGUCA	Cleavage	[mRNA] locus=Scaffold000066:123338:127456:+	1
BrmiRC0149	Bra002998	myosin 2	21	2703	2723	UCAUCUCGUAGAUAUGAUCGA	UCAGUCAUAUGUACGAGGUGA	Translation	[mRNA] locus=Scaffold000002:6635671:6641389:+	1
BrmiRC0149	Bra022708	myosin 2	21	2733	2753	UCAUCUCGUAGAUAUGAUCGA	UCAGUCAUAUGUACGAGGUGA	Translation	[mRNA] locus=Scaffold000038:1729255:1734880:-	1
BrmiRC0150	Bra030283	f-box kelch-repeat protein	23	776	798	UUUAGAGAAGUAGAAACCGUUUG	CGAACGGUUCCUAUAUUUCUAAA	Translation	[mRNA] locus=Scaffold000070:791800:792660:-	1
BrmiRC0150	Bra007544	ccu22_arath ame: full=cyclin-u2-2 short= 2 2 ame: full=cyclin- short= 3 2	21	3	23	UUUAGAGAAGUAGAAACCGUU	GGCGGUUUCUAAUUCUCUAAC	Translation	[mRNA] locus=Scaffold000006:3812151:3812941:+	1
BrmiRC0150	Bra039232	leucine-rich repeat transmembrane protein kinase	20	615	634	UUUAGAGAAGUAGAAACCGU	UCGGUUUCUACUUCUCUGGU	Cleavage	[mRNA] locus=Scaffold000161:293140:296196:+	1
BrmiRC0150	Bra025129	uncharacterized protein loc100813551 isoform 1	20	607	626	UUUAGAGAAGUAGAAACCGU	ACGGUUUCUUCUUCUCUCAA	Translation	[mRNA] locus=Scaffold000047:65730:67410:-	1
BrmiRC0150	Bra027733	pentatricopeptide repeat-containing protein	21	516	536	UUUAGAGAAGUAGAAACCGUU	GAGGGUUUCUGAUUCUCUAAA	Translation	[mRNA] locus=Scaffold000057:823779:826594:-	1
BrmiRC0152	Bra003041	atp-dependent clp protease	21	923	943	ACACAUAUAGUUUGCAGGGUG	UACUCUACAAGCUAUAUGUGG	Cleavage	[mRNA] locus=Scaffold000002:6978274:6981723:+	1
BrmiRC0153	Bra013888	protein trichome birefringence-like 18	23	1035	1057	GUAUGUAGACGCACUGUUUCUCA	UGCGAAGCAAUCCGUCUACAUAC	Cleavage	[mRNA] locus=Scaffold000014:3698723:3700917:+	1
BrmiRC0153	Bra019188	p-loop containing nucleoside triphosphate hydrolase-like protein	20	1189	1208	GUAUGUAGACGCACUGUUUC	GAAGCAGUGCGUUUAUAUGA	Cleavage	[mRNA] locus=Scaffold000027:924162:931407:-	1
BrmiRC0153	Bra036939	amino acid permease	23	722	744	GUAUGUAGACGCACUGUUUCUCA	UUGGAAAUAUUGCGUUUGCAUAU	Cleavage	[mRNA] locus=Scaffold000123:124146:126988:-	1
BrmiRC0153	Bra006279	pectate lyase family protein	21	814	834	GUAUGUAGACGCACUGUUUCU	GGAGACGGUUUGUCUAUAUAC	Cleavage	[mRNA] locus=Scaffold000005:2815155:2817015:+	1
BrmiRC0153	Bra039049	protein kinase	20	22	41	GUAUGUAGACGCACUGUUUC	GAAACCGUGCGUUUACGUAG	Cleavage	[mRNA] locus=Scaffold000159:96146:102935:-	1
BrmiRC0153	Bra002394	uncharacterized protein	20	1170	1189	GUAUGUAGACGCACUGUUUC	GAAACGGUGUGACUACGUAU	Translation	[mRNA] locus=Scaffold000002:2946015:2948431:+	1
BrmiRC0154	Bra007914	kinase family protein	20	1182	1200	UGGACCUAUUAGUUAGACUA	UAGUCUAAC-AAUAGGUCCA	Translation	[mRNA] locus=Scaffold000007:445340:448716:+	1
BrmiRC0154	Bra024511	endoribonuclease protein kinase ire1-like protein	22	424	445	UGGACCUAUUAGUUAGACUAAC	GAUGGUCUAACUCUUGGGUCCA	Translation	[mRNA] locus=Scaffold000044:1864014:1867247:-	1
BrmiRC0155	Bra024379	mate efflux domain-containing protein	20	396	415	AAAGAUGAAUCGUAAAUAAA	UUUAUUACCGAUUUAUCUUU	Cleavage	[mRNA] locus=Scaffold000044:883457:892732:-	1
BrmiRC0155	Bra028889	o-fucosyltransferase family protein	20	757	776	AAAGAUGAAUCGUAAAUAAA	UUUCUUGACCAUUCAUCUUU	Translation	[mRNA] locus=Scaffold000063:1188823:1191230:-	1
BrmiRC0156	Bra037875	CYP77A9; CYP77A9; electron carrier/ heme binding / iron ion binding / monooxygenase/ oxygen binding	22	63	84	CUCUGAAAGAUAGAAAUUUGGU	ACCAGACUUUUAUCUUUCAGAC	Cleavage	[mRNA] locus=Scaffold000134:371740:373058:+	1
BrmiRC0156	Bra000973	uncharacterized protein	21	964	984	CUCUGAAAGAUAGAAAUUUGG	UCACAUUUCUUUCUUUCAGAG	Translation	[mRNA] locus=Scaffold000001:5428251:5431167:-	1
BrmiRC0156	Bra019899	15-cis-zeta-carotene isomerase	21	643	663	CUCUGAAAGAUAGAAAUUUGG	UCAACUUUCAAUCUUUUGGAG	Cleavage	[mRNA] locus=Scaffold000029:1673859:1675403:+	1
BrmiRC0156	Bra028315	dentin sialophospho protein	22	1909	1930	CUCUGAAAGAUAGAAAUUUGGU	AACAAAUUUAUACCUUUCAGAU	Translation	[mRNA] locus=Scaffold000061:649815:652154:+	1
BrmiRC0157	Bra006095	disease resistance protein	21	1854	1874	AAGUUCAAUGUUGGAAGGUUG	CAAUCUUCAGACAUUGAAUUU	Cleavage	[mRNA] locus=Scaffold000005:1966710:1969885:-	1
BrmiRC0157	Bra019642	iq calmodulin-binding motif family protein	21	395	415	AAGUUCAAUGUUGGAAGGUUG	UAGCCUUCCAGCAUUGGAUUG	Cleavage	[mRNA] locus=Scaffold000029:202526:205158:+	1
BrmiRC0157	Bra031582	f-box family protein	21	796	816	AAGUUCAAUGUUGGAAGGUUG	CAGUGUUUCAACGUUGAACUU	Cleavage	[mRNA] locus=Scaffold000077:232095:234005:+	1
BrmiRC0157	Bra010589	tir-nbs-lrr class disease resistance protein	20	3026	3045	AAGUUCAAUGUUGGAAGGUU	AACCUUCAGAUAUUGAGCUU	Cleavage	[mRNA] locus=Scaffold000010:2138179:2141717:+	1
BrmiRC0158	Bra013072	purple acid phosphatase 10	21	324	344	UCAGGACCAGGUUUAGGAGGA	UCCUCCUAAACCUGGUCCUGA	Cleavage	[mRNA] locus=Scaffold000013:3267932:3270186:-	1
BrmiRC0158	Bra034306	purple acid phosphatase 12 protein family isoform 6	21	432	452	UCAGGACCAGGUUUAGGAGGA	UCCGCCUAAACCUGGUCCUGA	Cleavage	[mRNA] locus=Scaffold000094:419590:421638:+	1
BrmiRC0158	Bra034307	purple acid phosphatase 12 protein family isoform 2	21	453	473	UCAGGACCAGGUUUAGGAGGA	UCCGCCUAAACCUGGUCCUGA	Cleavage	[mRNA] locus=Scaffold000094:425316:427372:+	1
BrmiRC0158	Bra026465	squalene monooxygenase	20	295	314	UCAGGACCAGGUUUAGGAGG	CUUUCUAAGCUUGGUCUUGA	Cleavage	[mRNA] locus=Scaffold000051:1425190:1429021:+	1
BrmiRC0158	Bra033547	ubiquitin-conjugating enzyme e2 32	21	522	542	UCAGGACCAGGUUUAGGAGGA	UUCUCCUAAACCUAAUCCUGA	Cleavage	[mRNA] locus=Scaffold040553:469561:471323:-	1
BrmiRC0158	Bra005764	phosphoadenosine phosphosulfate reductase family protein	21	1320	1340	UCAGGACCAGGUUUAGGAGGA	UCUUUCCAAACUUGGUCUUGA	Cleavage	[mRNA] locus=Scaffold000005:478973:482563:-	1
BrmiRC0158	Bra007668	endonuclease or glycosyl hydrolase	21	843	863	UCAGGACCAGGUUUAGGAGGA	UGCUCCUAGACCUGGUCCUUA	Cleavage	[mRNA] locus=Scaffold000006:4427150:4429276:-	1
BrmiRC0158	Bra028945	abc transporter g family member 28-like	20	3001	3020	UCAGGACCAGGUUUAGGAGG	CUUUUUGAACCUGGUCCUGC	Cleavage	[mRNA] locus=Scaffold000064:122052:127035:-	1
BrmiRC0158	Bra036799	disease resistance protein	20	1249	1268	UCAGGACCAGGUUUAGGAGG	UCUCCUAAAGCUGGUUUUGA	Translation	[mRNA] locus=Scaffold000121:149787:153977:+	1
BrmiRC0158	Bra009750	plastid transcriptionally active7	21	483	503	UCAGGACCAGGUUUAGGAGGA	UCCUUACAAACCUGGUCCUGG	Cleavage	[mRNA] locus=Scaffold000009:636880:638078:+	1
BrmiRC0158	Bra000350	c3hc4-type ring finger-containing protein	20	157	176	UCAGGACCAGGUUUAGGAGG	CCUUUUGAAGUUGGUCCUGA	Translation	[mRNA] locus=Scaffold000001:1912666:1913199:+	1
BrmiRC0158	Bra022071	disease resistance protein	20	1804	1823	UCAGGACCAGGUUUAGGAGG	CCUUCUAAGUUUCGUCCUGA	Cleavage	[mRNA] locus=Scaffold000036:1285771:1288474:-	1
BrmiRC0158	Bra022034	tir-nbs-lrr class disease resistance protein	20	1606	1625	UCAGGACCAGGUUUAGGAGG	CCUUCUAAGUUUCGUCCUGA	Cleavage	[mRNA] locus=Scaffold000036:1017232:1021553:+	1
BrmiRC0159	Bra000172	uncharacterized protein	20	841	860	CUGGAUAGGAUAGAUGUUCG	CGAACAUCUGUCUUUUUCAG	Cleavage	[mRNA] locus=Scaffold000001:933598:935169:+	1
BrmiRC0165	Bra010518	nad h dehydrogenase s	20	487	506	UUUGAAUAGUUAAGGACUCU	AGGGUCCUUCACUAUUUGAA	Translation	[mRNA] locus=Scaffold000010:1738300:1740755:-	2
BrmiRC0166	Bra021981	rni-like superfamily protein	23	363	385	UGCUCACCUCUCUUUCUGUCAGU	AGUGGUAGGAGAAGAGGUGAGCA	Cleavage	[mRNA] locus=Scaffold000036:383697:385892:-	1
BrmiRC0166	Bra034745	ctp synthase	21	17	37	UGCUCACCUCUCUUUCUGUCA	UGACAGGAGGAGUGGUGAGUG	Translation	[mRNA] locus=Scaffold000098:320768:324471:+	1
BrmiRC0166	Bra034498	pa-domain containing subtilase-like protein	20	1333	1352	UGCUCACCUCUCUUUCUGUC	GAAAGAAGGAGGGGUGAGCG	Cleavage	[mRNA] locus=Scaffold000096:466862:469521:-	1
BrmiRC0166	Bra024912	c2 calcium lipid-binding and gram domain containing protein	20	2019	2038	UGCUCACCUCUCUUUCUGUC	GAUGGAGAAAGAGGUGGGCA	Cleavage	[mRNA] locus=Scaffold000046:844788:848476:-	1
BrmiRC0167	Bra000162	nuclear rna polymerase d1b	21	2540	2560	AGGAGUUGCUAUUUGGAGAAG	CUUCCCCAAAUAGCAACUCUU	Cleavage	[mRNA] locus=Scaffold000001:870627:878945:+	1
BrmiRC0167	Bra003860	uncharacterized protein	22	162	183	AGGAGUUGCUAUUUGGAGAAGU	GUUUCUCAAGGUAGCAGCUCCU	Cleavage	[mRNA] locus=Scaffold000003:3960177:3963475:+	1
BrmiRC0167	Bra021602	trichome birefringence-like 45 protein	21	43	63	AGGAGUUGCUAUUUGGAGAAG	CUUCUCCAAGUCGCUACUCCU	Translation	[mRNA] locus=Scaffold000035:33341:40637:+	1
BrmiRC0167	Bra023839	topoisomerase ii-associated protein pat1	21	1618	1638	AGGAGUUGCUAUUUGGAGAAG	UUUCUCCGUAUAGCGACUCUU	Cleavage	[mRNA] locus=Scaffold000042:1040235:1043217:-	1
BrmiRC0167	Bra027457	dihydroflavonol 4-reductase	20	242	261	AGGAGUUGCUAUUUGGAGAA	UUUUCCACAUAGCAACUCCC	Cleavage	[mRNA] locus=Scaffold000056:141521:143077:-	1
BrmiRC0167	Bra025427	brassinosteroid-6-oxidase 1	22	200	221	AGGAGUUGCUAUUUGGAGAAGU	GUUUCUUCAAAUCGCAUCUCCU	Translation	[mRNA] locus=Scaffold000048:13057:17147:+	1
BrmiRC0167	Bra034034	uncharacterized protein	22	116	137	AGGAGUUGCUAUUUGGAGAAGU	GCUUCUCCAAAAAGAAGCUCUU	Translation	[mRNA] locus=Scaffold000092:921844:924483:+	1
BrmiRC0167	Bra028868	heavy metal transport detoxification domain-containing protein	21	95	115	AGGAGUUGCUAUUUGGAGAAG	CUUCUCCAAAUCAUAAUUCCU	Translation	[mRNA] locus=Scaffold000063:1077222:1078293:+	1
BrmiRC0167	Bra020484	cytochrome p450 71b11	21	341	361	AGGAGUUGCUAUUUGGAGAAG	UUUCUCCAUAUAGCAACUAUU	Cleavage	[mRNA] locus=Scaffold000031:145053:146623:+	1
BrmiRC0169	Bra001500	proteasome activator subunit 4	23	1564	1586	AGGCACAAAAAAUCAUCCAAUCA	UGGCUGGAUGAAUUUUUGUGCCG	Cleavage	[mRNA] locus=Scaffold000001:7919569:7929076:-	1
BrmiRC0175	Bra008461	f-box lrr-repeat protein 14	21	134	154	AAGGAUCUAGACCGCAGCCAG	UUGGCUGCGGUUUAGUUCCUG	Cleavage	[mRNA] locus=Scaffold000007:4413741:4415144:-	1
BrmiRC0175	Bra019491	uncharacterized protein	21	386	406	AAGGAUCUAGACCGCAGCCAG	UUGGCUGCGGUCUUGAUUUUA	Cleavage	[mRNA] locus=Scaffold000028:1143227:1144450:-	1
BrmiRC0175	Bra010000	phospholipid cytidylyltransferase	20	539	558	AAGGAUCUAGACCGCAGCCA	GGGCUGCGGUUUUGAUUCUU	Cleavage	[mRNA] locus=Scaffold000009:2192956:2196532:+	1
BrmiRC0175	Bra006976	pectate lyase 12	20	1239	1258	AAGGAUCUAGACCGCAGCCA	UAGUGGCGGUCUAGAUUCUU	Cleavage	[mRNA] locus=Scaffold000006:719045:722258:+	1
BrmiRC0176	Bra021130	disease resistance protein	21	564	584	AGCACUCAAAGCUCAAAGUCA	UGACUUUGUGAUUUGGGUGUU	Translation	[mRNA] locus=Scaffold000033:456176:457498:-	1
BrmiRC0176	Bra011745	glycosyl transferase family 43 protein	22	684	705	AGCACUCAAAGCUCAAAGUCAC	GAGACUUCGAGCUUUGAGAGUU	Cleavage	[mRNA] locus=Scaffold000011:3602117:3604310:+	1
BrmiRC0177	Bra006094	disease resistance protein	21	1803	1823	AAGAAUUGGAGAUUUGACAUU	AAUGUCAAAUCUCCAAUUCUU	Cleavage	[mRNA] locus=Scaffold000005:1961507:1965536:-	1
BrmiRC0177	Bra006556	disease resistance protein	21	1839	1859	AAGAAUUGGAGAUUUGACAUU	AAUGUCAAAUCUCCAAUUCUU	Cleavage	[mRNA] locus=Scaffold000005:4031310:4035457:+	1
BrmiRC0177	Bra006146	disease resistance protein	21	1878	1898	AAGAAUUGGAGAUUUGACAUU	AAUGUCAAAUCUCCAAUUUUU	Cleavage	[mRNA] locus=Scaffold000005:2217593:2221273:+	1
BrmiRC0177	Bra036417	disease resistance protein	21	1782	1802	AAGAAUUGGAGAUUUGACAUU	AAUGUCUAAUCUCCAGUUCUU	Cleavage	[mRNA] locus=Scaffold000117:27353:30224:+	1
BrmiRC0177	Bra038872	tir-nbs-lrr class disease resistance protein	21	1791	1811	AAGAAUUGGAGAUUUGACAUU	AAUGUCUAAUCUCCAGUUCUU	Cleavage	[mRNA] locus=Scaffold000154:111827:115481:+	1
BrmiRC0177	Bra036413	disease resistance protein	21	1662	1682	AAGAAUUGGAGAUUUGACAUU	AAUGUCUAAUCUCCAGUUUUU	Cleavage	[mRNA] locus=Scaffold000117:15735:19331:-	1
BrmiRC0177	Bra023647	disease resistance protein	21	1662	1682	AAGAAUUGGAGAUUUGACAUU	AAUGACUAAUCUCCAAUUCUU	Cleavage	[mRNA] locus=Scaffold000041:1601229:1604117:-	1
BrmiRC0177	Bra019410	tir-nbs-lrr class disease resistance protein	21	1869	1889	AAGAAUUGGAGAUUUGACAUU	AAUGUCCAAUGUCCAAUUCUU	Translation	[mRNA] locus=Scaffold000027:2384781:2390142:+	1
BrmiRC0177	Bra020861	disease resistance protein	21	3771	3791	AAGAAUUGGAGAUUUGACAUU	AAUGUCCAAUGUCCAAUUCUU	Translation	[mRNA] locus=Scaffold000032:423921:439726:+	1
BrmiRC0177	Bra027598	TTR1, ATWRKY16, WRKY16; TTR1; protein binding / transcription factor	21	5148	5168	AAGAAUUGGAGAUUUGACAUU	GAUGACAAAUCUCCGGUUCUU	Cleavage	[mRNA] locus=Scaffold000056:1335215:1342885:-	1
BrmiRC0177	Bra021289	leucine-rich repeat protein kinase-like protein	20	808	827	AAGAAUUGGAGAUUUGACAU	AUUUCAAAUCUUCAAUUUUU	Cleavage	[mRNA] locus=Scaffold000033:1509162:1512960:+	1
BrmiRC0177	Bra029476	short chain alcohol dehydrogenase	21	361	381	AAGAAUUGGAGAUUUGACAUU	AAUGUCAAAUCCUCUAUUCUU	Translation	[mRNA] locus=Scaffold000066:543879:545209:-	1
BrmiRC0177	Bra019409	disease resistance protein	21	1818	1838	AAGAAUUGGAGAUUUGACAUU	AAUGUCCAAUGUUCAAUUCUU	Translation	[mRNA] locus=Scaffold000027:2377642:2382367:+	1
BrmiRC0177	Bra032392	sit4 phosphatase-associated-like protein	21	100	120	AAGAAUUGGAGAUUUGACAUU	GAUGUUAAAUCUCCGGUUAUU	Cleavage	[mRNA] locus=Scaffold000081:1025166:1037572:+	1
BrmiRC0177	Bra029628	callose synthase	21	5190	5210	AAGAAUUGGAGAUUUGACAUU	GAUAUUAAGUCUCCGAUUCUU	Cleavage	[mRNA] locus=Scaffold000067:282066:295051:-	1
BrmiRC0177	Bra010588	tir-nbs-lrr class disease resistance protein	21	4299	4319	AAGAAUUGGAGAUUUGACAUU	AUUGUCUAAUCUUCAAUUCUU	Cleavage	[mRNA] locus=Scaffold000010:2128423:2137179:+	1
BrmiRC0177	Bra022286	fb351_arath ame: full=probable f-box protein at1g60180	21	418	438	AAGAAUUGGAGAUUUGACAUU	AAGGUCAAAUCACUGAUUCUU	Translation	[mRNA] locus=Scaffold000037:828634:829492:+	1
BrmiRC0177	Bra015836	forkhead-associated domain-containing protein	21	1129	1149	AAGAAUUGGAGAUUUGACAUU	GAUGUUGAAUCUAUGAUUCUU	Translation	[mRNA] locus=Scaffold000019:1096917:1099329:-	1
BrmiRC0178	Bra012688	tir-nbs-lrr class disease resistance protein	22	3185	3206	UUUGUGGAGAUCUGAGGAAAAC	GUUUUCCUCAGAUUUCAACGAG	Cleavage	[mRNA] locus=Scaffold000013:1174834:1180752:+	1
BrmiRC0178	Bra003335	nac domain containing protein 20	21	765	785	UUUGUGGAGAUCUGAGGAAAA	UUUUCCUCAGAUCUCUAUUAA	Cleavage	[mRNA] locus=Scaffold000003:1205569:1206774:-	1
BrmiRC0178	Bra019413	tir-nbs-lrr class disease resistance protein	22	1832	1853	UUUGUGGAGAUCUGAGGAAAAC	GUUUUCCCGAGAUUUCCACAAA	Cleavage	[mRNA] locus=Scaffold000027:2409980:2413007:+	1
BrmiRC0178	Bra006478	uncharacterized protein	20	1189	1208	UUUGUGGAGAUCUGAGGAAA	UUUCCUCAGACCUCCAUGGA	Translation	[mRNA] locus=Scaffold000005:3687178:3689180:+	1
BrmiRC0178	Bra008027	tyrosine-sulfated glycopeptide receptor 1	20	1218	1237	UUUGUGGAGAUCUGAGGAAA	UUUCUUCACAUUUUCACAAA	Cleavage	[mRNA] locus=Scaffold000007:1259275:1262508:-	1
BrmiRC0179	Bra030212	set domain protein	20	1677	1696	ACGGUAUCUCUCCUACGUAG	AAACGGAGGAGAGAUACCGU	Cleavage	[mRNA] locus=Scaffold000070:231587:235490:+	1
BrmiRC0180	Bra033947	uncharacterized protein	20	277	296	AGGAAGGAGGAAGAAGAUGA	UCAUCUUCUUCCUCCUUCUC	Cleavage	[mRNA] locus=Scaffold000092:247312:248103:-	1
BrmiRC0180	Bra002831	protein hapless 8	20	1710	1729	AGGAAGGAGGAAGAAGAUGA	UCAUCUUCUUCCUCGUUCUU	Cleavage	[mRNA] locus=Scaffold000002:5514633:5516558:+	1
BrmiRC0180	Bra008000	uncharacterized protein	20	94	113	AGGAAGGAGGAAGAAGAUGA	UCAUCUUCUUCUUCCUUCUC	Cleavage	[mRNA] locus=Scaffold000007:1075732:1076367:+	1
BrmiRC0180	Bra019809	cytochrome p450 71b7	20	11	30	AGGAAGGAGGAAGAAGAUGA	UCAUCUACUUCCUCUUUCCU	Cleavage	[mRNA] locus=Scaffold000029:1192066:1193724:+	1
BrmiRC0180	Bra029428	nudix hydrolase 14	20	106	125	AGGAAGGAGGAAGAAGAUGA	UCAUCUUCUUCCUCCUCUCU	Cleavage	[mRNA] locus=Scaffold000066:87164:88635:-	1
BrmiRC0180	Bra016027	tir-nbs class of disease resistance protein	20	88	107	AGGAAGGAGGAAGAAGAUGA	UCAUCUUCUUCCUCUUUCAC	Cleavage	[mRNA] locus=Scaffold000019:1933521:1935046:-	1
BrmiRC0180	Bra016319	O48681_ARATH F3I6.7 protein	20	26	45	AGGAAGGAGGAAGAAGAUGA	UCAUUUUCUUCCUUCUUUUU	Cleavage	[mRNA] locus=Scaffold000020:244056:244629:-	1
BrmiRC0180	Bra040609	inactive receptor kinase	20	20	39	AGGAAGGAGGAAGAAGAUGA	UCGUCUUCUUCCUCUUUCUC	Cleavage	[mRNA] locus=Scaffold000222:58402:60430:+	1
BrmiRC0180	Bra003137	atpdr9 pdr9	20	2936	2955	AGGAAGGAGGAAGAAGAUGA	UCUUCUUCUUCUUCCUUCUU	Cleavage	[mRNA] locus=Scaffold000003:87902:94108:+	1
BrmiRC0180	Bra018186	uncharacterized protein	20	28	47	AGGAAGGAGGAAGAAGAUGA	UCAUCUUCUUCUUCCUUCAC	Cleavage	[mRNA] locus=Scaffold000024:2116986:2119975:-	1
BrmiRC0180	Bra033799	uncharacterized protein	20	34	53	AGGAAGGAGGAAGAAGAUGA	UCAUCUUCUUCUUCCUUCAC	Cleavage	[mRNA] locus=Scaffold000090:461161:462197:-	1
BrmiRC0180	Bra016094	uncharacterized protein	20	88	107	AGGAAGGAGGAAGAAGAUGA	UUAUCUUCUUCUUCCUUCUC	Cleavage	[mRNA] locus=Scaffold000019:2258257:2258916:-	1
BrmiRC0180	Bra007704	plant invertase pectin methylesterase inhibitor domain-containing protein	20	26	45	AGGAAGGAGGAAGAAGAUGA	UUAUCUUCUUUCUCCUUUCA	Cleavage	[mRNA] locus=Scaffold000006:4562873:4563442:+	1
BrmiRC0180	Bra017260	uncharacterized protein	20	491	510	AGGAAGGAGGAAGAAGAUGA	UUGUCUUCUUCCUCCUUCUC	Cleavage	[mRNA] locus=Scaffold000021:2199081:2199942:+	1
BrmiRC0180	Bra030826	zinc transporter 11	20	23	42	AGGAAGGAGGAAGAAGAUGA	UCUUCUUCUUCCUCUUUCUU	Cleavage	[mRNA] locus=Scaffold000073:113272:114329:-	1
BrmiRC0180	Bra011259	uncharacterized protein loc100801037	20	374	393	AGGAAGGAGGAAGAAGAUGA	UCAUCUUCUUCCUCUUCUCU	Cleavage	[mRNA] locus=Scaffold000011:1327377:1328176:+	1
BrmiRC0180	Bra024903	atp binding protein	20	9	28	AGGAAGGAGGAAGAAGAUGA	UCGUCUUCCUCCUCCUUCCC	Cleavage	[mRNA] locus=Scaffold000046:819448:825101:+	1
BrmiRC0180	Bra005980	hydroxymethylbilane synthase	20	7	26	AGGAAGGAGGAAGAAGAUGA	AUAUCUUCUUCCUCUUUCCA	Cleavage	[mRNA] locus=Scaffold000005:1484739:1487023:-	1
BrmiRC0180	Bra001070	protein exordium like 6	21	6	26	AGGAAGGAGGAAGAAGAUGAC	GUCUUCUUCUUCCUCCUCCUU	Cleavage	[mRNA] locus=Scaffold000001:5825499:5826597:-	1
BrmiRC0180	Bra032025	protein exordium like 6	21	6	26	AGGAAGGAGGAAGAAGAUGAC	GUCUUCUUCUUCCUCCUCCUU	Cleavage	[mRNA] locus=Scaffold000078:1223596:1224658:+	1
BrmiRC0180	Bra020395	glycerophosphoryl diester phosphodiesterase family protein	20	14	33	AGGAAGGAGGAAGAAGAUGA	UCAUCUUUUUCUUCCUUUUC	Cleavage	[mRNA] locus=Scaffold000030:1812270:1815113:+	1
BrmiRC0180	Bra008862	uncharacterized protein	20	139	158	AGGAAGGAGGAAGAAGAUGA	UCUUCUUCUUCUUCCUUCCA	Cleavage	[mRNA] locus=Scaffold000008:1376512:1379367:-	1
BrmiRC0180	Bra029245	nodulin 3-like protein	21	262	282	AGGAAGGAGGAAGAAGAUGAC	GUCAUCUUCUUCAUCUUUGCU	Translation	[mRNA] locus=Scaffold000065:252119:253493:+	1
BrmiRC0181	Bra041029	WRKY14, ATWRKY14, AR411; WRKY14; transcription factor	22	242	263	UUAGGAACAGAGAGAUAGUUAU	ACAACUGUUUCUUAGUUCCUAA	Translation	[mRNA] locus=Scaffold000396:12230:14468:-	1
BrmiRC0181	Bra005243	udp-glucosyl transferase 73c	22	428	449	UUAGGAACAGAGAGAUAGUUAU	AAGAGUAUUUCUUUGUUCCUAA	Cleavage	[mRNA] locus=Scaffold000004:4247519:4249011:-	1
BrmiRC0181	Bra006731	serine threonine-protein phosphatase pp1 isozyme 2	23	258	280	UUAGGAACAGAGAGAUAGUUAUA	UACAGCUAACUAUCUGUUCCUAG	Cleavage	[mRNA] locus=Scaffold000005:4830802:4831993:+	1
BrmiRC0181	Bra004356	prolyl oligopeptidase-like protein	20	424	443	UUAGGAACAGAGAGAUAGUU	AACUGGCUCUCUGUUCUUGA	Cleavage	[mRNA] locus=Scaffold000003:6733908:6736983:-	1
BrmiRC0181	Bra005245	udp-glucosyl transferase 73c	22	533	554	UUAGGAACAGAGAGAUAGUUAU	AAGAGUAUUUCUUUGUUCCUAG	Cleavage	[mRNA] locus=Scaffold000004:4252080:4253567:+	1
BrmiRC0183	Bra006934	abhydrolase domain-containing protein 11-like	22	1026	1047	UAUGGUUUAGAAUUUAGGGUUU	AAACCCAAGAUUCGAAACCAUG	Translation	[mRNA] locus=Scaffold000006:408252:412264:+	1
BrmiRC0184	Bra037892	molybdenum cofactor sulfurase-like protein	20	394	413	AAAGUUGUAAAUCGGUUUGA	UCUAACUGGUUUACAACUUU	Cleavage	[mRNA] locus=Scaffold000135:100704:102120:-	1
BrmiRC0184	Bra024102	peroxidase atp8a	20	610	630	AAAGUUGUAAA-UCGGUUUGA	UCAAACCGAAUUUACAAUUUU	Cleavage	[mRNA] locus=Scaffold000043:1048994:1050967:-	1
BrmiRC0185	Bra035666	ATTKL, TKL; TKL (TIC-LIKE)	22	132	153	CGGCAACCAAACGAACAGGGCU	AGCCCUGUUCGUUUGGUUGCCG	Cleavage	[mRNA] locus=Scaffold000108:112405:112764:-	1
BrmiRC0185	Bra017374	uncharacterized protein	23	197	219	CGGCAACCAAACGAACAGGGCUA	UAGUCCUGUUUGUUUGGUUGCCG	Cleavage	[mRNA] locus=Scaffold000022:427752:429364:+	1
BrmiRC0185	Bra008181	lysocardiolipin and lysophospholipid acyltransferase	23	390	412	CGGCAACCAAACGAACAGGGCUA	UAGGGCUGUUCGUUUGGUUGCCG	Cleavage	[mRNA] locus=Scaffold000007:2234451:2237250:+	1
BrmiRC0185	Bra007001	uncharacterized protein	23	14	36	CGGCAACCAAACGAACAGGGCUA	UAGGGCGGUUCGUUUGGUUGCCG	Cleavage	[mRNA] locus=Scaffold000006:856662:856904:+	1
BrmiRC0186	Bra010625	elicitor-activated gene 3	23	458	480	AAAUUUUAAAGCUACAUCACUUA	UAGGUCAUGUAGCUGUGAAAUUU	Translation	[mRNA] locus=Scaffold000010:2443739:2445660:+	1
BrmiRC0186	Bra010626	elicitor-activated gene 3	23	572	594	AAAUUUUAAAGCUACAUCACUUA	UAGGUCAUGUAGCUGUGAAAUUU	Translation	[mRNA] locus=Scaffold000010:2453408:2455508:+	1
BrmiRC0186	Bra002140	protein kinase-like protein	22	483	504	AAAUUUUAAAGCUACAUCACUU	AGUUGAGGUGGCUUUGAAAUUU	Cleavage	[mRNA] locus=Scaffold000002:1498374:1501490:-	1
BrmiRC0186	Bra037305	cationic amino acid transporter 9	20	1265	1284	AAAUUUUAAAGCUACAUCAC	GUGUUGUAGCUUUGAGAUUG	Cleavage	[mRNA] locus=Scaffold000128:4239:6762:+	1
BrmiRC0186	Bra001446	retinoblastoma-related protein 1	20	113	132	AAAUUUUAAAGCUACAUCAC	GUGAUGAAGCUUUGAAGUUG	Cleavage	[mRNA] locus=Scaffold000001:7636105:7641031:-	1
BrmiRC0190	Bra035401	ATP binding / DNA binding / DNA topoisomerase (ATP-hydrolyzing)	20	1023	1042	UGAAAGUUAAUGUAGUGAUG	CAUCAGUGCAUUAACUUCCA	Cleavage	[mRNA] locus=Scaffold000104:675495:681095:-	1
BrmiRC0191	Bra037921	2og-fe oxygenase family protein	22	699	720	UUGCAAGCCAGACAUUUCCUUU	AGAUGAAGUGUCUGGUUUGCAA	Cleavage	[mRNA] locus=Scaffold000135:429095:430410:+	1
BrmiRC0191	Bra015251	serine threonine protein kinase atr	21	4088	4108	UUGCAAGCCAGACAUUUCCUU	AAGGAAAUUUCUUGCUUGCAA	Translation	[mRNA] locus=Scaffold000018:861453:874682:+	1
BrmiRC0191	Bra023386	callose synthase	20	725	744	UUGCAAGCCAGACAUUUCCU	AGGAAAUGUUUGGCUUUCAG	Cleavage	[mRNA] locus=Scaffold000041:361064:370838:-	1
BrmiRC0191	Bra007375	at3g58030-like protein	21	651	671	UUGCAAGCCAGACAUUUCCUU	AAAGGAAUGUCCGGUUUGCAA	Translation	[mRNA] locus=Scaffold000006:2977643:2980724:+	1
BrmiRC0192	Bra020755	na+ h+ antiporter	21	852	872	AGGGUGUGAUUGGUAGUGGCU	GGUCACUACCAAACACACUUU	Translation	[mRNA] locus=Scaffold000031:1958956:1962014:+	1
BrmiRC0192	Bra026880	carbohydrate-binding x8 domain-containing protein	20	268	287	AGGGUGUGAUUGGUAGUGGC	GCCACUACCAGUCAAACCCC	Cleavage	[mRNA] locus=Scaffold000053:939997:940763:+	1
BrmiRC0192	Bra030802	phosphoribosylamine--glycine ligase	20	151	170	AGGGUGUGAUUGGUAGUGGC	UCCACCACCAAUCACGCCCU	Cleavage	[mRNA] locus=Scaffold000072:1275200:1277563:-	1
BrmiRC0192	Bra001985	phosphoribosylamine--glycine ligase	20	148	167	AGGGUGUGAUUGGUAGUGGC	GCCACCACCAACCACGCCCU	Translation	[mRNA] locus=Scaffold000002:320412:321103:+	1
BrmiRC0194	Bra023766	srpbcc ligand-binding domain-containing protein	21	646	666	AAUAGUUGUUGUUCGUUUUGU	ACGAAACGAACAAUAACUAUU	Cleavage	[mRNA] locus=Scaffold000042:470304:472204:+	1
BrmiRC0194	Bra027359	epithiospecifier modifier	21	635	655	AAUAGUUGUUGUUCGUUUUGU	ACAAAACCGGCAACGACUGUU	Cleavage	[mRNA] locus=Scaffold000055:1043936:1045668:-	1
BrmiRC0194	Bra003576	h(+)-atpase 9	21	727	747	AAUAGUUGUUGUUCGUUUUGU	ACAAAGAGAAUGACAGCUAUU	Cleavage	[mRNA] locus=Scaffold000003:2431133:2436419:-	1
BrmiRC0194	Bra021502	pra1 family protein f3	20	192	211	AAUAGUUGUUGUUCGUUUUG	CAAAACGAACUACAACUACU	Translation	[mRNA] locus=Scaffold000034:1403950:1404594:-	1
BrmiRC0194	Bra030023	steroid 22-alpha-hydroxylase	21	102	122	AAUAGUUGUUGUUCGUUUUGU	ACAAAACGAAGGAAGACUAUU	Translation	[mRNA] locus=Scaffold000068:1325993:1329043:-	1
BrmiRC0197	Bra019207	proteasome regulatory subunit	22	38	59	AAGAGUUUAUGGGCUAACGUAG	UUAUCUUAGCUCAUAAGCUCUU	Cleavage	[mRNA] locus=Scaffold000027:1024537:1026773:+	1
BrmiRC0197	Bra008881	uncharacterized protein	20	154	173	AAGAGUUUAUGGGCUAACGU	AUGAUAACCCAUAAACUCUU	Cleavage	[mRNA] locus=Scaffold000008:1459813:1461586:-	1
BrmiRC0198	Bra023844	cysteine-rich receptor-like protein kinase 10	21	446	466	UGAAUCUGUUUUGUUUGCUGA	UUAGCGAAAAAGACAGGUUCA	Cleavage	[mRNA] locus=Scaffold000042:1070461:1076153:-	1
BrmiRC0198	Bra009329	peptidoglycan-binding domain-containing protein	20	569	588	UGAAUCUGUUUUGUUUGCUG	CAGCAAACAGAACAGUUUCC	Cleavage	[mRNA] locus=Scaffold000008:3402159:3404156:+	1
BrmiRC0198	Bra026265	uncharacterized protein	20	294	313	UGAAUCUGUUUUGUUUGCUG	CAGCAGACAGAACAGGAUCA	Cleavage	[mRNA] locus=Scaffold000051:266076:266885:+	1
BrmiRC0198	Bra040748	PHD finger family protein	23	312	334	UGAAUCUGUUUUGUUUGCUGACA	UGGUGGCAUAGAAAACAGAUUCA	Cleavage	[mRNA] locus=Scaffold000248:31873:33393:-	1
BrmiRC0198	Bra026533	d-aminoacyl-trna deacylase	20	196	215	UGAAUCUGUUUUGUUUGCUG	CAGCAAACGAGGCUGAUUCA	Cleavage	[mRNA] locus=Scaffold000052:303756:311215:-	1
BrmiRC0198	Bra034509	hypothetical protein 27.t00041 [Brassica oleracea]	21	149	169	UGAAUCUGUUUUGUUUGCUGA	UCACUAAGCACAACAGAUUCA	Translation	[mRNA] locus=Scaffold000096:618191:618787:-	1
BrmiRC0198	Bra034508	hypothetical protein 27.t00041 [Brassica oleracea]	21	149	169	UGAAUCUGUUUUGUUUGCUGA	UCACUAAGCACAACAGAUUCA	Translation	[mRNA] locus=Scaffold000096:618191:618787:-	1
BrmiRC0198	Bra010468	pho1-like protein	21	1509	1529	UGAAUCUGUUUUGUUUGCUGA	UCAGCUAACAAGCCAGGUUCA	Translation	[mRNA] locus=Scaffold000010:1471588:1474835:+	1
BrmiRC0201	Bra018880	aminotransferase- plant mobile domain family protein	20	1221	1240	CAGGAACAAUACUAACUCAU	AUGGGUUCGUGUUGUUCCUG	Cleavage	[mRNA] locus=Scaffold000026:1726037:1728468:+	1
BrmiRC0201	Bra024002	cytochrome p450 71b2	21	628	649	CAGGAAC-AAUACUAACUCAUU	AAUGAGUUAGUGUUAGUUCUUG	Cleavage	[mRNA] locus=Scaffold000043:362909:364853:-	1
BrmiRC0201	Bra025944	white-brown-complex abc transporter family	21	596	616	CAGGAACAAUACUAACUCAUU	GAAGAGUUAGUAUUGCUCUUG	Cleavage	[mRNA] locus=Scaffold000050:265594:268707:-	1
BrmiRC0201	Bra016584	abc transporter g family member 11	21	596	616	CAGGAACAAUACUAACUCAUU	GAAGAGUUAGUAUUGCUCUUG	Cleavage	[mRNA] locus=Scaffold000020:1520303:1523211:-	1
BrmiRC0201	Bra033555	guanine nucleotide-exchange	21	1711	1731	CAGGAACAAUACUAACUCAUU	GAUGAGGUGGUGUCGUUCCUG	Cleavage	[mRNA] locus=Scaffold000089:14939:22158:+	1
BrmiRC0201	Bra025883	wall-associated kinase 2	20	1005	1024	CAGGAACAAUACUAACUCAU	AUGGAUUAUUAUUGUUCUUG	Cleavage	[mRNA] locus=Scaffold000049:1555595:1557982:+	1
BrmiRC0201	Bra028894	proline-rich uncharacterized protein	21	22	42	CAGGAACAAUACUAACUCAUU	GAAGAGCUAGUUUUGUUCCUG	Translation	[mRNA] locus=Scaffold000063:1224952:1227267:-	1
BrmiRC0202	Bra006776	abc transporter b family member 25	22	897	918	ACUGACAGAAAGAGAGGUGAGC	GAUUACUUCUCUUUCUGUUGGU	Cleavage	[mRNA] locus=Scaffold000005:5011490:5015371:-	1
BrmiRC0202	Bra024125	uncharacterized protein	23	3008	3030	ACUGACAGAAAGAGAGGUGAGCA	UGUUUUCUUCUCCUUCUGUCAGU	Translation	[mRNA] locus=Scaffold000043:1218736:1223632:-	1
BrmiRC0202	Bra002664	abc transporter b family member 25	22	894	915	ACUGACAGAAAGAGAGGUGAGC	GAUUACUUCUCUUUCUGUUGGA	Cleavage	[mRNA] locus=Scaffold000002:4456870:4461308:-	1
BrmiRC0203	Bra007459	sister chromatid cohesion 1 protein 3	20	320	339	UGUUUGAGGCGAAGUCAUAG	CUGUGACUUUGCCUCAAGCA	Cleavage	[mRNA] locus=Scaffold000006:3409785:3412987:+	1
BrmiRC0203	Bra035378	dnaj heat shock n-terminal domain-containing protein	21	698	718	UGUUUGAGGCGAAGUCAUAGU	GCUAUGAUUUUGUCUCGGGCA	Cleavage	[mRNA] locus=Scaffold000104:395639:397705:+	1
BrmiRC0203	Bra003615	uncharacterized protein	20	486	505	UGUUUGAGGCGAAGUCAUAG	CUAUGGUGUUGCUUCAAACA	Cleavage	[mRNA] locus=Scaffold000003:2634018:2636396:-	1
BrmiRC0206	Bra038298	sit4 phosphatase-associated family protein	20	73	92	UUAUCCAGGAUUUCUUAGGG	CUCGAAGAACUCCUGGAUGA	Translation	[mRNA] locus=Scaffold000143:308158:313930:+	1
BrmiRC0207	Bra019913	protein kinase-like protein	21	423	443	UCAUUAGGUUUGGAUUUUGGU	ACCAGAGGCCAAACCUAAUGA	Cleavage	[mRNA] locus=Scaffold000029:1755304:1758335:+	1
BrmiRC0207	Bra016686	basic pentacysteine 2	21	122	142	UCAUUAGGUUUGGAUUUUGGU	GUCGAGAUCCGAAUCUAAUGA	Cleavage	[mRNA] locus=Scaffold000020:1923216:1924037:-	1
BrmiRC0207	Bra008646	hypothetical protein [Citrus unshiu]	21	107	127	UCAUUAGGUUUGGAUUUUGGU	AUCAAAAUCCUAACCUGAUGG	Translation	[mRNA] locus=Scaffold000008:422550:424397:+	1
BrmiRC0207	Bra034795	s1 rna-binding domain-containing protein	21	4347	4367	UCAUUAGGUUUGGAUUUUGGU	ACCAAAAUCUGAAUCUUAUGA	Cleavage	[mRNA] locus=Scaffold000098:502175:514180:+	1
BrmiRC0207	Bra029297	mei2-like protein	20	2460	2479	UCAUUAGGUUUGGAUUUUGG	UCAGAAUUCAAGCUUAAUGA	Cleavage	[mRNA] locus=Scaffold000065:572169:576081:+	1
BrmiRC0207	Bra001018	uncharacterized protein	21	18	38	UCAUUAGGUUUGGAUUUUGGU	GCUGAAGUCUGAACCUGAUGA	Cleavage	[mRNA] locus=Scaffold000001:5628546:5628987:+	1
BrmiRC0207	Bra015344	chromosome transmission fidelity protein 18	20	2620	2639	UCAUUAGGUUUGGAUUUUGG	UCAAAACCCAAACCUAGUGA	Cleavage	[mRNA] locus=Scaffold000018:1386174:1394751:-	1
BrmiRC0207	Bra007509	beta glucosidase 16	20	1189	1208	UCAUUAGGUUUGGAUUUUGG	GCAAAAUUCAAGUUUAAUGA	Cleavage	[mRNA] locus=Scaffold000006:3651355:3655165:+	1
BrmiRC0207	Bra015744	alpha-crystallin domain of heat shock protein-containing protein	20	346	365	UCAUUAGGUUUGGAUUUUGG	CCAAAGUUUAGACCUGAUGG	Cleavage	[mRNA] locus=Scaffold000019:646417:646918:+	1
BrmiRC0207	Bra014604	nucleolar protein gar2-like protein	20	223	242	UCAUUAGGUUUGGAUUUUGG	CCAGAGUCCGAGUCUAGUGA	Cleavage	[mRNA] locus=Scaffold000016:1504204:1506459:+	1
BrmiRC0207	Bra026813	gaga-binding transcriptional activator	21	125	145	UCAUUAGGUUUGGAUUUUGGU	GUCGAGAUCCUAAUCUAAUGA	Translation	[mRNA] locus=Scaffold000053:677764:678603:-	1
BrmiRC0207	Bra021622	cation h(+) symporter 13	21	89	109	UCAUUAGGUUUGGAUUUUGGU	GCCAAAAUCAAAACAUGAUGA	Cleavage	[mRNA] locus=Scaffold000035:197574:201551:-	1
BrmiRC0207	Bra009973	frigida-like protein	21	1890	1910	UCAUUAGGUUUGGAUUUUGGU	GUCAGAGUUCAAAGCUAAUGA	Cleavage	[mRNA] locus=Scaffold000009:2031211:2034377:-	1
BrmiRC0207	Bra002834	nucleoside-triphosphatase nucleotide binding protein	20	513	532	UCAUUAGGUUUGGAUUUUGG	ACAAAACCCAAACCUGGUGA	Cleavage	[mRNA] locus=Scaffold000002:5551880:5554798:-	1
BrmiRC0209	Bra022568	transcription factor tcp19	20	23	42	AAAAAAAAACUAAGAACCGG	UUGGGUUUUGGUUUUUUUUU	Cleavage	[mRNA] locus=Scaffold000038:757155:760439:-	1
BrmiRC0209	Bra010947	AC004557_26F17L21.16 [Arabidopsis thaliana]	20	156	175	AAAAAAAAACUAAGAACCGG	CUCGUUCUUGUUUUUUUUUU	Translation	[mRNA] locus=Scaffold000010:4016495:4016779:+	1
BrmiRC0210	Bra016969	uncharacterized protein	21	18	38	ACGGUUGGUAGCGGUUGUUGG	CCGACAACCGCUACCAACCGC	Cleavage	[mRNA] locus=Scaffold000021:553375:555457:+	1
BrmiRC0210	Bra025507	uncharacterized protein	20	954	973	ACGGUUGGUAGCGGUUGUUG	CAACAACAGCUACCAACCGA	Cleavage	[mRNA] locus=Scaffold000048:559091:560380:-	1
BrmiRC0210	Bra021521	growth-regulating factor 5	21	726	746	ACGGUUGGUAGCGGUUGUUGG	CCAACAACCGUUAGCAACGGU	Cleavage	[mRNA] locus=Scaffold000034:1522047:1525464:+	1
BrmiRC0210	Bra001697	uncharacterized protein	21	292	312	ACGGUUGGUAGCGGUUGUUGG	UCAACCACCGCUCUCAGCCGU	Translation	[mRNA] locus=Scaffold000001:9145424:9146989:+	1
BrmiRC0211	Bra029169	mitochondrial intermediate	21	915	935	UUUUGUGGGAAUGAUGUUAAA	UGUGACAUCGUUCCUACAAGA	Cleavage	[mRNA] locus=Scaffold000064:1249457:1253066:-	1
BrmiRC0211	Bra028760	laccase 12	20	760	779	UUUUGUGGGAAUGAUGUUAA	GUGACGUCAUUCUCACGAAA	Cleavage	[mRNA] locus=Scaffold000063:588480:590590:-	1
BrmiRC0211	Bra032540	monothiol glutaredoxin-s13	20	109	128	UUUUGUGGGAAUGAUGUUAA	UUAACAUCAUCACCACAAAA	Translation	[mRNA] locus=Scaffold000082:574269:574733:+	1
BrmiRC0211	Bra036554	exostosin family protein	20	1103	1122	UUUUGUGGGAAUGAUGUUAA	UUGACUUCAUUUCCAUAAAA	Cleavage	[mRNA] locus=Scaffold000118:241996:244568:-	1
BrmiRC0211	Bra027225	nucleic acid binding protein	20	1660	1679	UUUUGUGGGAAUGAUGUUAA	UUAACAUCAUCUUCACAAGA	Translation	[mRNA] locus=Scaffold000055:324210:329982:-	1
BrmiRC0211	Bra026618	dna binding transcription factor	20	537	556	UUUUGUGGGAAUGAUGUUAA	AUCACAUCAUUUCCACAAGA	Cleavage	[mRNA] locus=Scaffold000052:1025882:1027912:-	1
BrmiRC0211	Bra030852	nuclear pore complex protein	20	3748	3767	UUUUGUGGGAAUGAUGUUAA	UUGGCAUCAGUCCCACAAAC	Translation	[mRNA] locus=Scaffold000073:301662:310130:+	1
BrmiRC0212	Bra014781	hypothetical protein 31.t00049 [Brassica oleracea]	21	344	364	CUUCCGCGACGACUUUCGGCC	GGCCGAAAGUCGUCGCGGAAG	Cleavage	[mRNA] locus=Scaffold000016:2853879:2855632:-	1
BrmiRC0212	Bra021351	hypothetical protein 31.t00049 [Brassica oleracea]	21	665	685	CUUCCGCGACGACUUUCGGCC	GGCCGAAAGUCAUCGCGGAAG	Translation	[mRNA] locus=Scaffold000034:628009:629439:+	1
BrmiRC0212	Bra041133	IQD22; IQD22 (IQ-domain 22); calmodulin binding	21	662	682	CUUCCGCGACGACUUUCGGCC	GGCCGAAAGUCAUCGCGGAAG	Translation	[mRNA] locus=Scaffold000726:361:2365:+	1
BrmiRC0212	Bra039776	hypothetical protein 31.t00049 [Brassica oleracea]	21	467	487	CUUCCGCGACGACUUUCGGCC	GGCCGAAAGUCAUCGCGGAAG	Translation	[mRNA] locus=Scaffold000176:219070:220838:+	1
BrmiRC0212	Bra010148	hypothetical protein 31.t00049 [Brassica oleracea]	21	695	715	CUUCCGCGACGACUUUCGGCC	GGCCGAAAGUCGCCGCGGAAG	Translation	[mRNA] locus=Scaffold000009:3602079:3606169:+	1
BrmiRC0212	Bra039583	hypothetical protein 31.t00049 [Brassica oleracea]	21	977	997	CUUCCGCGACGACUUUCGGCC	GGCCGAAAGUUGUCGCAGAAG	Cleavage	[mRNA] locus=Scaffold000169:255911:257667:-	1
BrmiRC0212	Bra039256	hypothetical protein 27.t00126 [Brassica oleracea]	21	539	559	CUUCCGCGACGACUUUCGGCC	GGUCGAAGGUUGUCACGGAAG	Cleavage	[mRNA] locus=Scaffold000162:271955:273167:-	1
BrmiRC0212	Bra040912	hypothetical protein 31.t00049 [Brassica oleracea]	21	266	286	CUUCCGCGACGACUUUCGGCC	GGCCGACAGUCGUCGCAGAAG	Cleavage	[mRNA] locus=Scaffold000310:9990:10847:-	1
BrmiRC0212	Bra040616	hypothetical protein 31.t00049 [Brassica oleracea]	21	335	355	CUUCCGCGACGACUUUCGGCC	GGCCGAAAGUCAUCGCAGAAG	Translation	[mRNA] locus=Scaffold000224:8569:10761:-	1
BrmiRC0212	Bra032235	hypothetical protein 31.t00049 [Brassica oleracea]	20	720	739	CUUCCGCGACGACUUUCGGC	GCCGAAAGUCGUCACAGAAG	Cleavage	[mRNA] locus=Scaffold000080:545966:548451:+	1
BrmiRC0212	Bra038728	mads-box family protein	20	153	172	CUUCCGCGACGACUUUCGGC	AGCGAAACUCGUCGCGGAAG	Cleavage	[mRNA] locus=Scaffold000151:314226:314747:+	1
BrmiRC0212	Bra012304	kelch repeat-containing f-box family protein	20	658	677	CUUCCGCGACGACUUUCGGC	GUUGAGAGUCGACGUGGAAG	Translation	[mRNA] locus=Scaffold000012:2775724:2777127:+	1
BrmiRC0213	Bra022210	uncharacterized protein	23	13	35	AAGAGGAAGACAAGGAAGAAUUA	UUAUUCUUCUUUGUCUUCCUCUA	Cleavage	[mRNA] locus=Scaffold000037:414377:415637:+	1
BrmiRC0213	Bra033586	atp binding microtubule motor family protein	23	1545	1567	AAGAGGAAGACAAGGAAGAAUUA	UGAUUCUUCUAUGUCUUCUUCUU	Cleavage	[mRNA] locus=Scaffold000089:165590:168877:-	1
BrmiRC0213	Bra020444	ap2 erebp transcription factor	23	36	58	AAGAGGAAGACAAGGAAGAAUUA	UGAUUCUUCUUUGUCUCCUUCUU	Cleavage	[mRNA] locus=Scaffold000030:2082255:2085191:+	1
BrmiRC0213	Bra015064	s protein homologue 26	20	399	418	AAGAGGAAGACAAGGAAGAA	UUCUUCCUUGUUUUUCUCUU	Cleavage	[mRNA] locus=Scaffold000017:1930862:1931305:+	1
BrmiRC0213	Bra028093	ring-h2 finger protein atl49	21	1019	1039	AAGAGGAAGACAAGGAAGAAU	GUUCUUCGUUGUCUUCCUCUU	Cleavage	[mRNA] locus=Scaffold000059:1305027:1306253:+	1
BrmiRC0213	Bra029983	phototropic-responsive nph3 family protein	20	69	88	AAGAGGAAGACAAGGAAGAA	UUCUUCCUUCUCUUCCUCUU	Translation	[mRNA] locus=Scaffold000068:944936:946772:-	1
BrmiRC0213	Bra021069	histone h3 k4-specific methyltransferase set7 9 family protein	20	349	368	AAGAGGAAGACAAGGAAGAA	UUCUUCCUUGUCUUCGUCUU	Cleavage	[mRNA] locus=Scaffold000032:1982267:1984387:-	1
BrmiRC0213	Bra024975	plant invertase pectin methylesterase inhibitor domain-containing protein	23	37	59	AAGAGGAAGACAAGGAAGAAUUA	UUAUUUUUUUUUGUUUUUCUCUU	Cleavage	[mRNA] locus=Scaffold000046:1113174:1113758:+	1
BrmiRC0213	Bra039692	uncharacterized protein	22	238	259	AAGAGGAAGACAAGGAAGAAUU	AGCUCUUCCUUGUCUUCUUCUG	Cleavage	[mRNA] locus=Scaffold000173:224195:227054:+	1
BrmiRC0213	Bra023115	uncharacterized protein	21	623	643	AAGAGGAAGACAAGGAAGAAU	GUUCUUCCUUGUCUUCUUCCU	Cleavage	[mRNA] locus=Scaffold000039:1961950:1962816:+	1
BrmiRC0213	Bra005981	argonaute 4	23	170	192	AAGAGGAAGACAAGGAAGAAUUA	UAACUCUUCCUCAUCUUCCUCUU	Translation	[mRNA] locus=Scaffold000005:1487526:1492281:+	2
BrmiRC0213	Bra027592	aspartyl protease family protein	23	96	118	AAGAGGAAGACAAGGAAGAAUUA	UAGUUCUUCUUCUUCUUCUUCUU	Translation	[mRNA] locus=Scaffold000056:1275712:1277259:+	1
BrmiRC0213	Bra024187	auxin-responsive protein iaa11	23	156	178	AAGAGGAAGACAAGGAAGAAUUA	UGAUUCUUCUUCUUCUUCUUCUU	Translation	[mRNA] locus=Scaffold000043:1638726:1641475:-	1
BrmiRC0213	Bra006000	uncharacterized protein	23	987	1009	AAGAGGAAGACAAGGAAGAAUUA	UGAUUCUUCUUCUUCUUCUUCUU	Translation	[mRNA] locus=Scaffold000005:1553658:1555145:+	1
BrmiRC0213	Bra011193	senescence-associated protein homolog	20	37	56	AAGAGGAAGACAAGGAAGAA	AACUUCUUUGUCUUCCUCUU	Cleavage	[mRNA] locus=Scaffold000011:973242:974557:-	1
BrmiRC0213	Bra011211	mif4g domain-containing protein	20	54	73	AAGAGGAAGACAAGGAAGAA	CUCUGCCUUGUCUUCCUCUU	Cleavage	[mRNA] locus=Scaffold000011:1064705:1067915:-	1
BrmiRC0213	Bra035476	dehydration-responsive family protein	20	234	253	AAGAGGAAGACAAGGAAGAA	CUCUUCCUUGUCCUCCUCUU	Cleavage	[mRNA] locus=Scaffold000106:9883:12307:-	1
BrmiRC0213	Bra041005	dehydration-responsive family protein	20	225	244	AAGAGGAAGACAAGGAAGAA	AUCUUCCUUGUCCUCCUCUU	Cleavage	[mRNA] locus=Scaffold000367:1251:3681:-	1
BrmiRC0213	Bra011218	eukaryotic initiation factor eif4	20	54	73	AAGAGGAAGACAAGGAAGAA	CUCUGCCUUGUCUUCCUCUU	Cleavage	[mRNA] locus=Scaffold000011:1107208:1109928:-	1
BrmiRC0213	Bra033424	aspartyl protease family protein	20	28	47	AAGAGGAAGACAAGGAAGAA	UUCUUCCUUAUCUUCCUCUC	Translation	[mRNA] locus=Scaffold040552:46434:47855:+	1
BrmiRC0213	Bra012799	aspartyl protease family protein	20	31	50	AAGAGGAAGACAAGGAAGAA	UUCUUCCUUAUCUUCCUCUC	Translation	[mRNA] locus=Scaffold000013:1736263:1737681:+	1
BrmiRC0213	Bra007453	receptor like protein 7	20	468	487	AAGAGGAAGACAAGGAAGAA	UUCUUCUUUUUCUUCUUCUU	Translation	[mRNA] locus=Scaffold000006:3374854:3377793:-	1
BrmiRC0214	Bra008406	evolutionarily conserved c-terminal region 8	23	266	288	UCUAGCGACAUAAGAUUGGAACC	GGUUUCAAUCUUAUGAUGCUAGU	Cleavage	[mRNA] locus=Scaffold000007:4024194:4026320:+	1
BrmiRC0214	Bra008105	auxin efflux carrier protein	23	532	554	UCUAGCGACAUAAGAUUGGAACC	GAUUCCGACAUUAUGUCGUUAGA	Cleavage	[mRNA] locus=Scaffold000007:1772516:1775372:+	1
BrmiRC0214	Bra020661	fanconi anemia group i protein	20	1159	1178	UCUAGCGACAUAAGAUUGGA	UUUGGUUUUAUGUUGCUAGA	Cleavage	[mRNA] locus=Scaffold000031:1353318:1359290:-	1
BrmiRC0214	Bra022408	glycoprotein 3-alpha-l-fucosyltransferase a	21	862	882	UCUAGCGACAUAAGAUUGGAA	UUCCAAUCUCUUGUCGCUGGG	Translation	[mRNA] locus=Scaffold000037:1575152:1578095:-	1
BrmiRC0215	Bra005604	condensin complex subunit 2	20	11	30	CUUAGGGUUUAGAGUUGAGA	CCUUAACUCCAAACCCUAAG	Translation	[mRNA] locus=Scaffold000004:6489392:6492997:-	1
BrmiRC0216	Bra000795	uncharacterized protein	21	826	846	UAAAAAAGCUAAGAACCGGUU	AACCGGUUCUUGGCUAUUUUU	Cleavage	[mRNA] locus=Scaffold000001:4389923:4391116:+	1
BrmiRC0216	Bra038827	syntaxin t-snare family protein	21	1015	1035	UAAAAAAGCUAAGAACCGGUU	AACCGGUUGUUCGUUUUUUUG	Translation	[mRNA] locus=Scaffold000153:86628:92795:+	1
BrmiRC0217	Bra039482	peptidase m50 family protein	20	258	277	GCGGUGCAGUUUUAACAGUU	AACUGUUGAAACUGCUUCGC	Cleavage	[mRNA] locus=Scaffold000166:30219:33148:-	1
BrmiRC0217	Bra023762	f-box protein	20	225	244	GCGGUGCAGUUUUAACAGUU	AUCUGUUAAGGUUGCACCGC	Cleavage	[mRNA] locus=Scaffold000042:440917:442038:-	1
BrmiRC0217	Bra002641	uncharacterized protein	20	1245	1264	GCGGUGCAGUUUUAACAGUU	AGCUCUUAAGGCUGCACCGC	Cleavage	[mRNA] locus=Scaffold000002:4373380:4379330:+	1
BrmiRC0217	Bra036505	rna-directed dna polymerase-like protein	20	534	553	GCGGUGCAGUUUUAACAGUU	GAAUGUUAAAACUGCGCCGA	Cleavage	[mRNA] locus=Scaffold000117:564219:569968:-	1
BrmiRC0217	Bra013587	early-responsive to dehydration stress-related protein	20	1212	1231	GCGGUGCAGUUUUAACAGUU	GAUUGUCAAAGCUGCACCGU	Cleavage	[mRNA] locus=Scaffold000014:1951941:1954717:-	1
BrmiRC0219	Bra000881	receptor lectin kinase	21	165	185	GUCUGGGUGGUGUAGUCGGUU	AACCAACUACACCAUCCAGAA	Cleavage	[mRNA] locus=Scaffold000001:4906192:4908219:+	1
BrmiRC0219	Bra040072	ubiquitin-like family protein	21	504	524	GUCUGGGUGGUGUAGUCGGUU	AGCUGACUCCAUCACUCAGAC	Cleavage	[mRNA] locus=Scaffold000187:40546:41758:-	1
BrmiRC0219	Bra012326	hydroxyproline-rich glycoprotein family protein	20	1326	1345	GUCUGGGUGGUGUAGUCGGU	ACCGGUUGCACCGUCCGGAC	Cleavage	[mRNA] locus=Scaffold000012:2939457:2941055:-	1
BrmiRC0219	Bra013558	rna pseudourine synthase 6	21	165	185	GUCUGGGUGGUGUAGUCGGUU	AACCGACUCCACAAUUCAGAC	Translation	[mRNA] locus=Scaffold000014:1788129:1790303:-	1
BrmiRC0219	Bra003121	beta-carotene hydroxylase	20	764	783	GUCUGGGUGGUGUAGUCGGU	ACCAGCUACACCACACAGAC	Cleavage	[mRNA] locus=Scaffold000002:7838706:7841276:+	1
BrmiRC0222	Bra006308	proteasome component domain protein	23	1048	1070	ACGGUUAGAAAUUGGUGCGUUUG	CAGAUGAACCAAUUUGUAAUCGU	Cleavage	[mRNA] locus=Scaffold000005:2943034:2946574:+	1
BrmiRC0224	Bra026953	auxin signaling f-box 3 protein	21	1508	1528	UCCAAAGGGAUCGCAUUGAUC	GAACAAUGCGAUCCCUUUGGA	Cleavage	[mRNA] locus=Scaffold000053:1314037:1316328:+	1
BrmiRC0224	Bra032954	protein auxin signaling f-box 2	22	1501	1522	UCCAAAGGGAUCGCAUUGAUCC	GAAACAAUGCGAUCCCUUUGGA	Cleavage	[mRNA] locus=Scaffold000085:162285:164666:+	1
BrmiRC0224	Bra016754	auxin signaling f-box 3 protein	22	1546	1567	UCCAAAGGGAUCGCAUUGAUCC	GAAACAAUGCGAUCCCUUUGGA	Cleavage	[mRNA] locus=Scaffold000020:2183447:2185705:+	1
BrmiRC0224	Bra028335	transcription factor bhlh77	22	33	54	UCCAAAGGGAUCGCAUUGAUCC	GGGUCAGAGCGAUCCCUUUGGC	Cleavage	[mRNA] locus=Scaffold000061:867945:869650:-	1
BrmiRC0224	Bra003518	transport inhibitor response 1	20	1518	1537	UCCAAAGGGAUCGCAUUGAU	GACAAUGCGAUCUCUUUGGA	Cleavage	[mRNA] locus=Scaffold000003:2115050:2117360:-	1
BrmiRC0224	Bra007720	transport inhibitor response 1	20	1518	1537	UCCAAAGGGAUCGCAUUGAU	GACAAUGCGAUCUCUUUGGA	Cleavage	[mRNA] locus=Scaffold000006:4621378:4623695:-	1
BrmiRC0224	Bra034191	grr1-like protein 1	22	1504	1525	UCCAAAGGGAUCGCAUUGAUCC	GAAACCAUGCGAUCCCUUUGGA	Cleavage	[mRNA] locus=Scaffold000093:697100:699847:-	1
BrmiRC0224	Bra005600	ACR3; ACR3; amino acid binding	20	238	257	UCCAAAGGGAUCGCAUUGAU	AUCGAUGCGAUCUGUUUGGG	Cleavage	[mRNA] locus=Scaffold000004:6465538:6465910:-	1
BrmiRC0224	Bra000842	grr1-like protein 1	22	1507	1528	UCCAAAGGGAUCGCAUUGAUCC	GAAACCAUGCGGUCCCUUUGGA	Cleavage	[mRNA] locus=Scaffold000001:4671973:4674515:+	1
BrmiRC0224	Bra030115	hypothetical protein ARALYDRAFT_313572 [Arabidopsis lyrata subsp. lyrata]	20	307	326	UCCAAAGGGAUCGCAUUGAU	GUUGAUUCGAUUCCUUUGGA	Cleavage	[mRNA] locus=Scaffold000069:632743:633270:+	1
BrmiRC0224	Bra003035	nucleotidyltransferase family protein	20	520	539	UCCAAAGGGAUCGCAUUGAU	AUCGAUGUGGUCAUUUUGGA	Cleavage	[mRNA] locus=Scaffold000002:6932563:6935298:-	1
BrmiRC0224	Bra033859	membrane protein	21	93	113	UCCAAAGGGAUCGCAUUGAUC	GAACAAUGGGAGCCCUUUGGA	Translation	[mRNA] locus=Scaffold000091:300018:302101:+	1
BrmiRC0225	Bra002909	long-chain-alcohol o-fatty-acyltransferase 1	21	56	76	UUAUGAUAUGAUAGUAGGAGA	UCUCUUAUUGUUAUAUCAUAU	Cleavage	[mRNA] locus=Scaffold000002:5980324:5981358:+	1
BrmiRC0225	Bra037140	long-chain-alcohol o-fatty-acyltransferase 1	21	56	76	UUAUGAUAUGAUAGUAGGAGA	UCUCUUAUUGUUAUAUCAUAU	Cleavage	[mRNA] locus=Scaffold000126:134635:135669:+	1
BrmiRC0225	Bra014991	f-box family protein	20	713	732	UUAUGAUAUGAUAGUAGGAG	UUUCUACCAUCAUAUCAUAC	Cleavage	[mRNA] locus=Scaffold000017:1248981:1250093:-	1
BrmiRC0225	Bra000187	peptide nitrate transporter	20	1736	1755	UUAUGAUAUGAUAGUAGGAG	CUCUUACUAUCCAAUUAUAA	Translation	[mRNA] locus=Scaffold000001:1011764:1016918:+	1
BrmiRC0226	Bra029782	minichromosome maintenance family protein	22	1642	1663	CCAGUAGUUCGUUAGGUUUGAC	GACAAACCUGAUGAGCUACUCG	Cleavage	[mRNA] locus=Scaffold000067:911573:916287:-	1
BrmiRC0226	Bra038283	transducin wd40 domain-containing protein	20	831	850	CCAGUAGUUCGUUAGGUUUG	CAAAGCCAGCGAACUACUGG	Cleavage	[mRNA] locus=Scaffold000143:155233:157077:-	1
BrmiRC0227	Bra002296	s-acyltransferase tip1	21	1006	1026	GGAAUGUUGUUUGGCUCGAAG	CUUCGAGCCAAGCACUGUUCC	Cleavage	[mRNA] locus=Scaffold000002:2367420:2371416:+	1
BrmiRC0227	Bra016964	cytochrome p450 98a3	20	749	768	GGAAUGUUGUUUGGCUCGAA	GUGGAGCCAAACAACAUUUC	Cleavage	[mRNA] locus=Scaffold000021:530459:532808:+	1
BrmiRC0227	Bra007091	glutamate carboxypeptidase ii	20	427	446	GGAAUGUUGUUUGGCUCGAA	UUCGACUUAAACGACGUUCC	Cleavage	[mRNA] locus=Scaffold000006:1351501:1354604:-	1
BrmiRC0229	Bra025736	wall-associated receptor kinase-like 11	20	379	398	UCAGACAUCUCAAGACAUGA	GGAUUUCUUGAGAUGUCUGA	Cleavage	[mRNA] locus=Scaffold000049:453271:458092:-	1
BrmiRC0232	Bra015044	leucine-rich repeat transmembrane protein kinase, putative	20	2	21	AUGGCUGCAACAAAAAUGUA	UGCAUUUUUGUUUCAGUUAU	Cleavage	[mRNA] locus=Scaffold000017:1769126:1769386:+	1
BrmiRC0232	Bra005393	maternal effect embryo arrest 22	20	3394	3413	AUGGCUGCAACAAAAAUGUA	AACGUUUCUGUUGCAGUCAU	Cleavage	[mRNA] locus=Scaffold000004:5189762:5194808:-	1
BrmiRC0232	Bra035294	zinc ion binding protein	20	1390	1409	AUGGCUGCAACAAAAAUGUA	AACAUUGCUGUUGCAGCCAU	Cleavage	[mRNA] locus=Scaffold000102:846012:849315:-	1
BrmiRC0232	Bra033102	uncharacterized protein	20	1600	1619	AUGGCUGCAACAAAAAUGUA	AACAUUGCUGUUGCAGCCAU	Cleavage	[mRNA] locus=Scaffold000085:1067305:1070843:-	1
BrmiRC0233	Bra037350	amino acid dehydrogenase family protein	20	363	382	AAGCUAGAUGGACUUCCAAC	GUUGGAAGUUCGUCUAGCUG	Cleavage	[mRNA] locus=Scaffold000128:206619:208001:-	1
BrmiRC0233	Bra023993	xyloglucan glycosyltransferase 5	21	1216	1236	AAGCUAGAUGGACUUCCAACU	GGAUGGAAGUUCAUCUAUCUU	Cleavage	[mRNA] locus=Scaffold000043:303805:306167:+	1
BrmiRC0233	Bra002828	wrky transcription factor 2	20	1750	1769	AAGCUAGAUGGACUUCCAAC	UUUGGACGUCCGUUUAGCUU	Cleavage	[mRNA] locus=Scaffold000002:5488997:5491262:-	1
BrmiRC0236	Bra025259	kelch repeat-containing protein	21	54	74	UCAUAAGUGAAGAACAAUGCA	UGUAUUGUACUUCACUUGUGU	Cleavage	[mRNA] locus=Scaffold000047:846059:847960:-	1
BrmiRC0236	Bra025569	cysteine histidine-rich c1 domain-containing protein	22	1328	1349	UCAUAAGUGAAGAACAAUGCAU	AGGCAUUGUUCUACACUUGUAA	Translation	[mRNA] locus=Scaffold000048:1044817:1046418:-	1
BrmiRC0236	Bra034602	ring u-box domain-containing protein	22	1118	1139	UCAUAAGUGAAGAACAAUGCAU	AAGCUUUGUUUUUCCUUUAUGA	Cleavage	[mRNA] locus=Scaffold000097:439646:442819:+	1
BrmiRC0238	Bra039562	set domain-containing protein	23	4758	4780	CAAGUGACUUGUGAUUUAGUAUA	UAAACUGAAUCGUAAAUCAUUUG	Cleavage	[mRNA] locus=Scaffold000168:199558:209581:-	1
BrmiRC0238	Bra037086	set domain-containing protein	23	4785	4807	CAAGUGACUUGUGAUUUAGUAUA	UAAACUGAAUCGUAAAUCAUUUG	Cleavage	[mRNA] locus=Scaffold000125:325172:336244:+	1
BrmiRC0238	Bra015502	nucleotide sugar transporter-like protein	20	486	505	CAAGUGACUUGUGAUUUAGU	CCUAAGUAACGAGUCACUUG	Cleavage	[mRNA] locus=Scaffold000018:2393083:2395601:+	1
BrmiRC0240	Bra012268	o-methyltransferase family protein	22	20	41	UUGGGUUUAGAGUUUACGGUUU	AAACCGUAAGCUCUGACCCCAA	Cleavage	[mRNA] locus=Scaffold000012:2497431:2498707:-	1
BrmiRC0240	Bra008946	ghmp kinase family protein	21	894	914	UUGGGUUUAGAGUUUACGGUU	AAUUGUAAACUCUAAAUUUAA	Cleavage	[mRNA] locus=Scaffold000008:1728356:1736881:-	1
BrmiRC0240	Bra016433	o-methyltransferase-like protein	22	20	41	UUGGGUUUAGAGUUUACGGUUU	AAACCUUAAGCUCUAACCCCAA	Cleavage	[mRNA] locus=Scaffold000020:818641:819937:+	1
BrmiRC0240	Bra029285	uncharacterized protein	20	103	122	UUGGGUUUAGAGUUUACGGU	UCCCUAAGCUCUAAACCCAA	Cleavage	[mRNA] locus=Scaffold000065:483062:484171:+	1
BrmiRC0240	Bra008410	cation h(+) antiporter 2	22	1551	1572	UUGGGUUUAGAGUUUACGGUUU	AGACAGUAAACUCUUGAUCCAA	Cleavage	[mRNA] locus=Scaffold000007:4056513:4059987:+	1
BrmiRC0241	Bra030318	xap5 family protein	21	787	807	UCGCUCUGAGAGGAUAGCCAC	GUGGCUAUCCUCUCAGAACGA	Cleavage	[mRNA] locus=Scaffold000070:1021169:1028018:-	1
BrmiRC0241	Bra015536	n-arginine dibasic convertase	21	92	112	UCGCUCUGAGAGGAUAGCCAC	GUCGUUAUCUUCUCAGAGCGA	Cleavage	[mRNA] locus=Scaffold000018:2576606:2581794:-	1
BrmiRC0241	Bra035079	lupeol synthase 2	20	1564	1583	UCGCUCUGAGAGGAUAGCCA	UUGCUAUCUUUUCAGAGUGA	Cleavage	[mRNA] locus=Scaffold000101:354632:358971:+	1
BrmiRC0241	Bra003630	lupeol synthase 2	20	1564	1583	UCGCUCUGAGAGGAUAGCCA	UUGCUAUCUUUUCAGAGUGA	Cleavage	[mRNA] locus=Scaffold000003:2691218:2698106:-	1
BrmiRC0241	Bra028378	80A08_13 [Brassica rapa subsp. pekinensis]	21	40	60	UCGCUCUGAGAGGAUAGCCAC	GUGCCUUACCUCUCAGAGCGA	Cleavage	[mRNA] locus=Scaffold000061:1332472:1332705:+	1
BrmiRC0241	Bra022176	ap2 domain containing protein	20	487	506	UCGCUCUGAGAGGAUAGCCA	UGCUUACUCUCUCAGAGCGA	Cleavage	[mRNA] locus=Scaffold000037:174058:175043:+	1
BrmiRC0241	Bra030517	wee1-like protein kinase	20	2476	2495	UCGCUCUGAGAGGAUAGCCA	UGGUUAAUCUCUGAGAGCGA	Cleavage	[mRNA] locus=Scaffold000072:99556:104607:+	1
BrmiRC0242	Bra017839	btb and taz domain protein 5	22	173	194	UCACGAGCAUUGUCGAAUAUAU	GUAUGUUCGACGAAGCUCGUGG	Translation	[mRNA] locus=Scaffold000023:1605731:1607349:-	1
BrmiRC0242	Bra012820	phd finger family protein	22	1960	1981	UCACGAGCAUUGUCGAAUAUAU	AGAUGUUUGACGAUGUUCGUGG	Cleavage	[mRNA] locus=Scaffold000013:1831561:1835635:-	1
BrmiRC0242	Bra019544	rpm1-interacting protein 4	20	88	107	UCACGAGCAUUGUCGAAUAU	AUCUUCAACAAUGCUCGUGA	Cleavage	[mRNA] locus=Scaffold000028:1710954:1711561:-	1
BrmiRC0242	Bra014237	disease resistance protein	22	1597	1618	UCACGAGCAUUGUCGAAUAUAU	AAAUAUUUGACAAAGCUCGAGA	Translation	[mRNA] locus=Scaffold000015:2680918:2682918:+	1
BrmiRC0243	Bra000692	pointed first leaf	20	116	135	GCAGAUGAUGUGAGCUGAGC	GUUUGGCUAACAUCGUCUGC	Cleavage	[mRNA] locus=Scaffold000001:3727051:3728051:+	1
BrmiRC0243	Bra037026	atp-dependent dna helicase pif1	20	1303	1322	GCAGAUGAUGUGAGCUGAGC	GUUGAGCUCAAAUCAUCUGC	Translation	[mRNA] locus=Scaffold000124:356310:359257:+	1
BrmiRC0243	Bra001483	myb family transcription factor	20	106	125	GCAGAUGAUGUGAGCUGAGC	UCUCAGCGCUCAUCAUCUGC	Translation	[mRNA] locus=Scaffold000001:7848681:7849958:-	1
BrmiRC0246	Bra010765	uncharacterized protein	23	258	280	UUUGUUCAUGACUGCAUUUUCUA	UGCAAAAUGCAGUCAAGGGCAAA	Cleavage	[mRNA] locus=Scaffold000010:3089595:3090732:+	1
BrmiRC0246	Bra014883	uncharacterized protein	23	819	841	UUUGUUCAUGACUGCAUUUUCUA	UGCAAAAUGCAGUCAAGGGCAAA	Cleavage	[mRNA] locus=Scaffold000017:151240:153910:-	1
BrmiRC0246	Bra035239	sgt1-like protein	21	877	897	UUUGUUCAUGACUGCAUUUUC	GGAGAUGCAGCUAUGAACAAG	Translation	[mRNA] locus=Scaffold000102:339592:341608:+	1
BrmiRC0246	Bra000741	sgt1-like protein	21	886	906	UUUGUUCAUGACUGCAUUUUC	GGAGAUGCAGCUAUGAACAAG	Translation	[mRNA] locus=Scaffold000001:4028332:4030450:-	1
BrmiRC0246	Bra008167	boron transporter 4	23	1295	1317	UUUGUUCAUGACUGCAUUUUCUA	UGAAAGAUGCAGUGAUGAAGAAA	Translation	[mRNA] locus=Scaffold000007:2179698:2183679:+	1
BrmiRC0248	Bra016369	IPR010264; Plant self-incompatibility S1	21	172	192	AAAUUUUAAAGUUACAUCCCU	AGAAAUGGAACUUUAAAAUUU	Cleavage	[mRNA] locus=Scaffold000020:450140:450556:-	1
BrmiRC0249	Bra025364	structural maintenance of chromosomes protein 4	21	3652	3672	UGUUUUGUGGGUUUCUACCGA	UUGGUGGGAAUCUACAAAACA	Cleavage	[mRNA] locus=Scaffold000047:1446644:1454109:+	1
BrmiRC0249	Bra012193	glyoxal oxidase-related protein	20	222	241	UGUUUUGUGGGUUUCUACCG	CCGUAGAAACCCACAAGACC	Cleavage	[mRNA] locus=Scaffold000012:2068548:2070218:-	1
BrmiRC0249	Bra028596	myo-inositol-1-phosphate synthase	21	836	856	UGUUUUGUGGGUUUCUACCGA	UCAAUGGAAGCCCACAAAACA	Cleavage	[mRNA] locus=Scaffold000062:1231444:1235042:+	1
BrmiRC0249	Bra035138	integral membrane transporter family protein	20	1436	1455	UGUUUUGUGGGUUUCUACCG	UGGUAGAAACUGACAAGAUA	Translation	[mRNA] locus=Scaffold000101:620623:622499:+	1
BrmiRC0249	Bra018747	dea(d h)-box rna helicase family protein	20	824	843	UGUUUUGUGGGUUUCUACCG	UGGUAGAGUUCCGCAAAACA	Cleavage	[mRNA] locus=Scaffold000026:972939:978098:-	1
BrmiRC0249	Bra031591	cupin family protein	21	338	357	UGUUUUGUGGGUUUCUACCGA	UCGGU-GAAACCCACAAGGCA	Cleavage	[mRNA] locus=Scaffold000077:280067:281673:+	1
BrmiRC0249	Bra013295	receptor serine threonine kinase	21	1286	1306	UGUUUUGUGGGUUUCUACCGA	UCGAUAUAAAGCCACAAAACA	Translation	[mRNA] locus=Scaffold000014:236006:238867:-	1
BrmiRC0250	Bra019773	basic helix-loop-helix domain-containing protein	20	11	30	UGUGAAUGAUGCGGGAGAUG	CAUCUUCUUCAUCGUUCACA	Cleavage	[mRNA] locus=Scaffold000029:1007717:1008646:+	1
BrmiRC0250	Bra015726	uncharacterized protein	20	329	348	UGUGAAUGAUGCGGGAGAUG	CAUCUCCCGCUUCCUUCACA	Translation	[mRNA] locus=Scaffold000019:560163:561994:+	1
BrmiRC0250	Bra018217	e3 ufm1-protein ligase 1-like protein	21	988	1008	UGUGAAUGAUGCGGGAGAUGU	GUAUUGCCUGCGUCAUUCACA	Cleavage	[mRNA] locus=Scaffold000024:2386451:2391046:-	1
BrmiRC0250	Bra012982	zinc ion binding protein	20	1241	1260	UGUGAAUGAUGCGGGAGAUG	CAUCUCGCGUAUUGUUCAUA	Cleavage	[mRNA] locus=Scaffold000013:2692373:2696350:+	1
BrmiRC0250	Bra028295	homeobox-leucine zipper protein hdg7	20	1998	2017	UGUGAAUGAUGCGGGAGAUG	CAUCGCUUGCACCAUUCACA	Translation	[mRNA] locus=Scaffold000061:448682:451661:+	1
BrmiRC0252	Bra020640	c2 domain-containing protein	20	737	756	AAUGAAAAGUUGAUGUUGAG	AUCUGCAUCAAUUUUUCAUU	Cleavage	[mRNA] locus=Scaffold000031:1212108:1213279:+	1
BrmiRC0252	Bra028033	dolichyl-diphosphooligosaccharide-protein glycosyltransferase subunit stt3a	20	31	50	AAUGAAAAGUUGAUGUUGAG	CUCAACAGCAGCUUCUCAUU	Cleavage	[mRNA] locus=Scaffold000059:471889:472089:+	1
BrmiRC0252	Bra018344	mitogen-activated protein kinase kinase kinase 13	20	823	842	AAUGAAAAGUUGAUGUUGAG	CUCAGCCUUAACUUUUUGUU	Cleavage	[mRNA] locus=Scaffold000025:791597:792601:-	1
BrmiRC0252	Bra028034	dolichyl-diphosphooligosaccharide--protein glycosyltransferase	20	31	50	AAUGAAAAGUUGAUGUUGAG	CUCAACAGCAGCUUCUCAUU	Cleavage	[mRNA] locus=Scaffold000059:474301:477350:+	1
BrmiRC0252	Bra026078	tir-nbs-lrr class disease resistance protein	20	23	42	AAUGAAAAGUUGAUGUUGAG	CACAACAUCAAGUUUUCAUC	Translation	[mRNA] locus=Scaffold000050:902077:903529:+	1
BrmiRC0253	Bra035346	uncharacterized protein	22	567	588	AUGGAUUUGAGAUUUAGUGGUU	AGCGGUUAAAUCUCAGAUCCAU	Cleavage	[mRNA] locus=Scaffold000103:828966:829640:-	1
BrmiRC0253	Bra030437	abc transporter g family member 12	22	1008	1029	AUGGAUUUGAGAUUUAGUGGUU	AUCUGCUAAAUCUCGGAUCCGU	Cleavage	[mRNA] locus=Scaffold000071:598186:601618:+	1
BrmiRC0253	Bra008620	tyrosine specific protein phosphatase family protein	20	130	149	AUGGAUUUGAGAUUUAGUGG	ACACUCAAUCUUAAAUCCAU	Cleavage	[mRNA] locus=Scaffold000008:321592:322922:+	1
BrmiRC0253	Bra007106	vacuolar protein sorting-associated protein 33-like protein	20	31	50	AUGGAUUUGAGAUUUAGUGG	CCUCUCAAUCUCAAAUCCAU	Cleavage	[mRNA] locus=Scaffold000006:1446615:1451528:-	1
BrmiRC0256	Bra028862	kinase family protein	20	687	706	UUGUGAUCCGAGUGGAGACA	UGUCUCCACUCGGGUUAUGG	Cleavage	[mRNA] locus=Scaffold000063:1054962:1056846:+	1
BrmiRC0256	Bra021250	kinase family protein	20	2205	2224	UUGUGAUCCGAGUGGAGACA	UGUUUCUACUCGGAUCAUGG	Cleavage	[mRNA] locus=Scaffold000033:1194946:1198989:-	1
BrmiRC0256	Bra034626	protein kinase family protein	20	588	607	UUGUGAUCCGAGUGGAGACA	UGUCUCCACUCGUGUCAUGG	Cleavage	[mRNA] locus=Scaffold000097:595822:597466:+	1
BrmiRC0256	Bra040649	protein always early 2	20	2901	2920	UUGUGAUCCGAGUGGAGACA	UGUUGCCACUUGGAUCAUGA	Cleavage	[mRNA] locus=Scaffold000229:51770:56805:+	1
BrmiRC0256	Bra017544	disease resistance protein	20	2764	2783	UUGUGAUCCGAGUGGAGACA	UGCUUCAACUUGGAUCACAA	Cleavage	[mRNA] locus=Scaffold000022:1907056:1912564:-	1
BrmiRC0257	Bra011796	at4g37930 f20d10_50	23	73	95	AAAGAUGACAUGUGGCAUUAACA	UCUUCAUGCUACAUGUCUUCUUU	Cleavage	[mRNA] locus=Scaffold000011:3896252:3898992:-	1
BrmiRC0257	Bra033050	transferase family protein	20	136	155	AAAGAUGACAUGUGGCAUUA	UCAUUCUACGUGUCAUCUUU	Cleavage	[mRNA] locus=Scaffold000085:811143:812906:+	1
BrmiRC0259	Bra021348	uncharacterized protein	20	842	861	GUAGAUCGAUUGUGAAGAUG	CAUCUUCACCAUCGAUCGAC	Translation	[mRNA] locus=Scaffold000034:555213:565125:-	1
BrmiRC0261	Bra017088	transmembrane amino acid transporter-like protein	20	784	803	UUUGGACGUGAUGAAGACAA	UUGUCUUCAUUAUAUCCAAA	Cleavage	[mRNA] locus=Scaffold000021:1235808:1239291:+	1
BrmiRC0261	Bra001454	achain crystal structure of chloride bound brassica juncea chitinase catalytic module	20	1251	1270	UUUGGACGUGAUGAAGACAA	UUGUCUUCAUUACGUCGAGA	Cleavage	[mRNA] locus=Scaffold000001:7668237:7671354:-	1
BrmiRC0261	Bra012924	1-aminocyclopropane-1-carboxylate synthase acs5	23	647	669	UUUGGACGUGAUGAAGACAACAA	UCGUUGACUUCAUUACUUCCAAA	Cleavage	[mRNA] locus=Scaffold000013:2416449:2418143:+	1
BrmiRC0261	Bra024420	1-aminocyclopropane-1-carboxylate synthase acs5	23	647	669	UUUGGACGUGAUGAAGACAACAA	UCGUUGACUUCAUCACUUCCAAG	Cleavage	[mRNA] locus=Scaffold000044:1223884:1225499:-	1
BrmiRC0261	Bra031846	1-aminocyclopropane-1-carboxylate synthase acs5	23	647	669	UUUGGACGUGAUGAAGACAACAA	UCGUUGACUUCAUCACUUCCAAG	Cleavage	[mRNA] locus=Scaffold000078:284252:285886:+	1
BrmiRC0261	Bra017962	1-aminocyclopropane-1-carboxylate synthase acs5	23	647	669	UUUGGACGUGAUGAAGACAACAA	UCGUUGACUUCAUUACCUCCAAA	Cleavage	[mRNA] locus=Scaffold000024:322368:324029:+	1
BrmiRC0261	Bra037829	1-aminocyclopropane-1-carboxylate synthase acs5	23	647	669	UUUGGACGUGAUGAAGACAACAA	UCGUUGACUUCAUCACUUCCAAG	Cleavage	[mRNA] locus=Scaffold000133:439724:441321:-	1
BrmiRC0262	Bra017782	at4g36780 c7a10_580	21	840	860	UUAACGGUUCUAUACUCUAAU	GUUUGAGAAUGGAACUGUUAA	Cleavage	[mRNA] locus=Scaffold000023:1220909:1222216:-	1
BrmiRC0263	Bra030957	ethylene responsive element binding factor 4	20	103	122	CGGAUCUUCGCCGUGUAGCU	AGAUACGCGGCGGAGAUCCG	Cleavage	[mRNA] locus=Scaffold000073:1077171:1077740:+	1
BrmiRC0263	Bra030945	phosphoenolpyruvate carboxylase 1	20	140	159	CGGAUCUUCGCCGUGUAGCU	AGUUGCACGGCGAGGAUCUU	Cleavage	[mRNA] locus=Scaffold000073:987283:991546:+	1
BrmiRC0263	Bra036016	ethylene-responsive transcription factor 9	20	121	140	CGGAUCUUCGCCGUGUAGCU	AGAUAUGCGGCGGAGAUCCG	Cleavage	[mRNA] locus=Scaffold000111:588115:588696:+	1
BrmiRC0263	Bra039852	o-glycosyl hydrolases family 17 protein	20	167	186	CGGAUCUUCGCCGUGUAGCU	GGCUAUACGGCGCAGAUCCC	Cleavage	[mRNA] locus=Scaffold000178:244740:247002:-	1
BrmiRC0263	Bra013248	abscisic acid-insensitive protein 3	20	362	381	CGGAUCUUCGCCGUGUAGCU	AGUCAGACGGUGAAGAUCCG	Cleavage	[mRNA] locus=Scaffold000013:4268341:4271161:-	1
BrmiRC0264	Bra027508	chlorophyll-chlorophyllido hydrolase 2	23	621	643	GAGGAAAAAAUAGGUAUGGGUUA	UAGCCCGAACCUGUUAUUUCCUC	Cleavage	[mRNA] locus=Scaffold000056:589011:590607:+	1
BrmiRC0264	Bra032356	calcyclin binding protein	20	166	185	GAGGAAAAAAUAGGUAUGGG	CCCGUACCUGUUUCUUCUUC	Cleavage	[mRNA] locus=Scaffold000081:539203:540505:-	1
BrmiRC0264	Bra026213	ankyrin repeat family protein	23	466	488	GAGGAAAAAAUAGGUAUGGGUUA	UGCCUUGUACCUGCUUUUUCCUC	Translation	[mRNA] locus=Scaffold000050:1568845:1569476:-	1
BrmiRC0264	Bra002268	uncharacterized protein	20	59	78	GAGGAAAAAAUAGGUAUGGG	CACAUGUCUGUUUUUUCUUC	Cleavage	[mRNA] locus=Scaffold000002:2217495:2217866:+	1
BrmiRC0267	Bra014305	mitochondrial processing peptidase alpha subunit	20	403	422	UCUUUUACAAGACGCGGACG	CAUCUGCGUCUUGUGAGGGA	Cleavage	[mRNA] locus=Scaffold000015:3169735:3173287:-	1
BrmiRC0268	Bra010087	ribosomal protein l17e family protein	21	751	771	UCUGCGGUUAGAAAUUGGUGU	ACUCCAAUUUGGAACCGCAGA	Translation	[mRNA] locus=Scaffold000009:2962334:2963712:+	1
BrmiRC0272	Bra012757	hydroxysteroid dehydrogenase 2	20	733	752	GGCUCUGAUACCAUGAAGUA	GAUUUUAUGGUAUCGGAGCC	Cleavage	[mRNA] locus=Scaffold000013:1511803:1514024:+	1
BrmiRC0272	Bra023152	gtp-binding protein erg	20	904	923	GGCUCUGAUACCAUGAAGUA	UACUUCAUGAUAUCAGGGCU	Translation	[mRNA] locus=Scaffold000040:416058:417900:-	1
BrmiRC0272	Bra024644	paired amphipathic helix repeat-containing protein	20	653	672	GGCUCUGAUACCAUGAAGUA	UGUUUCGUGGUUUCAGAGUC	Translation	[mRNA] locus=Scaffold000045:849473:850886:-	1
BrmiRC0272	Bra032820	f-box family protein	20	937	956	GGCUCUGAUACCAUGAAGUA	UACUUCAUGUUAACGGAGCC	Translation	[mRNA] locus=Scaffold000084:269072:270975:+	1
BrmiRC0272	Bra003946	glycosyl hydrolase family 9 protein	20	1378	1397	GGCUCUGAUACCAUGAAGUA	UACUUCGUGCAGUCAGAGCC	Translation	[mRNA] locus=Scaffold000003:4462654:4466438:+	1
BrmiRC0272	Bra029637	translation initiation factor eif-2b beta subunit	20	729	748	GGCUCUGAUACCAUGAAGUA	UGCUCCAAGGUAUCAGGGCC	Cleavage	[mRNA] locus=Scaffold000067:332767:336619:-	1
BrmiRC0274	Bra034236	cytochrome p450	21	1351	1371	UGGGGUUGUGAUUUCAGGCUU	AAGCAUGGAGUCACAACUCCA	Cleavage	[mRNA] locus=Scaffold000093:908334:911821:-	1
BrmiRC0274	Bra012217	subtilisin-like serine endopeptidase-like protein	21	451	471	UGGGGUUGUGAUUUCAGGCUU	AAGCCUGAUAUUGCAGCUCCA	Cleavage	[mRNA] locus=Scaffold000012:2189123:2192642:-	1
BrmiRC0274	Bra033749	subtilase family protein	21	1558	1578	UGGGGUUGUGAUUUCAGGCUU	AUGCCUGGAAUCAUAAUUCCA	Cleavage	[mRNA] locus=Scaffold000089:998534:1001851:+	1
BrmiRC0274	Bra024884	subtilisin-like serine endopeptidase family protein	21	1912	1932	UGGGGUUGUGAUUUCAGGCUU	AAGCCUGAUAUUACGGCUCCA	Cleavage	[mRNA] locus=Scaffold000046:708718:713445:-	1
BrmiRC0274	Bra040380	probably inactive leucine-rich repeat receptor-like protein kinase	21	105	125	UGGGGUUGUGAUUUCAGGCUU	AAGCUUAAAAUCCCAACUCCA	Translation	[mRNA] locus=Scaffold000200:110679:111386:-	1
BrmiRC0274	Bra036923	subtilase family protein	21	1246	1266	UGGGGUUGUGAUUUCAGGCUU	AAGCCUGAUAUAACAGCUCCA	Translation	[mRNA] locus=Scaffold000122:534311:539201:-	1
BrmiRC0274	Bra032016	exportin 1b	21	1144	1164	UGGGGUUGUGAUUUCAGGCUU	GAACCUGAGAUCACAACACCA	Cleavage	[mRNA] locus=Scaffold000078:1192205:1198728:-	1
BrmiRC0274	Bra028958	at5g55820-like protein	21	3194	3214	UGGGGUUGUGAUUUCAGGCUU	AAGCCGCAAGUCACAACCUCA	Cleavage	[mRNA] locus=Scaffold000064:176243:183674:-	1
BrmiRC0274	Bra033243	u-box domain-containing protein 56	21	1456	1477	UGGGGUUGUGAUU-UCAGGCUU	AGGCUUGAGAAUCACAACCUCA	Cleavage	[mRNA] locus=Scaffold000087:148259:151299:+	1
BrmiRC0276	Bra026577	basic blue protein plantacyanin	20	6	25	AUGCACUGCCUCUUCCCUGG	CAAGGGAAGAGGCAGUGCAU	Cleavage	[mRNA] locus=Scaffold000052:648032:649134:+	1
BrmiRC0276	Bra040902	ascorbate oxidase	20	616	635	AUGCACUGCCUCUUCCCUGG	GAAGGGAAGAGGCAGUGCAC	Cleavage	[mRNA] locus=Scaffold000302:27658:29945:+	1
BrmiRC0276	Bra007484	PMR6; PMR6 (powdery mildew resistant 6); lyase/ pectate lyase	21	4	24	AUGCACUGCCUCUUCCCUGGC	GUCAGGGAAGUGUCAGUGCAU	Translation	[mRNA] locus=Scaffold000006:3518413:3519139:+	1
BrmiRC0276	Bra038454	uncharacterized protein	20	124	143	AUGCACUGCCUCUUCCCUGG	ACAGGGAAAAGGCGGUGCGU	Cleavage	[mRNA] locus=Scaffold000147:72463:76738:+	1
BrmiRC0277	Bra016984	protein kinase-like protein	21	237	257	GGAAUGUUGUCUGGCUCGAGG	CCUCAAGCCAGACAACAUACU	Cleavage	[mRNA] locus=Scaffold000021:632215:633093:+	1
BrmiRC0277	Bra024249	kinase family protein	21	894	914	GGAAUGUUGUCUGGCUCGAGG	CCUUGGAUCAGACAACGUUCC	Cleavage	[mRNA] locus=Scaffold000044:62904:65792:+	1
BrmiRC0277	Bra039527	protein kinase-like protein	21	414	434	GGAAUGUUGUCUGGCUCGAGG	UCUCAAGCCAGCCAACGUUCU	Translation	[mRNA] locus=Scaffold000167:205229:206179:-	1
BrmiRC0277	Bra002768	kinase family protein	21	1566	1586	GGAAUGUUGUCUGGCUCGAGG	UCUCAAACCAGGCAACAUUCU	Cleavage	[mRNA] locus=Scaffold000002:5077074:5080556:-	1
BrmiRC0278	Bra033203	hypothetical protein ARALYDRAFT_337244 [Arabidopsis lyrata subsp. lyrata]	20	685	704	GCGUAUGAGGAGCCAUGCAU	UUGGAUGGCUUCUCAUACGC	Cleavage	[mRNA] locus=Scaffold000086:1038297:1041440:+	1
BrmiRC0280	Bra015392	helicase protein with ring u-box domain	22	353	374	UCGGUAGUUACAUUAGUCGGGU	AACUGAAUAAUGUGAUUACUGA	Cleavage	[mRNA] locus=Scaffold000018:1655725:1659644:-	1
BrmiRC0280	Bra027495	transducin family protein / WD-40 repeat family protein	22	138	159	UCGGUAGUUACAUUAGUCGGGU	AGCCGGCGAAUUUAACUACCGG	Translation	[mRNA] locus=Scaffold000056:468815:481737:+	1
BrmiRC0283	Bra006247	carboxyesterase 16	21	895	915	AUUUGUUUUGGGUUGUGUUGG	CCAACACAAUCCGAAAUAAAG	Cleavage	[mRNA] locus=Scaffold000005:2682729:2684650:+	1
BrmiRC0283	Bra041072	scpl31; scpl31 (serine carboxypeptidase-like 31); serine-type carboxypeptidase	21	916	936	AUUUGUUUUGGGUUGUGUUGG	UCAGCACAAUUUAAAACAAAU	Cleavage	[mRNA] locus=Scaffold000457:422:3393:-	1
BrmiRC0283	Bra019472	IPR020003; ATPase, F1/V1/A1 complex, alpha/beta subunit, nucleotide-binding domain, active site	22	238	259	AUUUGUUUUGGGUUGUGUUGGC	GUCGACACUACCCGAGACAGAU	Cleavage	[mRNA] locus=Scaffold000028:849546:850360:-	1
BrmiRC0283	Bra036074	uncharacterized protein	22	4541	4562	AUUUGUUUUGGGUUGUGUUGGC	GUCCACACAACUCAAACCAAAU	Cleavage	[mRNA] locus=Scaffold000112:411342:418008:-	1
BrmiRC0283	Bra025199	cytochrome p450	20	857	876	AUUUGUUUUGGGUUGUGUUG	CAAUACAACCCAAGACACAU	Cleavage	[mRNA] locus=Scaffold000047:562870:564325:-	1
BrmiRC0283	Bra010653	uncharacterized protein	21	383	403	AUUUGUUUUGGGUUGUGUUGG	CUAACACAACCAAGAACGGAU	Translation	[mRNA] locus=Scaffold000010:2578578:2579918:-	1
BrmiRC0283	Bra015917	lrr receptor-like serine threonine-protein kinase	21	2212	2232	AUUUGUUUUGGGUUGUGUUGG	UCAAGACAAUCCGAAACAGAU	Cleavage	[mRNA] locus=Scaffold000019:1478976:1482230:-	1
BrmiRC0283	Bra000558	cytochrome family subfamily polypeptide 1	20	698	717	AUUUGUUUUGGGUUGUGUUG	CAACACAGCUCAAGAUGGAU	Cleavage	[mRNA] locus=Scaffold000001:2997130:2999451:+	1
BrmiRC0284	Bra005562	lrr receptor-like serine threonine-protein kinase efr	20	1480	1499	AUAGACGAUUCGACAACUGA	UCUCUUGUUGAAUUGUCUAU	Cleavage	[mRNA] locus=Scaffold000004:6235479:6238641:+	1
BrmiRC0286	Bra022489	ubiquitin carboxyl-terminal hydrolase-related protein	22	611	632	UAUGAUCUCUGGAUAUGGCAUG	CAAGUUAUGUCCAGAGAUUAUA	Cleavage	[mRNA] locus=Scaffold000038:146920:151359:+	1
BrmiRC0286	Bra033795	beta-d-glucan exohydrolase-like protein	21	1556	1576	UAUGAUCUCUGGAUAUGGCAU	AUGUCAUAUUUGGAGAUUAUG	Cleavage	[mRNA] locus=Scaffold000090:417437:420016:+	1
BrmiRC0286	Bra011296	protein phosphatase 2c 59	20	471	490	UAUGAUCUCUGGAUAUGGCA	UGCUGUAUCCAGAGAUCACA	Cleavage	[mRNA] locus=Scaffold000011:1486727:1488646:-	1
BrmiRC0286	Bra009806	aarf domain-containing kinase	20	2388	2407	UAUGAUCUCUGGAUAUGGCA	UGCUGUGUCAAGAGAUCAUA	Translation	[mRNA] locus=Scaffold000009:1031151:1037932:-	1
BrmiRC0286	Bra009974	frigida-like protein	20	1220	1239	UAUGAUCUCUGGAUAUGGCA	CGCCAAAUCCAGAGGUCGUA	Cleavage	[mRNA] locus=Scaffold000009:2035199:2036855:-	1
BrmiRC0289	Bra018635	armadillo beta-catenin-like repeat-containing protein	22	409	430	GGUGGAAGAGAGAGAAGAUGAU	AUCAUCUUCUCUCUCAUCCACG	Cleavage	[mRNA] locus=Scaffold000026:317147:318118:+	1
BrmiRC0289	Bra002889	uncharacterized protein	22	66	87	GGUGGAAGAGAGAGAAGAUGAU	AUCGUCUUCUCUGUCUUCCGCC	Translation	[mRNA] locus=Scaffold000002:5844909:5846588:-	1
BrmiRC0289	Bra020285	subtilase family protein	22	28	49	GGUGGAAGAGAGAGAAGAUGAU	AUCAUCUUCACUCUCUUUUACU	Cleavage	[mRNA] locus=Scaffold000030:1298140:1301206:+	1
BrmiRC0289	Bra005387	udp-arabinose 4-epimerase	22	1323	1344	GGUGGAAGAGAGAGAAGAUGAU	AUCUUCUUCUUUUUCUUCUACC	Cleavage	[mRNA] locus=Scaffold000004:5144722:5147006:+	1
BrmiRC0289	Bra013676	cysteine-rich receptor-like protein kinase 7	23	149	171	GGUGGAAGAGAGAGAAGAUGAUA	UUUUGUCUUCUCUCUCUUCCCCC	Cleavage	[mRNA] locus=Scaffold000014:2513486:2515931:-	1
BrmiRC0289	Bra008022	uncharacterized protein	22	246	267	GGUGGAAGAGAGAGAAGAUGAU	AUCAUCUUCUUCUUCUUCCACG	Translation	[mRNA] locus=Scaffold000007:1224772:1225176:+	1
BrmiRC0289	Bra013683	cysteine-rich rlk5	23	152	174	GGUGGAAGAGAGAGAAGAUGAUA	UUUUGUCUUCUCUCUCUUCUCCC	Cleavage	[mRNA] locus=Scaffold000014:2561585:2565112:+	1
BrmiRC0289	Bra013596	serine threonine kinase-like protein	23	155	177	GGUGGAAGAGAGAGAAGAUGAUA	UUUUGUCUUCUCUCUCUUCUCCC	Cleavage	[mRNA] locus=Scaffold000014:1996160:1999022:+	1
BrmiRC0289	Bra014435	brassinosteroid-responsive ring-h2	22	85	106	GGUGGAAGAGAGAGAAGAUGAU	GUCGUCUUCUCCCUCUUCCGCU	Translation	[mRNA] locus=Scaffold000016:406118:406642:+	1
BrmiRC0289	Bra007606	brassinosteroid-responsive ring-h2	22	85	106	GGUGGAAGAGAGAGAAGAUGAU	GUCGUCUUCUCCCUCUUCCGCU	Translation	[mRNA] locus=Scaffold000006:4086769:4087290:-	1
BrmiRC0289	Bra004830	protein n-terminal asparagine amidohydrolase family protein	21	43	63	GGUGGAAGAGAGAGAAGAUGA	UCAUCUUCUCUCUCUUCUUCA	Cleavage	[mRNA] locus=Scaffold000004:1999513:2001278:+	1
BrmiRC0289	Bra032333	lrr receptor-like serine threonine-protein kinase rfk1	21	2362	2382	GGUGGAAGAGAGAGAAGAUGA	UCUUCUUCUUUUUCUUCCACU	Cleavage	[mRNA] locus=Scaffold000081:361308:366976:-	1
BrmiRC0289	Bra004777	concanavalin a-like lectin protein kinase-like protein	21	148	168	GGUGGAAGAGAGAGAAGAUGA	UUAACUUCUUUCUCUUUCACC	Cleavage	[mRNA] locus=Scaffold000004:1797442:1799313:+	1
BrmiRC0289	Bra015944	strictosidine synthase 3	21	24	44	GGUGGAAGAGAGAGAAGAUGA	UUCUCUUCUCUCUCUUUCGCC	Cleavage	[mRNA] locus=Scaffold000019:1595354:1598943:+	1
BrmiRC0290	Bra000501	60s acidic ribosomal protein p2-2	21	15	35	AGAACGGCGAGAAAUAAUGCA	UGCGUUCUUACUCGCCGUUUU	Cleavage	[mRNA] locus=Scaffold000001:2688143:2688790:-	1
BrmiRC0290	Bra036847	s-adenosyl-l-methionine:carboxyl methyltransferase family protein	22	577	598	AGAACGGCGAGAAAUAAUGCAU	AAGAAUGAUUUCUCGUUGUUCU	Cleavage	[mRNA] locus=Scaffold000121:464207:465234:-	1
BrmiRC0290	Bra024212	lorelei-like-gpi anchored protein 3	22	443	464	AGAACGGCGAGAAAUAAUGCAU	ACGCAUUGCUUUUCACCGUUCU	Cleavage	[mRNA] locus=Scaffold000043:1816465:1817169:-	1
BrmiRC0290	Bra034210	ankyrin repeat-containing protein	20	1144	1163	AGAACGGCGAGAAAUAAUGC	GCAUUUUUUCUUUCUGUUCU	Cleavage	[mRNA] locus=Scaffold000093:803157:805690:-	1
BrmiRC0290	Bra034363	60s acidic ribosomal protein p2-2	20	16	35	AGAACGGCGAGAAAUAAUGC	GCGUUCUUGCUCGCUGUUCU	Cleavage	[mRNA] locus=Scaffold000094:772764:773585:+	1
BrmiRC0292	Bra001373	calmodulin-domain protein kinase cdpk isoform 2	20	1254	1273	UCUGAAUCUGAACGGGUAAU	AUUACCUGAUCAGGUUCAGA	Cleavage	[mRNA] locus=Scaffold000001:7277860:7283088:-	1
BrmiRC0292	Bra012404	uncharacterized protein	20	418	437	UCUGAAUCUGAACGGGUAAU	UUUGCUCAUUCAGAUUCAGA	Cleavage	[mRNA] locus=Scaffold000012:3554457:3555339:-	1
BrmiRC0292	Bra017394	phosphate transporter pho1-5	22	533	554	UCUGAAUCUGAACGGGUAAUAU	AGAUGACCCGUUUAGCUUCAGA	Cleavage	[mRNA] locus=Scaffold000022:607502:613678:+	1
BrmiRC0292	Bra027586	phloem protein 2-a8	20	507	526	UCUGAAUCUGAACGGGUAAU	AUUAGUCGUUGAGAUUCAGA	Translation	[mRNA] locus=Scaffold000056:1185941:1187666:-	1
BrmiRC0292	Bra024691	pho1-like protein	23	1238	1260	UCUGAAUCUGAACGGGUAAUAUA	UGAAUUACCCUUUCAUAUUCGGG	Cleavage	[mRNA] locus=Scaffold000045:1221814:1228276:-	1
BrmiRC0293	Bra020098	ribosomal protein s8	20	321	340	AUCGCUGGUUGAUAGGAGCA	UGCUCCUUUCAAGCAGUGGU	Cleavage	[mRNA] locus=Scaffold000030:295972:297209:-	1
BrmiRC0293	Bra006553	40s ribosomal protein s8	20	321	340	AUCGCUGGUUGAUAGGAGCA	UGCUCCUUUCAAGCAGUGGU	Cleavage	[mRNA] locus=Scaffold000005:4013893:4015793:-	1
BrmiRC0293	Bra014620	polygalacturonase adpg1	20	861	879	AUCGCUGGUUGAUAGGAGCA	UGCUCCUGU-GACCAGCGAU	Translation	[mRNA] locus=Scaffold000016:1589408:1600666:+	1
BrmiRC0294	Bra036631	e3 ubiquitin-protein ligase atl31	20	502	521	UUCGGUUCGAUCGGUUCGGU	GCUGAACCGGUCGAACCGGA	Cleavage	[mRNA] locus=Scaffold000118:580788:581840:-	1
BrmiRC0294	Bra014155	zinc knuckle containing protein	21	420	440	UUCGGUUCGAUCGGUUCGGUU	GACCGAACCGACCGAACCGAC	Translation	[mRNA] locus=Scaffold000015:1991869:1993000:+	1
BrmiRC0294	Bra020591	e3 ubiquitin-protein ligase atl31	21	555	575	UUCGGUUCGAUCGGUUCGGUU	AGCUGGGCCGGUCGAACCGGA	Cleavage	[mRNA] locus=Scaffold000031:828508:829653:-	1
BrmiRC0294	Bra025946	integral membrane protein	20	93	112	UUCGGUUCGAUCGGUUCGGU	UCUGAACCGAUUGAACCGGA	Cleavage	[mRNA] locus=Scaffold000050:275063:278060:+	1
BrmiRC0294	Bra039454	e3 ubiquitin-protein ligase atl6	21	537	557	UUCGGUUCGAUCGGUUCGGUU	AGACGAAUCGGUCGAACCGGA	Cleavage	[mRNA] locus=Scaffold000165:197611:198771:-	1
BrmiRC0294	Bra009960	e3 ubiquitin-protein ligase atl31	21	528	548	UUCGGUUCGAUCGGUUCGGUU	GACUGAACCUGUCGAACCGGA	Cleavage	[mRNA] locus=Scaffold000009:1942217:1943131:-	1
BrmiRC0294	Bra032198	adenylate kinase family protein	21	193	213	UUCGGUUCGAUCGGUUCGGUU	GACCGAACUGACCGAACUGGA	Translation	[mRNA] locus=Scaffold000080:101045:101696:+	1
BrmiRC0294	Bra015165	aconitate hydratase 2	21	2656	2676	UUCGGUUCGAUCGGUUCGGUU	GACCGAAUUGACCGAACUGGA	Translation	[mRNA] locus=Scaffold000017:2931673:2946119:+	1
BrmiRC0294	Bra026673	phosphoinositide phosphatase family protein	21	133	153	UUCGGUUCGAUCGGUUCGGUU	GAUCGAACCGAUCCAAACGAA	Cleavage	[mRNA] locus=Scaffold000053:4889:9716:-	1
BrmiRC0294	Bra009962	zinc finger family protein	21	483	503	UUCGGUUCGAUCGGUUCGGUU	GGCUGAACCUGUCGAACCGGA	Cleavage	[mRNA] locus=Scaffold000009:1968538:1969490:-	1
BrmiRC0295	Bra020933	uncharacterized protein	20	320	339	GGUGAGGUAGUAGGACGCGG	CCGCGUCUUACAACUUCGUC	Translation	[mRNA] locus=Scaffold000032:927193:929024:-	1
BrmiRC0300	Bra005124	dna binding protein	20	700	719	UGGGUGCUGUUGAGUGUGGG	GCCACAUUCAACAGCAUUCA	Cleavage	[mRNA] locus=Scaffold000004:3555616:3557088:+	1
BrmiRC0300	Bra006045	enth vhs family protein	20	43	62	UGGGUGCUGUUGAGUGUGGG	GCCAAGCUCAACAGCACUCA	Cleavage	[mRNA] locus=Scaffold000005:1736758:1738707:-	1
BrmiRC0304	Bra036438	cationic amino acid transporter 4	22	1141	1162	UCUGAGAAAACUGUGAAACGAC	GAUGUUUCACAGUUGUCUGAGA	Cleavage	[mRNA] locus=Scaffold000117:106723:109984:+	1
BrmiRC0304	Bra001029	kelch repeat-containing f-box family protein	20	499	518	UCUGAGAAAACUGUGAAACG	CGUUUCCCAGUGUUUUCAGA	Translation	[mRNA] locus=Scaffold000001:5672188:5673246:-	1
BrmiRC0304	Bra022213	serine threonine protein kinase	20	413	432	UCUGAGAAAACUGUGAAACG	UGUUUUACGGUGUUCUUAGA	Translation	[mRNA] locus=Scaffold000037:434839:438156:+	1
BrmiRC0304	Bra026000	interactor of constitutive active rops 1	20	15	34	UCUGAGAAAACUGUGAAACG	AGUUUCAGAGUUGUCUCAGA	Cleavage	[mRNA] locus=Scaffold000050:547956:549053:+	1
BrmiRC0304	Bra038493	proteinase like protein	22	657	678	UCUGAGAAAACUGUGAAACGAC	GCCGUUUGACGGUGUUCUCGGA	Translation	[mRNA] locus=Scaffold000147:295747:296823:-	1
BrmiRC0305	Bra036282	sucrose synthetase	20	269	288	ACCUUGUUUUGGUCGGACGA	CCGUUAGACCAAGACAAGGU	Cleavage	[mRNA] locus=Scaffold000114:295403:299326:-	1
BrmiRC0306	Bra013956	beta-galactosidase 12	22	271	292	GCUUAAUGUACUCGGAAGGAUC	GGUCCUUCCAAGUUCGUUAAGC	Translation	[mRNA] locus=Scaffold000014:4132494:4136757:-	1
BrmiRC0306	Bra019286	coatomer subunit beta -3	23	171	193	GCUUAAUGUACUCGGAAGGAUCU	GGCUCAUUCCGAUUACAUUAGGU	Translation	[mRNA] locus=Scaffold000027:1505366:1511542:-	1
BrmiRC0306	Bra038070	coatomer subunit beta -3	23	261	283	GCUUAAUGUACUCGGAAGGAUCU	GGCUCAUUCCGAUUACAUUAGGU	Translation	[mRNA] locus=Scaffold000138:254998:261198:+	1
BrmiRC0307	Bra017550	tcp-1 cpn60 chaperonin family protein	21	526	546	AGAGGAAAAUAUAGAGGAAUC	GGUUUCUCUGUAUUUUUUUCU	Cleavage	[mRNA] locus=Scaffold000022:1996391:2002086:-	1
BrmiRC0307	Bra028126	aspartyl protease family protein	20	18	37	AGAGGAAAAUAUAGAGGAAU	AUUUCUCUACGUUUUCCUCU	Translation	[mRNA] locus=Scaffold000060:217282:218589:+	1
BrmiRC0307	Bra019415	at3g45010 f14d17_80	20	30	49	AGAGGAAAAUAUAGAGGAAU	GUUCCUCUGUAUAUUCCUUU	Cleavage	[mRNA] locus=Scaffold000028:1723:4139:-	1
BrmiRC0307	Bra000424	cytochrome oxidase biogenesis protein	21	1162	1182	AGAGGAAAAUAUAGAGGAAUC	GAUCCUUCUAUGUCUUCCUCU	Cleavage	[mRNA] locus=Scaffold000001:2275380:2277411:+	1
BrmiRC0307	Bra040348	cytochrome oxidase biogenesis protein	21	754	774	AGAGGAAAAUAUAGAGGAAUC	GAUCCUUCUAUGUCUUCCUCU	Cleavage	[mRNA] locus=Scaffold000198:108760:110342:+	1
BrmiRC0307	Bra039479	OXA1L; OXA1L (INNER MEMBraNE PROTEIN OXA1-LIKE	21	175	195	AGAGGAAAAUAUAGAGGAAUC	GAUCCUUCUAUGUCUUCCUCU	Cleavage	[mRNA] locus=Scaffold000166:668:1278:+	1
BrmiRC0307	Bra031612	dna ligase 1	20	2131	2150	AGAGGAAAAUAUAGAGGAAU	AUUUCUCUACGUUUUCCUCG	Translation	[mRNA] locus=Scaffold000077:357541:361326:-	1
BrmiRC0307	Bra013130	cytochrome family subfamily polypeptide 22	20	63	82	AGAGGAAAAUAUAGAGGAAU	AUUCAUCUGUUUUUUUCUCU	Translation	[mRNA] locus=Scaffold000013:3612661:3614665:+	1
BrmiRC0307	Bra026062	organic cation carnitine transporter 6	20	747	766	AGAGGAAAAUAUAGAGGAAU	AUUCUACUGUAUCUUCCUCU	Cleavage	[mRNA] locus=Scaffold000050:841391:842947:-	1
BrmiRC0307	Bra005866	t-snare sed 5	20	990	1009	AGAGGAAAAUAUAGAGGAAU	GUUCCUCAUUGUUUUCCUCU	Cleavage	[mRNA] locus=Scaffold000005:986452:988535:-	1
BrmiRC0309	Bra014172	protein response regulator 19	20	1248	1267	UUAAACCAAGGGUAUUAUGG	UUAUAAUAGCAUUGGUUUAA	Translation	[mRNA] locus=Scaffold000015:2160836:2162571:+	1
BrmiRC0310	Bra009442	transcriptional activator demeter	21	228	248	AGUAAGUCGUCUGGUUUAAAU	GUUUGAACUGGACGACUUGUU	Cleavage	[mRNA] locus=Scaffold000008:3850399:3858123:-	1
BrmiRC0310	Bra016475	gdsl-like lipase acylhydrolase domain-containing protein	22	374	395	AGUAAGUCGUCUGGUUUAAAUU	AAUUACAACCAGAUGAUUUACU	Cleavage	[mRNA] locus=Scaffold000020:1010076:1012021:-	1
BrmiRC0310	Bra015296	beta-ketoacyl- synthase	22	463	484	AGUAAGUCGUCUGGUUUAAAUU	GGUUUAGGACAGAAGACUUACU	Translation	[mRNA] locus=Scaffold000018:1136126:1139271:-	1
BrmiRC0310	Bra019505	pentatricopeptide repeat-containing protein	20	352	371	AGUAAGUCGUCUGGUUUAAA	AUCAAAUCAGGCGACUUACU	Cleavage	[mRNA] locus=Scaffold000028:1331663:1333420:-	1
BrmiRC0311	Bra026682	disease resistance protein	22	537	558	UCCACCCAUACCAUACAGACCC	GGGUCUGUAUGGUAUGGGUGGA	Cleavage	[mRNA] locus=Scaffold000053:47288:49887:+	1
BrmiRC0311	Bra036045	disease resistance protein	22	537	558	UCCACCCAUACCAUACAGACCC	GGGUUUGUAUGGUAUGGGUGGA	Cleavage	[mRNA] locus=Scaffold000112:223287:224691:+	1
BrmiRC0311	Bra015597	lrr and nb-arc domain-containing disease resistance protein	22	513	534	UCCACCCAUACCAUACAGACCC	GGGUAUGUAUGGCAUGGGUGGA	Translation	[mRNA] locus=Scaffold000018:3014667:3017311:+	1
BrmiRC0311	Bra016781	cc-nbs-lrr class disease resistance protein	22	528	549	UCCACCCAUACCAUACAGACCC	GGGUCUAUACGGUAUGGGUGGA	Cleavage	[mRNA] locus=Scaffold000020:2309629:2312291:+	1
BrmiRC0311	Bra036054	disease resistance protein	22	537	558	UCCACCCAUACCAUACAGACCC	GGGUUUACAUGGUAUGGGUGGA	Cleavage	[mRNA] locus=Scaffold000112:301258:302166:-	1
BrmiRC0311	Bra027097	lrr and nb-arc domain-containing disease resistance protein	22	417	438	UCCACCCAUACCAUACAGACCC	GGGUCUGCACGGUAUGGGUGGU	Cleavage	[mRNA] locus=Scaffold000054:1034380:1037116:-	1
BrmiRC0311	Bra036995	lrr and nb-arc domain-containing disease resistance protein	22	528	549	UCCACCCAUACCAUACAGACCC	GGGUCUGCAUGGAAUGGGUGGU	Translation	[mRNA] locus=Scaffold000124:190655:193237:-	1
BrmiRC0311	Bra016311	tir-nbs-lrr class disease resistance protein	22	438	459	UCCACCCAUACCAUACAGACCC	GGGACUUUAUGGUAUGGGUGGU	Cleavage	[mRNA] locus=Scaffold000020:199699:204377:-	1
BrmiRC0311	Bra030779	disease resistance protein	22	525	546	UCCACCCAUACCAUACAGACCC	GGGUCUUUACGGGAUGGGUGGA	Translation	[mRNA] locus=Scaffold000072:1195373:1197984:-	1
BrmiRC0311	Bra030778	disease resistance protein	22	516	537	UCCACCCAUACCAUACAGACCC	GGGUAUUUACGGUAUGGGUGGA	Cleavage	[mRNA] locus=Scaffold000072:1191626:1194223:-	1
BrmiRC0311	Bra016782	disease resistance protein	22	528	549	UCCACCCAUACCAUACAGACCC	GGCUCUCUAUGGAAUGGGUGGA	Translation	[mRNA] locus=Scaffold000020:2314508:2317255:+	1
BrmiRC0311	Bra026266	glycosyl hydrolase family 5 protein	22	162	184	UCCACCCAUAC-CAUACAGACCC	GGCUCUGUAUGUGAAUGGGUGGA	Translation	[mRNA] locus=Scaffold000051:273117:274775:+	1
BrmiRC0312	Bra040148	mads-box family protein	22	179	200	AUGUAGCUCAGCAGACUUCGCU	ACCAAGGUUUGUUGAGUUACAU	Cleavage	[mRNA] locus=Scaffold000189:149638:149943:-	1
BrmiRC0312	Bra021542	myrosinase-associated protein	22	387	408	AUGUAGCUCAGCAGACUUCGCU	AUUGAAGUUUAUUGAGUUACAU	Cleavage	[mRNA] locus=Scaffold000034:1657375:1658770:+	1
BrmiRC0313	Bra005546	protein disulfide-isomerase a6	22	214	235	UUAAGACAUCAGCUACUUUCUU	GAGAAAGUGGCUAGUGUUUUGA	Translation	[mRNA] locus=Scaffold000004:6147811:6150674:+	1
BrmiRC0313	Bra001459	nudix hydrolase 16	22	196	217	UUAAGACAUCAGCUACUUUCUU	GGGAAAGUGGUUCAUGUUUUGA	Translation	[mRNA] locus=Scaffold000001:7696476:7698003:+	1
BrmiRC0314	Bra000445	pre-mrna-splicing factor atp-dependent rna helicase	23	918	940	AGUGUAGUGGCAUAAUUUUGAUA	UGUCAAAGUUGUGCCAUUAUAUU	Cleavage	[mRNA] locus=Scaffold000001:2389278:2392188:-	1
BrmiRC0314	Bra008240	prolyl oligopeptidase-like protein	23	1968	1990	AGUGUAGUGGCAUAAUUUUGAUA	UGACAGAGUUGUGCCACUUCACU	Cleavage	[mRNA] locus=Scaffold000007:2639876:2642980:+	1
BrmiRC0314	Bra031649	sugar transporter erd6	20	562	581	AGUGUAGUGGCAUAAUUUUG	CAAAAUUGUGGCAUUGCACU	Translation	[mRNA] locus=Scaffold000077:560192:563508:+	1
BrmiRC0315	Bra032111	transcription factor bhlh66	23	576	598	UGACUUGGAGAUAUAAGAGCAUA	UAAGUUCUUACAACUCCAAGUCA	Translation	[mRNA] locus=Scaffold000079:546761:549650:+	1
BrmiRC0315	Bra010031	sin-like protein	20	1847	1866	UGACUUGGAGAUAUAAGAGC	GCUCUUUUGUCUCCAAGUCG	Cleavage	[mRNA] locus=Scaffold000009:2352139:2355112:-	1
BrmiRC0315	Bra003549	protein too many mouths	22	360	381	UGACUUGGAGAUAUAAGAGCAU	ACGCUCUUACAUCUCCGAGUCC	Cleavage	[mRNA] locus=Scaffold000003:2287975:2289468:-	1
BrmiRC0315	Bra007863	basic helix-loop-helix family protein	22	598	619	UGACUUGGAGAUAUAAGAGCAU	AAGUUCUUACAACUCCAAGUCA	Translation	[mRNA] locus=Scaffold000006:5396743:5399382:+	1
BrmiRC0315	Bra028306	vascular-related nac-domain 6 protein	22	60	81	UGACUUGGAGAUAUAAGAGCAU	AGGCUGUUAUAUCUGCAAGUCC	Cleavage	[mRNA] locus=Scaffold000061:544886:545889:-	1
BrmiRC0316	Bra030917	gdsl-motif lipase 3	20	1083	1102	AUGAAGUUUUAGGAUUGUGC	GUACAAUCUCAAAGCUUUAU	Translation	[mRNA] locus=Scaffold000073:768318:770069:-	1
BrmiRC0318	Bra015659	pathogenesis-related thaumatin-like protein	21	809	829	AUGGGUUGGAGAUGGUCUUAG	UUAAGGGCAUCUCCAACCCAA	Cleavage	[mRNA] locus=Scaffold000019:216952:218399:-	1
BrmiRC0318	Bra003658	uncharacterized protein	21	104	124	AUGGGUUGGAGAUGGUCUUAG	CUAAGCCCAUUUCCAUCCCAU	Cleavage	[mRNA] locus=Scaffold000003:2842879:2843934:-	1
BrmiRC0318	Bra036633	branched-chain-amino-acid aminotransferase-like protein 2	20	383	402	AUGGGUUGGAGAUGGUCUUA	UAAGACUGUCUCUAACCCGA	Cleavage	[mRNA] locus=Scaffold000118:592515:594684:-	1
BrmiRC0318	Bra009963	branched-chain-amino-acid aminotransferase-like protein 2	20	1037	1056	AUGGGUUGGAGAUGGUCUUA	UAAGACUCUCUCUAACUCGU	Cleavage	[mRNA] locus=Scaffold000009:1977484:1980701:-	1
BrmiRC0318	Bra017774	cyclic nucleotide gated channel	21	472	492	AUGGGUUGGAGAUGGUCUUAG	UUAAGUGUAUCUCCAACUCAU	Cleavage	[mRNA] locus=Scaffold000023:1140072:1140905:+	1
BrmiRC0322	Bra026971	pentatricopeptide repeat-containing protein	22	1186	1206	UAUGAGAGUAUUAUAAAGUCAC	GUGACUU-AUAAUACUUUUAUA	Cleavage	[mRNA] locus=Scaffold000053:1389173:1391062:-	1
BrmiRC0322	Bra036649	pentatricopeptide repeat-containing protein	22	661	681	UAUGAGAGUAUUAUAAAGUCAC	GUGACUU-AUAACACUCUCAUA	Translation	[mRNA] locus=Scaffold000119:93943:95118:-	1
BrmiRC0322	Bra027726	pentatricopeptide repeat-containing protein	22	805	825	UAUGAGAGUAUUAUAAAGUCAC	GUGACGU-AUAAUACUCUCAUA	Cleavage	[mRNA] locus=Scaffold000057:793718:795250:+	1
BrmiRC0322	Bra021192	pentatricopeptide repeat-containing protein	22	976	996	UAUGAGAGUAUUAUAAAGUCAC	GUGACUU-AUACUACUCUCAUA	Translation	[mRNA] locus=Scaffold000033:821421:822935:+	1
BrmiRC0323	Bra026884	pentatricopeptide repeat-containing protein	21	1004	1024	AUAAAUCCCAAGCAUCAUCCA	UCGAUGAUGCUUGGGAUCUAU	Cleavage	[mRNA] locus=Scaffold000053:960735:962114:+	1
BrmiRC0323	Bra026836	pentatricopeptide repeat-containing protein	21	1133	1153	AUAAAUCCCAAGCAUCAUCCA	UCGAUGAUGCUUGGGAUCUAU	Cleavage	[mRNA] locus=Scaffold000053:778745:780506:+	1
BrmiRC0323	Bra031731	pentatricopeptide repeat-containing protein	21	1148	1168	AUAAAUCCCAAGCAUCAUCCA	UAGAUGAUGCUUGGGAUCUAU	Cleavage	[mRNA] locus=Scaffold000077:937320:939117:+	1
BrmiRC0323	Bra026954	pentatricopeptide repeat-containing protein	21	1577	1597	AUAAAUCCCAAGCAUCAUCCA	UCGAUGAUGCUUGGGAUCUAU	Cleavage	[mRNA] locus=Scaffold000053:1317681:1319633:-	1
BrmiRC0323	Bra016758	atp-dependent rna helicase	21	3131	3151	AUAAAUCCCAAGCAUCAUCCA	UCGAUGAUGCUUGGGAGUUAU	Cleavage	[mRNA] locus=Scaffold000020:2195350:2199257:-	1
BrmiRC0323	Bra026882	pentatricopeptide repeat-containing protein	21	1226	1246	AUAAAUCCCAAGCAUCAUCCA	UCGAUGGUGCUUGGGAUCUAU	Cleavage	[mRNA] locus=Scaffold000053:942948:944652:+	1
BrmiRC0323	Bra028874	wd repeat-containing protein	21	1469	1489	AUAAAUCCCAAGCAUCAUCCA	UGGAUGAUGUUUUGGACUUAU	Translation	[mRNA] locus=Scaffold000063:1105586:1108730:-	1
BrmiRC0323	Bra023420	uncharacterized protein	20	467	486	AUAAAUCCCAAGCAUCAUCC	GGGAGAUGUUUGGGAUUUGU	Cleavage	[mRNA] locus=Scaffold000041:532124:536145:-	1
BrmiRC0323	Bra030615	uncharacterized protein	20	114	133	AUAAAUCCCAAGCAUCAUCC	GGAUGAUGCUUUGGGUUUGG	Translation	[mRNA] locus=Scaffold000072:521789:523198:-	1
BrmiRC0323	Bra002495	disease resistance protein	20	930	949	AUAAAUCCCAAGCAUCAUCC	GAAUGAUGCUUGGGACUUGU	Cleavage	[mRNA] locus=Scaffold000002:3563226:3565865:-	1
BrmiRC0324	Bra032538	cupin family protein	22	491	512	AGAAUGAUUGUGGUGAUGACAU	ACGUCGUCAUCGUGAUCGUUCU	Cleavage	[mRNA] locus=Scaffold000082:559029:569740:-	1
BrmiRC0324	Bra020628	wrky transcription factor 48	20	879	898	AGAAUGAUUGUGGUGAUGAC	GUCAUCAUCAUCGUCAUUCU	Translation	[mRNA] locus=Scaffold000031:1119569:1121525:-	1
BrmiRC0324	Bra003674	auxin transporter-like protein 3	21	191	211	AGAAUGAUUGUGGUGAUGACA	UGACAUUACCAUACUCAUUCU	Cleavage	[mRNA] locus=Scaffold000003:2938144:2940462:+	1
BrmiRC0324	Bra034111	f-box only protein 15	21	526	546	AGAAUGAUUGUGGUGAUGACA	UAUCAUCAUCAUCAUCAUUCU	Translation	[mRNA] locus=Scaffold000093:323449:324642:-	1
BrmiRC0325	Bra030327	serine threonine-protein kinase atr	23	6979	7001	UUAGCGUAAUUUAAGAACCGGUU	GGCCGGUUCUCAAACUAUGUUAA	Translation	[mRNA] locus=Scaffold000070:1065216:1081355:-	1
BrmiRC0325	Bra014347	lung seven transmembrane receptor-like protein	21	114	134	UUAGCGUAAUUUAAGAACCGG	UUGGUACUUGGAUUAUGCUAA	Cleavage	[mRNA] locus=Scaffold000015:3494537:3496101:-	1
BrmiRC0328	Bra014647	condensin complex subunit 1	20	3418	3437	AAUAAAAGAGAAUAUGAAGU	AUUUCGUAUUCUCUUUCGUU	Cleavage	[mRNA] locus=Scaffold000016:1780052:1786179:+	1
BrmiRC0328	Bra007297	condensin complex subunit 1	20	3418	3437	AAUAAAAGAGAAUAUGAAGU	AUUUCGUAUUCUCUUUCGUU	Cleavage	[mRNA] locus=Scaffold000006:2547181:2552885:-	1
BrmiRC0329	Bra003050	oligopeptide transporter 9	21	896	916	UGGCACGGUAAAAAAUAAGCU	GGCUUAAUCUUUACCGUGCCA	Cleavage	[mRNA] locus=Scaffold000002:7110370:7113575:-	1
BrmiRC0329	Bra027505	argonaute protein group	21	194	214	UGGCACGGUAAAAAAUAAGCU	AUCAUCUUUUUUACCGUGCCA	Cleavage	[mRNA] locus=Scaffold000056:557115:557858:+	1
BrmiRC0329	Bra040720	cytochrome family subfamily polypeptide 5	21	371	391	UGGCACGGUAAAAAAUAAGCU	AGCUUCUGUUUCACCGUGCCA	Translation	[mRNA] locus=Scaffold000240:12079:13731:+	1
BrmiRC0331	Bra032927	PP7; PP7 (SERINE/THREONINE PHOSPHATASE 7); protein serine/threonine phosphatase	22	218	239	UGUAGAUUUGGGGUUGUGAUUU	AAAUCAAAACCCUAGAUCUACC	Cleavage	[mRNA] locus=Scaffold000085:10327:10782:-	1
BrmiRC0331	Bra010652	abc transporter d family member 1	20	2075	2094	UGUAGAUUUGGGGUUGUGAU	AUCACAAACCCAAAUUUGCA	Cleavage	[mRNA] locus=Scaffold000010:2569155:2577335:-	1
BrmiRC0331	Bra034004	zinc finger family protein	20	750	769	UGUAGAUUUGGGGUUGUGAU	AUCACAGCCUCAAAUCUCUA	Cleavage	[mRNA] locus=Scaffold000092:625159:626802:-	1
BrmiRC0332	Bra027391	root hair defective 3 gtp-binding protein rhd3	22	2103	2124	UUUGGUCGAUAGUGAAAGAAGU	ACUUCUUUCAUUGUCAACCAAG	Cleavage	[mRNA] locus=Scaffold000055:1202033:1206696:+	1
BrmiRC0332	Bra011245	wall-associated receptor kinase-like 17	21	404	424	UUUGGUCGAUAGUGAAAGAAG	CUUUUUUUAUUGACGACCAAA	Translation	[mRNA] locus=Scaffold000011:1254001:1256606:-	1
BrmiRC0333	Bra033646	lipin family protein	23	1581	1603	UAGGUUUCUUAUUUCGUUUGACA	UGUUGACCGAAAUGAGAAACCUG	Cleavage	[mRNA] locus=Scaffold000089:434449:437813:-	1
BrmiRC0333	Bra012860	rio kinase 2	22	654	675	UAGGUUUCUUAUUUCGUUUGAC	GUCAAAUGAAGAAGGAAACCUA	Translation	[mRNA] locus=Scaffold000013:2019700:2022454:-	1
BrmiRC0333	Bra036823	rio kinase 2	22	1062	1083	UAGGUUUCUUAUUUCGUUUGAC	GUCAAAUGAAGAAGGAAACCUA	Translation	[mRNA] locus=Scaffold000121:294852:297505:-	1
BrmiRC0333	Bra001919	amp-dependent synthetase and ligase family protein	23	851	873	UAGGUUUCUUAUUUCGUUUGACA	UGUUACACCAGAUAAGAAACCUA	Cleavage	[mRNA] locus=Scaffold000001:10571826:10576348:+	1
BrmiRC0333	Bra035184	tetratricopeptide repeat-containing protein	23	1878	1900	UAGGUUUCUUAUUUCGUUUGACA	UGGCAAACGAAAUGUGAAACCUG	Translation	[mRNA] locus=Scaffold000101:775025:781286:+	1
BrmiRC0333	Bra008474	tetratricopeptide repeat-containing protein	23	3006	3028	UAGGUUUCUUAUUUCGUUUGACA	UGGCAAACGGAAUGUGAAACCUG	Translation	[mRNA] locus=Scaffold000007:4486160:4494578:+	1
BrmiRC0333	Bra011791	spt2 chromatin protein	20	879	898	UAGGUUUCUUAUUUCGUUUG	GAAACGAAGUGAGAAACUUG	Cleavage	[mRNA] locus=Scaffold000011:3880217:3881597:-	1
BrmiRC0334	Bra032634	centromere-specific h3 variant protein	21	252	272	UUGGUGAUAAUUGGAUUGGCA	UGUUGAUCCAGUUGUCACCAA	Cleavage	[mRNA] locus=Scaffold000082:980669:983923:+	1
BrmiRC0334	Bra028209	binding / protein binding	20	811	830	UUGGUGAUAAUUGGAUUGGC	GCCAAUUCAAUUAUCACAAA	Cleavage	[mRNA] locus=Scaffold000060:967655:969319:-	1
BrmiRC0334	Bra028513	gdsl-motif lipase hydrolase family protein	21	1035	1055	UUGGUGAUAAUUGGAUUGGCA	UGCCAAUCUCAUUGUUGCCAA	Cleavage	[mRNA] locus=Scaffold000062:808081:810854:-	1
BrmiRC0334	Bra034705	serine acetyltransferase 3	21	283	303	UUGGUGAUAAUUGGAUUGGCA	UACCGAUCCGGUUAUCAUCAA	Cleavage	[mRNA] locus=Scaffold000098:130024:131205:+	1
BrmiRC0334	Bra040997	uncharacterized protein	20	293	312	UUGGUGAUAAUUGGAUUGGC	AUCAAUCCAAUGAUCACCAA	Translation	[mRNA] locus=Scaffold000364:16899:17255:-	1
BrmiRC0334	Bra038297	SAMDC; SAMDC (S-ADENOSYLMETHIONINE DECARBOXYLASE); adenosylmethionine decarboxylase	20	187	206	UUGGUGAUAAUUGGAUUGGC	GCCAAUCCAAUUGUUCUCAA	Cleavage	[mRNA] locus=Scaffold000143:305967:307164:-	1
BrmiRC0334	Bra034620	4-hydroxy-3-methylbut-2-enyl diphosphate reductase	20	1528	1547	UUGGUGAUAAUUGGAUUGGC	AUCAAUACAAUUAUCAUCAA	Cleavage	[mRNA] locus=Scaffold000097:544728:547757:-	1
BrmiRC0336	Bra005394	fatty acid hydroxylase 1	23	392	414	AGAGAUGGGUUGGAGAUGGUCUA	UGGACCAUCUUCGACUCGUCUUU	Cleavage	[mRNA] locus=Scaffold000004:5196478:5197719:-	1
BrmiRC0336	Bra031763	mlo-like protein 2	23	1392	1414	AGAGAUGGGUUGGAGAUGGUCUA	UGGCUCAUCUCCAAUCCAUCUCC	Cleavage	[mRNA] locus=Scaffold000077:1101574:1104948:-	1
BrmiRC0336	Bra039721	dna-directed rna polymerase ii subunit g	22	507	528	AGAGAUGGGUUGGAGAUGGUCU	GGACUAUCUUGGACCCAUCUCU	Cleavage	[mRNA] locus=Scaffold000174:170142:170678:+	1
BrmiRC0336	Bra040936	uncharacterized protein	21	105	125	AGAGAUGGGUUGGAGAUGGUC	GGCAAUCUCCAACUCAUUUUU	Cleavage	[mRNA] locus=Scaffold000318:21731:22015:+	1
BrmiRC0336	Bra040935	uncharacterized protein	21	186	206	AGAGAUGGGUUGGAGAUGGUC	GGCAAUCUCCAACUCAUUUUU	Cleavage	[mRNA] locus=Scaffold000318:17124:17489:+	1
BrmiRC0336	Bra013645	pentatricopeptide repeat-containing protein	20	95	114	AGAGAUGGGUUGGAGAUGGU	ACCAUCUCGAACCCAUCUUA	Cleavage	[mRNA] locus=Scaffold000014:2278438:2280189:+	1
BrmiRC0336	Bra040679	f-box protein	20	151	170	AGAGAUGGGUUGGAGAUGGU	AUCACCUCCGACCCAUCUUU	Cleavage	[mRNA] locus=Scaffold000232:49540:50652:-	1
BrmiRC0336	Bra034523	primary amine oxidase	20	9	28	AGAGAUGGGUUGGAGAUGGU	ACCAUCUUUGGCUCGUCUCU	Cleavage	[mRNA] locus=Scaffold000096:848080:852002:-	1
BrmiRC0338	Bra000503	vacuolar sorting protein 4b	21	521	541	UAGCCAAGGAUGACUUGCCUG	CAGGGAAGUCCUACUUGGCUA	Translation	[mRNA] locus=Scaffold000001:2692527:2694927:-	1
BrmiRC0343	Bra023208	ribosomal l5e family protein	22	72	93	AGAAGAAAAAUGACCUGCUGAA	UUCAGUAUGUCGAUUUUCUUCU	Translation	[mRNA] locus=Scaffold000040:934404:935515:-	1
BrmiRC0343	Bra031966	fmn binding protein	21	139	159	AGAAGAAAAAUGACCUGCUGA	UCAGCAGCUCAGUCUUCUUCU	Translation	[mRNA] locus=Scaffold000078:958379:960574:+	1
BrmiRC0345	Bra014504	gaga-binding transcriptional activator	21	585	605	UUGAGCCGUGCCAAUAUCUCU	AGAGAUGAUGGUGCGGCUUAA	Cleavage	[mRNA] locus=Scaffold000016:848260:849252:+	1
BrmiRC0345	Bra025797	hypothetical protein ARALYDRAFT_356991 [Arabidopsis lyrata subsp. lyrata]	20	322	341	UUGAGCCGUGCCAAUAUCUC	GAGAUGUUGGUGCGGCUUAC	Cleavage	[mRNA] locus=Scaffold000049:934608:936326:+	1
BrmiRC0345	Bra031742	1-phosphatidylinositol-4-phosphate 5-kinase	20	1631	1650	UUGAGCCGUGCCAAUAUCUC	UAGACGUUGGCAUGGCUCAA	Cleavage	[mRNA] locus=Scaffold000077:986439:989266:+	1
BrmiRC0345	Bra031310	udp-glucoronosyl udp-glucosyl transferase family protein	21	285	305	UUGAGCCGUGCCAAUAUCUCU	GGAGAUUUUGGAAUGGCUCGA	Translation	[mRNA] locus=Scaffold000075:700666:701616:-	1
BrmiRC0346	Bra006090	sucrose phosphate synthase	20	387	406	UCGGAAACUCGCUAGGCGCA	UGUGCCUGGUGAGAUUCCGA	Cleavage	[mRNA] locus=Scaffold000005:1946332:1950683:+	1
BrmiRC0346	Bra030564	math domain-containing protein	20	735	754	UCGGAAACUCGCUAGGCGCA	UGGGCCUGGUGGGUUUUCGA	Cleavage	[mRNA] locus=Scaffold000072:293158:301485:-	1
BrmiRC0347	Bra038881	methyltransferase pmt27	21	1600	1620	AAGCUGAGUCUUAUGUUCGUC	GAUGAACAUGAGGCUCAGGUU	Cleavage	[mRNA] locus=Scaffold000154:183828:187352:+	1
BrmiRC0347	Bra013599	potassium channel	21	822	842	AAGCUGAGUCUUAUGUUCGUC	GAAGGACAUAAGAUUCAGCUA	Cleavage	[mRNA] locus=Scaffold000014:2008239:2013572:-	1
BrmiRC0347	Bra002877	pentatricopeptide repeat-containing protein	20	2159	2178	AAGCUGAGUCUUAUGUUCGU	AGGAACAUAAGACUGAGCUU	Cleavage	[mRNA] locus=Scaffold000002:5783883:5786357:+	1
BrmiRC0347	Bra023822	uncharacterized protein	21	1525	1545	AAGCUGAGUCUUAUGUUCGUC	GAUGAACAGAUGGCUCAGCUU	Translation	[mRNA] locus=Scaffold000042:903168:905346:-	1
BrmiRC0347	Bra024268	peroxidase atp3a homolog	21	334	354	AAGCUGAGUCUUAUGUUCGUC	GAAGAAGCUAAGACUCAGCUU	Cleavage	[mRNA] locus=Scaffold000044:170318:171966:-	1
BrmiRC0349	Bra012520	polygalacturonase qrt3	22	40	61	UAAUAUCGUUUAUACCCUUAAU	AUGGAGGGUAUAAAUGAUAUUG	Cleavage	[mRNA] locus=Scaffold000013:76779:78285:+	1
BrmiRC0349	Bra019212	ubiquitin-associated zinc-finger and pb1 domain-containing protein	20	372	391	UAAUAUCGUUUAUACCCUUA	GAAGGGGAUAAAUGAUGUUA	Cleavage	[mRNA] locus=Scaffold000027:1052516:1055344:-	1
BrmiRC0349	Bra011392	homeobox-leucine zipper protein athb-8	22	1246	1267	UAAUAUCGUUUAUACCCUUAAU	AGUGAUGGUAUAGAUGAUGUUA	Cleavage	[mRNA] locus=Scaffold000011:1991188:1995620:-	1
BrmiRC0349	Bra035422	phospholipid-transporting atpase 3	20	1800	1819	UAAUAUCGUUUAUACCCUUA	UGAUGGUAUGGACGAUGUUA	Cleavage	[mRNA] locus=Scaffold000105:202763:211066:-	1
BrmiRC0349	Bra021545	phosphatidylinositol-4-phosphate 5-kinase family protein	20	4125	4144	UAAUAUCGUUUAUACCCUUA	UGUGGGUAUAAAUGAUGUUG	Cleavage	[mRNA] locus=Scaffold000034:1680319:1686549:+	1
BrmiRC0349	Bra017897	phospholipid-transporting atpase 3	20	3651	3670	UAAUAUCGUUUAUACCCUUA	UGAUGGUAUGGACGAUGUUA	Cleavage	[mRNA] locus=Scaffold000023:2215409:2228478:-	1
BrmiRC0351	Bra038814	uncharacterized protein	22	100	121	UAUUUUGAAACAGAGGGAGUAU	GUAUUCCCUCUGUUUCUAAAUG	Cleavage	[mRNA] locus=Scaffold000153:12756:13712:+	1
BrmiRC0351	Bra007101	zim17-type zinc finger protein	20	66	85	UAUUUUGAAACAGAGGGAGU	GCUUCCUCUGUUUCAAGGUA	Cleavage	[mRNA] locus=Scaffold000006:1423386:1424284:+	1
BrmiRC0351	Bra033032	early nodule-specific protein	20	1410	1429	UAUUUUGAAACAGAGGGAGU	AUUCCCUCUGUUUCAAUAUA	Cleavage	[mRNA] locus=Scaffold000085:658218:660220:+	1
BrmiRC0351	Bra021498	kinase family protein	21	1163	1183	UAUUUUGAAACAGAGGGAGUA	UAGUCUCUCUGUUUCAAGAUC	Cleavage	[mRNA] locus=Scaffold000034:1377739:1381809:+	1
BrmiRC0351	Bra027555	fad-binding and bbe domain-containing protein	20	1363	1382	UAUUUUGAAACAGAGGGAGU	ACUCCUUAUGUUUCAAAAUC	Cleavage	[mRNA] locus=Scaffold000056:966398:967999:-	1
BrmiRC0351	Bra035192	uncharacterized protein	23	833	855	UAUUUUGAAACAGAGGGAGUAUA	UCUACGCCCUCAGUUUCAAGGUA	Cleavage	[mRNA] locus=Scaffold000101:810657:811939:+	1
BrmiRC0353	Bra001566	leucine-rich repeat transmembrane protein kinase	20	1078	1097	UAGAAAGGUUUUGGACAUGU	AUAUGUCCAAAGACUUUCUA	Cleavage	[mRNA] locus=Scaffold000001:8321544:8328459:+	1
BrmiRC0353	Bra027302	leucine-rich repeat family protein	21	672	692	UAGAAAGGUUUUGGACAUGUA	UAUAUGUCCCAAAACUUUCUA	Cleavage	[mRNA] locus=Scaffold000055:729227:738973:-	1
BrmiRC0353	Bra013017	zinc finger family protein	21	7244	7264	UAGAAAGGUUUUGGACAUGUA	UCCAUGUCAAAAAUCUUUCUG	Cleavage	[mRNA] locus=Scaffold000013:2920905:2937933:+	1
BrmiRC0353	Bra007171	noc2p family protein	20	992	1011	UAGAAAGGUUUUGGACAUGU	ACAUGUACAAAGCCUUACUA	Cleavage	[mRNA] locus=Scaffold000006:1796885:1799584:+	1
BrmiRC0353	Bra021579	leucine-rich repeat transmembrane protein kinase	20	1186	1205	UAGAAAGGUUUUGGACAUGU	GCAUGUCCUAAAACUUUCUA	Cleavage	[mRNA] locus=Scaffold000034:1940791:1946855:+	1
BrmiRC0353	Bra027306	leucine-rich repeat transmembrane protein kinase	21	897	917	UAGAAAGGUUUUGGACAUGUA	UAAAUGUCCCAAAACUUUCUA	Cleavage	[mRNA] locus=Scaffold000055:763399:770726:-	1
BrmiRC0353	Bra027307	leucine-rich repeat transmembrane protein kinase	21	1182	1202	UAGAAAGGUUUUGGACAUGUA	UAAAUGUCCCAAAACUUUCUA	Cleavage	[mRNA] locus=Scaffold000055:774922:781636:-	1
BrmiRC0355	Bra023719	mate efflux domain-containing protein	21	622	642	AUAUGUGAUGCUGAGAUUAAU	AUUAAUAUUGGUAUCGCAUAU	Cleavage	[mRNA] locus=Scaffold000042:7804:10242:+	1
BrmiRC0355	Bra008174	lysocardiolipin and lysophospholipid acyltransferase	22	1038	1059	AUAUGUGAUGCUGAGAUUAAUA	UGUUGGUCUAAGCUUCACAUAU	Translation	[mRNA] locus=Scaffold000007:2211605:2212842:+	1
BrmiRC0355	Bra019051	abc transporter family protein	21	1432	1452	AUAUGUGAUGCUGAGAUUAAU	AUUUUUCUCAUCAUCACAUAU	Translation	[mRNA] locus=Scaffold000027:173254:175840:+	1
BrmiRC0357	Bra005087	sodium bile acid symporter-like protein	21	347	367	AUAGAGAUGGGUUGGAGAUGC	GCAUCUUCAAGCCAUCUCUGG	Translation	[mRNA] locus=Scaffold000004:3364680:3367077:-	1
BrmiRC0357	Bra017351	erd12 protein	21	18	38	AUAGAGAUGGGUUGGAGAUGC	GUCUCUCCAAUCCAUCUCUAC	Cleavage	[mRNA] locus=Scaffold000022:155555:156415:-	1
BrmiRC0357	Bra011015	lag1 longevity assurance homolog 3	20	789	808	AUAGAGAUGGGUUGGAGAUG	CAUUUUCAACACAUUUCUAU	Translation	[mRNA] locus=Scaffold000010:4374494:4375988:-	1
BrmiRC0357	Bra009791	uncharacterized protein	20	6876	6895	AUAGAGAUGGGUUGGAGAUG	CAUCUUUGUCCCAUUUCUAU	Cleavage	[mRNA] locus=Scaffold000009:919573:938058:-	1
BrmiRC0357	Bra006452	tir-nbs-lrr class disease resistance protein	20	4802	4821	AUAGAGAUGGGUUGGAGAUG	CAUCUCAAAACCAUCUUUAU	Translation	[mRNA] locus=Scaffold000005:3550082:3558713:-	1
BrmiRC0357	Bra036977	rhg4-like receptor kinase ii	20	11	30	AUAGAGAUGGGUUGGAGAUG	CAUCACCAACACAUCUCUGU	Translation	[mRNA] locus=Scaffold000124:72884:75865:-	1
BrmiRC0357	Bra025916	glycosyl hydrolase family 81 protein	20	213	232	AUAGAGAUGGGUUGGAGAUG	CAUCUCGUACCCAUCUCUGU	Cleavage	[mRNA] locus=Scaffold000050:118975:121938:+	1
BrmiRC0357	Bra039662	mitochondrial nad-dependent malate dehydrogenase	20	159	178	AUAGAGAUGGGUUGGAGAUG	CGUCUCUAGCCUCUCUCUAU	Cleavage	[mRNA] locus=Scaffold000173:75965:77472:-	1
BrmiRC0358	Bra030215	spt2 chromatin protein	20	47	66	UUUAUCAUCGUUGUAAUAGC	ACUAUUACAGCGAUGAUAAU	Cleavage	[mRNA] locus=Scaffold000070:246893:249074:-	1
BrmiRC0358	Bra021849	uncharacterized protein	20	287	306	UUUAUCAUCGUUGUAAUAGC	GCUAUUGCAGCGAUGAUGAU	Cleavage	[mRNA] locus=Scaffold000035:1566447:1567605:-	1
BrmiRC0358	Bra017176	sodium-and lithium-tolerant 1	20	280	299	UUUAUCAUCGUUGUAAUAGC	GCUAAUACAACGAUGGUGAA	Cleavage	[mRNA] locus=Scaffold000021:1704291:1708873:+	1
BrmiRC0358	Bra011607	nucleotide-sugar transporter family protein	21	855	875	UUUAUCAUCGUUGUAAUAGCA	UGCUGUUUCAAUGGUGAUGAA	Cleavage	[mRNA] locus=Scaffold000011:2935793:2938349:+	1
BrmiRC0358	Bra039923	spt2 chromatin protein	20	50	69	UUUAUCAUCGUUGUAAUAGC	ACUAUUACAGUGAUGAUAAU	Cleavage	[mRNA] locus=Scaffold000182:17638:19891:+	1
BrmiRC0358	Bra025858	pyrophosphate-dependent phosphofructokinase alpha subunit	20	1447	1466	UUUAUCAUCGUUGUAAUAGC	CCUAUUACAGCGAUGAUGAC	Cleavage	[mRNA] locus=Scaffold000049:1364487:1368273:-	1
BrmiRC0358	Bra004489	transcription factor pil1	20	743	762	UUUAUCAUCGUUGUAAUAGC	ACUGUUACAAGGAUGAUAAG	Translation	[mRNA] locus=Scaffold000004:409883:411779:+	1
BrmiRC0359	Bra038481	autophagy-related protein 8f	23	13	35	AGUUUUUGCGGUUGGUAGCGGUU	AAACGCUGUCAACCGCAAAAGCU	Cleavage	[mRNA] locus=Scaffold000147:236148:236721:-	1
BrmiRC0359	Bra013330	uncharacterized protein	23	115	137	AGUUUUUGCGGUUGGUAGCGGUU	AGCCGCUACGAGUCGCAAAAACG	Cleavage	[mRNA] locus=Scaffold000014:476832:477422:+	1
BrmiRC0359	Bra002081	2-oxoglutarate and fe -dependent oxygenase-like protein	21	27	47	AGUUUUUGCGGUUGGUAGCGG	UCGCUACCAACCGCGAAAAUC	Cleavage	[mRNA] locus=Scaffold000002:1164007:1165843:+	1
BrmiRC0359	Bra002118	c2 domain-containing protein	23	1010	1032	AGUUUUUGCGGUUGGUAGCGGUU	GAUCGCUACCAACCUCGGGAACU	Translation	[mRNA] locus=Scaffold000002:1445678:1448830:+	1
BrmiRC0359	Bra006209	uncharacterized protein	23	1293	1315	AGUUUUUGCGGUUGGUAGCGGUU	AUCUGAUAUCAACCGUAAAAAUU	Cleavage	[mRNA] locus=Scaffold000005:2529076:2530721:+	1
BrmiRC0359	Bra038178	ATROPGEF7, ROPGEF7; ROPGEF7; Rho guanyl-nucleotide exchange factor	23	483	504	AGUUUUUGCGGUUGGUAGCGGUU	AGCCGC-ACCAACCUCAAAAACU	Translation	[mRNA] locus=Scaffold000141:16135:18968:-	1
BrmiRC0363	Bra028501	ring u-box domain-containing protein	21	1497	1517	AAGUUUAAGUAGGCCGGGCCA	UGGUCAGGAUUACUUAAACUU	Cleavage	[mRNA] locus=Scaffold000062:719936:723386:-	1
BrmiRC0365	Bra002275	uncharacterized protein	20	846	865	AGAAGAUGUACGUAGAGGCU	UGCUUCUGUGUACAUUUUCU	Cleavage	[mRNA] locus=Scaffold000002:2245702:2247227:-	1
BrmiRC0365	Bra040191	endoribonuclease [Arabidopsis lyrata subsp. lyrata]	21	1851	1871	AGAAGAUGUACGUAGAGGCUU	GAGAUUCUGUGUAUAUCUUCU	Cleavage	[mRNA] locus=Scaffold000191:44371:47483:+	1
BrmiRC0365	Bra031207	uncharacterized protein	20	36	54	AGAAGAUGUACGUAGAGGCU	AGUUUCUACG-ACAUCUUCU	Translation	[mRNA] locus=Scaffold000074:1130340:1130676:+	1
BrmiRC0365	Bra036256	transcription factor une12	20	632	651	AGAAGAUGUACGUAGAGGCU	AGCCUCCAGAUACAUCUUCU	Translation	[mRNA] locus=Scaffold000114:133277:134997:+	1
BrmiRC0366	Bra030558	uncharacterized protein	20	1382	1401	UAAAAAACCAAGAGACGUCU	AGACGUCUCUUGGUUCCUUA	Cleavage	[mRNA] locus=Scaffold000072:263007:267252:+	1
BrmiRC0367	Bra034931	glutamate receptor	20	2507	2526	GAAGAGAGUGAGCACACAUG	CAUGUGUCCUCGCUCUCUUC	Cleavage	[mRNA] locus=Scaffold000099:717485:720674:-	1
BrmiRC0367	Bra040073	udp-n-acetylglucosamine udp-glucose gdp-mannose transporter	21	811	831	GAAGAGAGUGAGCACACAUGG	UCGUGUGUGCUGGCUUUCUUC	Translation	[mRNA] locus=Scaffold000187:42537:45074:-	1
BrmiRC0367	Bra023959	udp-sugar transporter-like protein	21	808	828	GAAGAGAGUGAGCACACAUGG	UCGUGUGUGUUGGCUUUCUUC	Translation	[mRNA] locus=Scaffold000043:85361:87213:+	1
BrmiRC0367	Bra012469	phospholipid-translocating atpase	20	2747	2766	GAAGAGAGUGAGCACACAUG	CAUUUGGGUUCACUCUCUUC	Cleavage	[mRNA] locus=Scaffold000012:4056574:4061465:-	1
BrmiRC0367	Bra013524	kinase family protein	21	168	188	GAAGAGAGUGAGCACACAUGG	CCUUGUCUCCUCACUCUCUUC	Cleavage	[mRNA] locus=Scaffold000014:1566779:1570058:-	1
BrmiRC0367	Bra003305	squamosa-promoter binding protein	21	560	580	GAAGAGAGUGAGCACACAUGG	CCAGCUGUGCUCUCUCUCUUC	Translation	[mRNA] locus=Scaffold000003:1052993:1054239:-	1
BrmiRC0368	Bra003602	protein sombrero	21	273	293	GCUGGAGUAGCUCAGUUGGUU	AACCAACCGGGCUACUGCAGC	Cleavage	[mRNA] locus=Scaffold000003:2563107:2565275:+	1
BrmiRC0368	Bra029975	u-box domain-containing protein	21	1244	1264	GCUGGAGUAGCUCAGUUGGUU	GGUCAGCUGAGCUACUCAAGC	Cleavage	[mRNA] locus=Scaffold000068:905939:907270:-	1
BrmiRC0368	Bra032168	uncharacterized protein	20	150	169	GCUGGAGUAGCUCAGUUGGU	AUCGGCUGAGCCACUCCAGC	Translation	[mRNA] locus=Scaffold000079:980864:981115:-	1
BrmiRC0368	Bra005116	hypothetical protein 31.t00031 [Brassica oleracea]	21	233	254	GCUGGAGU-AGCUCAGUUGGUU	AACCAACUGAUCUCACUCCAGC	Translation	[mRNA] locus=Scaffold000004:3512128:3512940:-	1
BrmiRC0368	Bra003013	dna-directed rna polymerase ii-like protein	20	319	338	GCUGGAGUAGCUCAGUUGGU	CCUAACGGAGCUGCUCCAGC	Cleavage	[mRNA] locus=Scaffold000002:6740850:6741476:-	1
BrmiRC0368	Bra022251	protein kinase family protein	20	3475	3494	GCUGGAGUAGCUCAGUUGGU	AUCAAUUGGGAUACUCUAGC	Translation	[mRNA] locus=Scaffold000037:641506:647605:-	1
BrmiRC0369	Bra008433	protein kinase-like protein	20	1537	1556	UUACUCUAUAUUUCACUCCU	GGGAGUGAGAUGUGGAGUGG	Cleavage	[mRNA] locus=Scaffold000007:4225165:4227192:-	1
BrmiRC0369	Bra005300	f-box family protein	20	709	728	UUACUCUAUAUUUCACUCCU	AGGAGUGUAAUGGAGGGUAA	Cleavage	[mRNA] locus=Scaffold000004:4625664:4626605:-	1
BrmiRC0369	Bra017261	f-box protein	20	751	770	UUACUCUAUAUUUCACUCCU	AGGAGUGUAAUGGAGGGUAA	Cleavage	[mRNA] locus=Scaffold000021:2200493:2201443:-	1
BrmiRC0370	Bra011776	btb and taz domain protein 5	23	932	954	GCGGAUGCGCGGGUCAAGCUCUA	UUGAGCUUCACUCGCGUAUCUGC	Cleavage	[mRNA] locus=Scaffold000011:3761057:3762468:-	1
BrmiRC0371	Bra036272	at4g02380 t14p8_2	23	2	24	AGAGCUAGAGAGAGAGUGAGCUA	UGGCUCGUUCUCUCUCUAGCGUU	Cleavage	[mRNA] locus=Scaffold000114:221923:222314:+	1
BrmiRC0371	Bra024897	atp binding	21	1768	1788	AGAGCUAGAGAGAGAGUGAGC	GCUCACUCUUCCUCUGGCUCU	Translation	[mRNA] locus=Scaffold000046:783443:785655:+	1
BrmiRC0371	Bra020498	nucleotide-sugar transporter family protein	20	288	307	AGAGCUAGAGAGAGAGUGAG	CUCACUCUCCCUCUGGCUCU	Translation	[mRNA] locus=Scaffold000031:273337:274377:+	1
BrmiRC0371	Bra009838	nucleotide-sugar transporter family protein	20	288	307	AGAGCUAGAGAGAGAGUGAG	CUCACUCUCCCUCUGGCUCU	Translation	[mRNA] locus=Scaffold000009:1243488:1244528:+	1
BrmiRC0371	Bra010909	sphingosine-1-phosphate lyase	20	112	131	AGAGCUAGAGAGAGAGUGAG	GUCACUCUCUUUCUAGCUCA	Cleavage	[mRNA] locus=Scaffold000010:3845460:3848883:-	1
BrmiRC0371	Bra010597	cytochrome p450 monooxygenase-like protein	21	15	35	AGAGCUAGAGAGAGAGUGAGC	GAUUAUUCUCUCUUUAGCUCU	Cleavage	[mRNA] locus=Scaffold000010:2206969:2209178:+	1
BrmiRC0371	Bra006005	topless-related protein 1	22	2666	2687	AGAGCUAGAGAGAGAGUGAGCU	GGCUUGCUUUCUCACUGGCUCU	Translation	[mRNA] locus=Scaffold000005:1581063:1586625:+	1
BrmiRC0371	Bra006006	wd repeat-containing	22	2387	2408	AGAGCUAGAGAGAGAGUGAGCU	GGCUUGCUUUCUCACUGGCUCU	Translation	[mRNA] locus=Scaffold000005:1587064:1593449:+	1
BrmiRC0371	Bra040097	af284500_1vernalization 2 protein	23	1372	1394	AGAGCUAGAGAGAGAGUGAGCUA	UAUCUCUCUCUCUCUUUAUCUCU	Cleavage	[mRNA] locus=Scaffold000188:80956:83891:-	1
BrmiRC0371	Bra034256	phosphate phosphoenolpyruvate translocator protein	20	288	307	AGAGCUAGAGAGAGAGUGAG	CUCGCUCUCCCUCUGGCUCU	Translation	[mRNA] locus=Scaffold000094:61550:62587:+	1
BrmiRC0371	Bra017305	mannan synthase 7	20	206	225	AGAGCUAGAGAGAGAGUGAG	CUCUCUCUCUCUCUAACUCU	Cleavage	[mRNA] locus=Scaffold000021:2449151:2453031:-	1
BrmiRC0371	Bra013649	hypothetical protein ARALYDRAFT_492588 [Arabidopsis lyrata subsp. lyrata]	20	581	600	AGAGCUAGAGAGAGAGUGAG	UUCUUUCUCUCUCUGGCUCU	Cleavage	[mRNA] locus=Scaffold000014:2313270:2314250:+	1
BrmiRC0371	Bra007385	lob domain-containing protein 29	20	17	36	AGAGCUAGAGAGAGAGUGAG	CUAGUUCUCUCUCUGGCUCU	Cleavage	[mRNA] locus=Scaffold000006:3033081:3033880:-	1
BrmiRC0373	Bra013637	jacalin lectin family protein	20	723	742	UGAAGAUUGAAGAAGAGACG	UGUCUCCUCUUUAAUCUUCA	Cleavage	[mRNA] locus=Scaffold000014:2229218:2230920:+	1
BrmiRC0373	Bra013639	jacalin lectin family protein	21	752	772	UGAAGAUUGAAGAAGAGACGU	ACAUCUCGUCUUUAAUCUUCA	Cleavage	[mRNA] locus=Scaffold000014:2233673:2235434:+	1
BrmiRC0373	Bra017198	abc transporter g family member 33	20	3675	3694	UGAAGAUUGAAGAAGAGACG	GGUCUCUUCUUUGAUCUUUG	Cleavage	[mRNA] locus=Scaffold000021:1815391:1822545:-	1
BrmiRC0373	Bra032870	ring finger protein	20	755	774	UGAAGAUUGAAGAAGAGACG	GGUUUCUUCUUCAAGCUUCA	Cleavage	[mRNA] locus=Scaffold000084:606160:606945:+	1
BrmiRC0373	Bra003792	ERCC1, UVR7; ERCC1; 5'-flap endonuclease	21	215	235	UGAAGAUUGAAGAAGAGACGU	GCUUCUUAUCUUCAAUCUUCA	Cleavage	[mRNA] locus=Scaffold000003:3634343:3635336:-	1
BrmiRC0373	Bra000492	rna-binding crs1 domain protein	20	41	60	UGAAGAUUGAAGAAGAGACG	CAUCUCUUCUUAGAUCUUCA	Translation	[mRNA] locus=Scaffold000001:2616743:2617981:+	1
BrmiRC0373	Bra020472	abc1 family protein	21	1236	1257	UGAAGAUU-GAAGAAGAGACGU	AGGUCUCUUCUUCCGAUCUUCA	Translation	[mRNA] locus=Scaffold000031:54189:60026:-	1
BrmiRC0374	Bra024616	quinone oxidoreductase-like protein	21	862	882	AAAGAUGGCAUUGAAUUUCUU	GAGAAAUUCGAUGUCGUCUUU	Cleavage	[mRNA] locus=Scaffold000045:698623:700272:-	1
BrmiRC0374	Bra012866	kinesin motor family protein	22	2130	2151	AAAGAUGGCAUUGAAUUUCUUU	AAAGGAAGUCAGUGCCGUCUUU	Cleavage	[mRNA] locus=Scaffold000013:2037816:2044535:-	1
BrmiRC0374	Bra004537	cyclic nucleotide gated channel	22	1372	1393	AAAGAUGGCAUUGAAUUUCUUU	AAGGAAAUUAAACGCCAUCUUU	Translation	[mRNA] locus=Scaffold000004:687357:690331:-	1
BrmiRC0374	Bra036834	atp binding microtubule motor family protein	22	1821	1842	AAAGAUGGCAUUGAAUUUCUUU	AAAGGAAGUCAGUGCUGUCUUU	Cleavage	[mRNA] locus=Scaffold000121:356161:360422:-	1
BrmiRC0374	Bra019473	hypothetical protein ARALYDRAFT_910898 [Arabidopsis lyrata subsp. lyrata]	22	666	687	AAAGAUGGCAUUGAAUUUCUUU	AGAGAAAUUCAUUUUCAUCUUU	Translation	[mRNA] locus=Scaffold000028:864704:865751:-	1
BrmiRC0374	Bra004425	hypothetical protein ARALYDRAFT_910898 [Arabidopsis lyrata subsp. lyrata]	22	1008	1029	AAAGAUGGCAUUGAAUUUCUUU	AGAGAAACUCAUUGUCAUCUUU	Translation	[mRNA] locus=Scaffold000004:71854:73230:-	1
BrmiRC0374	Bra000794	aspartyl protease family protein	20	266	285	AAAGAUGGCAUUGAAUUUCU	AGAAGUUUACUGCCAUCUUU	Translation	[mRNA] locus=Scaffold000001:4386363:4388817:+	1
BrmiRC0374	Bra019339	MATE efflux protein-related	22	1229	1250	AAAGAUGGCAUUGAAUUUCUUU	GAAGUAAUACAAUGCCGUUUUU	Cleavage	[mRNA] locus=Scaffold000027:1907385:1908774:-	1
BrmiRC0375	Bra006963	peroxiredoxin-like protein	22	222	243	UAUGUUUUUGGAUCUGAGUUUU	AGAGCUCAGAUCCAAAGGCGUG	Cleavage	[mRNA] locus=Scaffold000006:649407:650392:+	1
BrmiRC0375	Bra019637	peroxiredoxin-like protein	22	387	408	UAUGUUUUUGGAUCUGAGUUUU	AGAGCUCAGAUCCAAAGGCGUC	Cleavage	[mRNA] locus=Scaffold000029:113228:113917:-	1
BrmiRC0375	Bra008584	exostosin family protein	21	40	60	UAUGUUUUUGGAUCUGAGUUU	AGAUUCAGAUCCAAAACCAUA	Cleavage	[mRNA] locus=Scaffold000008:125103:127387:-	1
BrmiRC0375	Bra001308	protein phosphatase 2c 36	23	951	973	UAUGUUUUUGGAUCUGAGUUUUA	UGAGUCUCAGAUCAAGAAACAUA	Translation	[mRNA] locus=Scaffold000001:7008519:7011101:+	1
BrmiRC0375	Bra031243	translocation protein sec62	20	1054	1073	UAUGUUUUUGGAUCUGAGUU	AACUCGGAUAUAAAAACAUA	Translation	[mRNA] locus=Scaffold000075:80627:82336:-	1
BrmiRC0376	Bra036688	myosin-like protein xig	22	1217	1238	UUUACGAUCUAGUUAGACACUU	GAUUGUUUGAUUGGAUCGUAAA	Cleavage	[mRNA] locus=Scaffold000119:338394:346644:+	1
BrmiRC0376	Bra030993	myosin 1	20	1216	1235	UUUACGAUCUAGUUAGACAC	UUGUUUGACUGGAUCGUGAA	Cleavage	[mRNA] locus=Scaffold000074:109137:117995:+	1
BrmiRC0376	Bra035052	mechanosensitive ion channel domain-containing protein	23	874	896	UUUACGAUCUAGUUAGACACUUA	UUGGUGUCCAGCUGGAUUGUGAA	Cleavage	[mRNA] locus=Scaffold000101:255174:258024:-	1
BrmiRC0376	Bra030934	mechanosensitive channel of small conductance-like 4	20	892	911	UUUACGAUCUAGUUAGACAC	GUGUCUAGCUGGAUAGUGAA	Cleavage	[mRNA] locus=Scaffold000073:934563:937919:-	1
BrmiRC0377	Bra012895	nodulation-related protein	20	348	367	UUGUGAACCAAUCAAGAUGC	UAAUCUUGAUUGGUUCACGA	Cleavage	[mRNA] locus=Scaffold000013:2254741:2255880:+	1
BrmiRC0379	Bra033076	uncharacterized protein	23	664	686	AAAAGACUCUUAUACCCUUGUUA	UCACAAGGGUUUGCGAGUCUUUU	Translation	[mRNA] locus=Scaffold000085:944188:945772:-	1
BrmiRC0379	Bra025370	uncharacterized protein	23	859	881	AAAAGACUCUUAUACCCUUGUUA	UCACAAGGGUUUGCGAGUCUUUU	Translation	[mRNA] locus=Scaffold000047:1466089:1468046:-	1
BrmiRC0379	Bra013898	homeodomain-containing transcription factor fwa	23	655	677	AAAAGACUCUUAUACCCUUGUUA	UAUCAAGAGUAUAAAAGUUUUUU	Translation	[mRNA] locus=Scaffold000014:3803757:3806423:+	1
BrmiRC0382	Bra017145	o-fucosyltransferase-like protein	23	1492	1514	AUCUCCAAUGCUACACUAUAAUU	GAUUAUAUUGUGGCGUUGGAGAG	Cleavage	[mRNA] locus=Scaffold000021:1570374:1574669:+	1
BrmiRC0385	Bra000614	l-isoaspartyl methyltransferase 2 tis iii alpha-psi	20	243	262	AAGCUCGAGAUCCAUCUGGU	ACCAGUUGGAUCUUCAGCUU	Cleavage	[mRNA] locus=Scaffold000001:3293535:3294583:+	1
BrmiRC0385	Bra020433	xyloglucan endo- 4-beta-d-glucanase (xtr-6)	21	286	306	AAGCUCGAGAUCCAUCUGGUU	GACGAGAUUGAUUUCGAGUUU	Cleavage	[mRNA] locus=Scaffold000030:2009348:2015051:+	1
BrmiRC0385	Bra002722	xyloglucan:xyloglucosyl transferase	21	304	324	AAGCUCGAGAUCCAUCUGGUU	GACGAGAUAGAUUUCGAGUUU	Cleavage	[mRNA] locus=Scaffold000002:4798705:4800049:+	1
BrmiRC0385	Bra013164	endoxyloglucan glycosyltransferase	21	319	339	AAGCUCGAGAUCCAUCUGGUU	GACGAGAUAGAUUUCGAGUUU	Cleavage	[mRNA] locus=Scaffold000013:3805624:3807381:+	1
BrmiRC0389	Bra023872	sinapate 1-glucosyltransferase	21	377	397	GCUAUGAGAUCAAAGGGUUGU	ACAACCCUUUCGUCUCAUGGG	Translation	[mRNA] locus=Scaffold000042:1363082:1364575:-	1
BrmiRC0389	Bra026766	peptide deformylase 1a	21	453	473	GCUAUGAGAUCAAAGGGUUGU	ACGUCCCUUUGAUCUUAUGGU	Cleavage	[mRNA] locus=Scaffold000053:464395:465320:-	1
BrmiRC0389	Bra002860	uncharacterized protein	21	525	545	GCUAUGAGAUCAAAGGGUUGU	AGAACUAUUUGAUCUUAUAGC	Cleavage	[mRNA] locus=Scaffold000002:5716499:5719100:+	1
BrmiRC0389	Bra008023	di-glucose binding protein with kinesin motor domain	21	228	248	GCUAUGAGAUCAAAGGGUUGU	GCAAUCUAGUGAUCUCAUAGC	Cleavage	[mRNA] locus=Scaffold000007:1232442:1237551:+	1
BrmiRC0390	Bra032396	ferredoxin--nadp+ reductase	20	26	45	UGAAACGGAGAUAGUAGUAU	CUGCUGCUGUCUCUGUUUCA	Cleavage	[mRNA] locus=Scaffold000081:1066266:1068035:-	1
BrmiRC0393	Bra004977	hxxxd-type acyl-transferase-like protein	20	543	562	UUUUGCGUUUCAACUCGGUC	GACCGAGUUGAAACGGAAAC	Cleavage	[mRNA] locus=Scaffold000004:2755865:2757160:+	1
BrmiRC0393	Bra040222	uncharacterized protein	21	2294	2314	UUUUGCGUUUCAACUCGGUCC	GGGCUGGGAUGAAACGCAAGA	Cleavage	[mRNA] locus=Scaffold000192:10980:14741:+	1
BrmiRC0393	Bra022987	wpp domain-associated protein	20	549	568	UUUUGCGUUUCAACUCGGUC	GACUGUGUUGAAGCGUAAGA	Cleavage	[mRNA] locus=Scaffold000039:1306132:1308902:+	1
BrmiRC0393	Bra006333	structural maintenance of chromosomes 5	20	870	889	UUUUGCGUUUCAACUCGGUC	GAUGGAGUCGAAAUGCAAAA	Cleavage	[mRNA] locus=Scaffold000005:3052625:3055960:+	1
BrmiRC0394	Bra039369	multidrug resistance-associated protein 8	22	1362	1383	UCUGUUGUAUUUGGGCUUCGGC	GAUGAAGUCCAAAGACAACAGG	Translation	[mRNA] locus=Scaffold000164:161873:166792:-	1
BrmiRC0394	Bra039348	multidrug resistance-associated protein 8	22	1446	1467	UCUGUUGUAUUUGGGCUUCGGC	GAUGAAGUCCAAAGACAACAGG	Translation	[mRNA] locus=Scaffold000164:42040:47798:+	1
BrmiRC0395	Bra036445	peroxidase 57	20	579	598	AGGGGCGGUCCUGGAAUAGC	UCUAUUCCAGGACCGCCUUG	Cleavage	[mRNA] locus=Scaffold000117:136158:137466:+	1
BrmiRC0395	Bra020512	esterase lipase domain-containing protein	20	623	642	AGGGGCGGUCCUGGAAUAGC	GCUAUUCCGUGGCUGCUCCU	Translation	[mRNA] locus=Scaffold000031:363482:365863:-	1
BrmiRC0395	Bra025472	cytochrome family subfamily polypeptide 15	20	1444	1463	AGGGGCGGUCCUGGAAUAGC	GCUAUUGUAGGACUGUCCUU	Cleavage	[mRNA] locus=Scaffold000048:309960:311580:-	1
BrmiRC0395	Bra000959	methyltransferase pmt13	20	119	138	AGGGGCGGUCCUGGAAUAGC	GCGAUUCCAUGGCCGCCUCU	Translation	[mRNA] locus=Scaffold000001:5358318:5360934:+	1
BrmiRC0396	Bra001241	defense protein	21	365	385	AUUUAUGAUUGGGUCUAGGGU	AGCCUAGACCCAAUCAUAGAG	Cleavage	[mRNA] locus=Scaffold000001:6712853:6714181:+	1
BrmiRC0396	Bra002563	haloacid dehalogenase-like hydrolase domain-containing protein	21	442	462	AUUUAUGAUUGGGUCUAGGGU	ACUCUGAACCCAAACAUAAAU	Cleavage	[mRNA] locus=Scaffold000002:3938851:3940434:+	1
BrmiRC0397	Bra010157	ribosomal protein	22	1125	1146	AUUGGCGAUAUUUGUAGGCAUU	AAGGCCUACAAAUAUUGCCAAU	Cleavage	[mRNA] locus=Scaffold000009:3868210:3869454:-	1
BrmiRC0397	Bra026776	phox domain-containing protein	22	2232	2253	AUUGGCGAUAUUUGUAGGCAUU	AGUUCCUACAAGUAUAGCCAAU	Cleavage	[mRNA] locus=Scaffold000053:492350:496980:-	1
BrmiRC0397	Bra000541	pectinesterase family protein	21	1262	1282	AUUGGCGAUAUUUGUAGGCAU	AUGCCUACACGCAUCGCCAGU	Translation	[mRNA] locus=Scaffold000001:2901919:2904232:+	1
BrmiRC0398	Bra015172	subtilase-like protein	21	1481	1501	UUACAAUGUUUGGAUUUCUGG	CUAGAGGUCCAAACACUGUAA	Cleavage	[mRNA] locus=Scaffold000017:3024593:3027045:-	1
BrmiRC0398	Bra002176	zinc finger family protein	22	737	758	UUACAAUGUUUGGAUUUCUGGC	GUCAGAAAUGUGGACAUUGUAG	Cleavage	[mRNA] locus=Scaffold000002:1721096:1723086:+	1
BrmiRC0398	Bra009231	protein strubbelig-receptor family 2-like	20	1227	1246	UUACAAUGUUUGGAUUUCUG	AAGACAUCCAAACAUUGUGA	Cleavage	[mRNA] locus=Scaffold000008:2946214:2949774:+	1
BrmiRC0398	Bra006470	zinc finger family protein	22	737	758	UUACAAUGUUUGGAUUUCUGGC	GACAGAAAUGUGGACAUUGUAG	Cleavage	[mRNA] locus=Scaffold000005:3647731:3649810:+	1
BrmiRC0400	Bra012368	uncharacterized protein	21	4145	4165	AUUCAUGUGGGGGAUUGUUGG	UCAGCAAUCUCCCACAAGAAU	Cleavage	[mRNA] locus=Scaffold000012:3296376:3303559:+	1
BrmiRC0400	Bra024573	uncharacterized protein	21	4235	4255	AUUCAUGUGGGGGAUUGUUGG	UCAGCAAUCUCCCACAAGAAU	Cleavage	[mRNA] locus=Scaffold000045:393076:399937:+	1
BrmiRC0400	Bra012110	mitogen-activated protein kinase kinase kinase 5	21	505	525	AUUCAUGUGGGGGAUUGUUGG	CCAACGAGUCCCUACAUGAGU	Cleavage	[mRNA] locus=Scaffold000012:1498050:1501110:-	1
BrmiRC0406	Bra015313	cryptochrome 2	20	1258	1277	UCUUUUGGAUCGUAUUUUGG	GCAAAAUAUGAUCCAGAAGG	Cleavage	[mRNA] locus=Scaffold000018:1236316:1238963:-	1
BrmiRC0407	Bra032692	uncharacterized protein	22	712	733	GGUUCAUUAGAUCGUCAGUUUC	GGAAAUGAUGAUCAGAUGAACC	Translation	[mRNA] locus=Scaffold000083:295147:295932:+	1
BrmiRC0407	Bra001752	zinc-finger protein 2	22	70	91	GGUUCAUUAGAUCGUCAGUUUC	GCAACGGAUGAUCUGAUGAACG	Cleavage	[mRNA] locus=Scaffold000001:9476166:9476969:-	1
BrmiRC0409	Bra040227	hypothetical protein ARALYDRAFT_896744 [Arabidopsis lyrata subsp. lyrata]	22	744	765	UGUUUUUUUUGGCCGAAUUCUC	GAGAAUUUGGCAAAAGAAAACU	Translation	[mRNA] locus=Scaffold000192:39337:42318:-	1
BrmiRC0409	Bra019502	hypothetical protein 27.t00126 [Brassica oleracea]	22	463	484	UGUUUUUUUUGGCCGAAUUCUC	GGGAAUAUGGCCGAGAAAAACA	Cleavage	[mRNA] locus=Scaffold000028:1266688:1267459:-	1
BrmiRC0409	Bra032219	hypothetical protein 27.t00126 [Brassica oleracea]	22	793	814	UGUUUUUUUUGGCCGAAUUCUC	GAGAAUAUGGCCAAGAAAGACG	Cleavage	[mRNA] locus=Scaffold000080:373854:375743:-	1
BrmiRC0409	Bra011685	s-adenosyl-l-methionine:carboxyl methyltransferase family protein	22	1015	1036	UGUUUUUUUUGGCCGAAUUCUC	GAGGAGUUGGCCAAAGAAGACA	Cleavage	[mRNA] locus=Scaffold000011:3310136:3311538:+	1
BrmiRC0409	Bra031937	photosystem i reaction center subunit n	20	103	122	UGUUUUUUUUGGCCGAAUUC	GGGUUUGGCCAGAAGAAACA	Cleavage	[mRNA] locus=Scaffold000078:825405:826093:+	1
BrmiRC0411	Bra040788	cationic amino acid transporter 3	21	182	202	UUCCCACAAGAACGAAAACUC	GGGUUUACAUUCUUGUGGGAA	Cleavage	[mRNA] locus=Scaffold000258:25882:29160:+	1
BrmiRC0411	Bra031228	f-box kelch-repeat protein	20	872	891	UUCCCACAAGAACGAAAACU	AGUUGGCGUUCUUGUGGGAA	Cleavage	[mRNA] locus=Scaffold000074:1243259:1244305:-	1
BrmiRC0411	Bra031227	f-box kelch-repeat protein	20	875	894	UUCCCACAAGAACGAAAACU	AGUUGGCGUUCUUGUGGGAA	Cleavage	[mRNA] locus=Scaffold000074:1239115:1240173:-	1
BrmiRC0411	Bra000355	small gtp-binding protein	20	345	364	UUCCCACAAGAACGAAAACU	CAUUGUCGUUCUUGUGGGAA	Cleavage	[mRNA] locus=Scaffold000001:1939650:1941231:-	1
BrmiRC0411	Bra040978	rna polymerase alpha subunit	20	961	980	UUCCCACAAGAACGAAAACU	AGUAUUUUUUCUUGUGGGAA	Cleavage	[mRNA] locus=Scaffold000352:8538:10071:-	1
BrmiRC0411	Bra018355	wall-associated kinase 2	21	837	857	UUCCCACAAGAACGAAAACUC	GAAUGUUCAUUCUUGUGGGAA	Cleavage	[mRNA] locus=Scaffold000025:909618:911625:+	1
BrmiRC0412	Bra006446	ccr4-not transcription complex subunit 3	23	2423	2445	UGGGGUUUUGGAAUUAAGGUUUA	UAUACUUUGAUUUCCAAACCCCA	Translation	[mRNA] locus=Scaffold000005:3512214:3517181:-	1
BrmiRC0412	Bra038307	transducin wd-40 repeat-containing protein	23	237	259	UGGGGUUUUGGAAUUAAGGUUUA	UCGACUUGAAUUCCAGAACCCUA	Cleavage	[mRNA] locus=Scaffold000144:16669:18995:-	1
BrmiRC0412	Bra011357	protein tify 8	20	83	102	UGGGGUUUUGGAAUUAAGGU	UCCUUGGUUCCAAGACUCCA	Cleavage	[mRNA] locus=Scaffold000011:1798566:1800472:-	1
BrmiRC0412	Bra023668	ccr4-not transcription complex subunit 3	20	974	993	UGGGGUUUUGGAAUUAAGGU	ACUUUGAUUUCCAAACCCCA	Translation	[mRNA] locus=Scaffold000041:1660215:1663407:-	1
BrmiRC0415	Bra030840	cation exchanger 6	21	751	771	CUUGCAUAUCUUAGGAGCUUU	GAAGUUCCUGAGAUAUCCAAG	Cleavage	[mRNA] locus=Scaffold000073:183567:185744:+	1
BrmiRC0415	Bra025072	uncharacterized protein	21	1683	1703	CUUGCAUAUCUUAGGAGCUUU	GAAGCUUCUGAGAUAUGUGAC	Cleavage	[mRNA] locus=Scaffold000046:1610781:1613120:+	1
BrmiRC0415	Bra005737	phototropic-responsive nph3 family protein	21	424	444	CUUGCAUAUCUUAGGAGCUUU	AAAGCUCUUCAGACAUGCGAG	Cleavage	[mRNA] locus=Scaffold000005:360952:363606:-	1
BrmiRC0415	Bra018528	pentatricopeptide repeat-containing protein	20	269	288	CUUGCAUAUCUUAGGAGCUU	ACGCUCUUGAGAUAUGUGAG	Cleavage	[mRNA] locus=Scaffold000025:2181362:2182974:-	1
BrmiRC0415	Bra024483	uncharacterized protein	21	40	60	CUUGCAUAUCUUAGGAGCUUU	GAAGCCACUGAGAUAUGUAAG	Cleavage	[mRNA] locus=Scaffold000044:1638079:1639044:-	1
BrmiRC0415	Bra031627	calreticulin 3	21	876	896	CUUGCAUAUCUUAGGAGCUUU	GAAGCCUAUAAGAUAUGCAGG	Cleavage	[mRNA] locus=Scaffold000077:444418:447281:-	1
BrmiRC0415	Bra028487	uncharacterized protein	21	110	130	CUUGCAUAUCUUAGGAGCUUU	GAGCCUCCAAGGAUAUGCAAG	Cleavage	[mRNA] locus=Scaffold000062:631025:633620:+	1
BrmiRC0416	Bra001413	uncharacterized protein	20	79	98	UGAGAGCAGACUAGACUCAU	AUGAGUCUAGUUCGUUCUCC	Cleavage	[mRNA] locus=Scaffold000001:7493216:7493575:+	1
BrmiRC0418	Bra012854	uncharacterized protein	20	636	655	CUUUGUCUAUCGUUUGGAAA	GUUCCAGAUGAUGGACGAAG	Cleavage	[mRNA] locus=Scaffold000013:2001628:2002461:+	1
BrmiRC0418	Bra001688	uncharacterized protein	21	1834	1854	CUUUGUCUAUCGUUUGGAAAA	UUUUUCAAACAACGGACAAAG	Translation	[mRNA] locus=Scaffold000001:9097916:9101060:+	1
BrmiRC0418	Bra033719	basic leucine zipper transcription factor	22	424	445	CUUUGUCUAUCGUUUGGAAAAG	CCUUUUCAGAUGAUUGAUAAAG	Cleavage	[mRNA] locus=Scaffold000089:823519:824319:-	1
BrmiRC0418	Bra007476	mitogen-activated protein kinase	20	1017	1036	CUUUGUCUAUCGUUUGGAAA	UUUCAAAACGAUGGACAAGU	Cleavage	[mRNA] locus=Scaffold000006:3498975:3501132:+	1
BrmiRC0418	Bra025329	abc transporter b family member 16	20	219	238	CUUUGUCUAUCGUUUGGAAA	AUUCCUAACGAUGGGCAAAG	Cleavage	[mRNA] locus=Scaffold000047:1247642:1252509:-	1
BrmiRC0421	Bra016236	uncharacterized protein	23	1071	1093	UAGAAUUUUUUUGGAGAGUCAUA	UAAGACUUUCCAGAAGAGUUUUG	Cleavage	[mRNA] locus=Scaffold000019:3005981:3008428:-	1
BrmiRC0421	Bra029919	serine palmitoyltransferase	20	376	395	UAGAAUUUUUUUGGAGAGUC	GACUCUUUGAAGAAAUUCUC	Cleavage	[mRNA] locus=Scaffold000068:367989:370241:+	1
BrmiRC0422	Bra027666	sulfotransferase family protein	20	810	828	AACUUUCAAACUGACUCGGA	UCUGAG-CAGUUUGGAAGUU	Cleavage	[mRNA] locus=Scaffold000057:372890:373768:-	1
BrmiRC0426	Bra040018	small nuclear ribonucleoprotein d1	22	38	59	UUCAGUUCGGUUGAUUCGGUUU	AAACUGUAUCAAUCGAGCUGAA	Cleavage	[mRNA] locus=Scaffold000186:18119:18768:+	1
BrmiRC0426	Bra038148	NUA; NUA (NUCLEAR PORE ANCHOR)	21	325	345	UUCAGUUCGGUUGAUUCGGUU	GAUCGAAUUCACCGAACUGGA	Cleavage	[mRNA] locus=Scaffold000140:81870:86939:-	1
BrmiRC0426	Bra028076	FFC, 54CP, CPSRP54, SRP54CP; CPSRP54 (CHLOROPLAST SIGNAL RECOGNITION PARTICLE 54 KDA SUBUNIT	21	151	171	UUCAGUUCGGUUGAUUCGGUU	GGCCAAAUCAACCGUACUGAA	Cleavage	[mRNA] locus=Scaffold000059:1084477:1084992:+	1
BrmiRC0427	Bra018458	nf-x1 type zinc finger family protein	23	2311	2333	UUAGCAUACUUAUUAUCAAAUCA	UCGUGUGAUGAUGAGUGUGCUAA	Cleavage	[mRNA] locus=Scaffold000025:1482265:1485609:+	1
BrmiRC0427	Bra019958	nf-x1 type zinc finger family protein	23	2440	2462	UUAGCAUACUUAUUAUCAAAUCA	UCGUGUGAUGAUGAGUGUGCUAA	Cleavage	[mRNA] locus=Scaffold000029:1974766:1978239:+	1
BrmiRC0427	Bra019963	branched-chain-amino-acid aminotransferase 2	20	136	155	UUAGCAUACUUAUUAUCAAA	GAUGAUAAUGAGUAUGCUGA	Cleavage	[mRNA] locus=Scaffold000029:2000678:2003562:-	1
BrmiRC0427	Bra033761	phox domain-containing protein	21	468	488	UUAGCAUACUUAUUAUCAAAU	AUUUGAUGAAAGGUGUGCUGA	Cleavage	[mRNA] locus=Scaffold000090:46950:50310:+	1
BrmiRC0427	Bra033762	phox domain-containing protein	21	468	488	UUAGCAUACUUAUUAUCAAAU	AUUUGAUGAAAGGUGUGCUGA	Cleavage	[mRNA] locus=Scaffold000090:46950:50632:+	1
BrmiRC0428	Bra029596	aldehyde dehydrogenase 22a1	22	655	676	GUUUAGAAACAUGAAUAGCAGU	AUUGUUAUUAAGGUUUCUGAAC	Translation	[mRNA] locus=Scaffold000067:120586:123823:-	1
BrmiRC0428	Bra033531	arabinose kinase	20	1107	1126	GUUUAGAAACAUGAAUAGCA	UGCUAUUCAUGAUUCUGAAA	Translation	[mRNA] locus=Scaffold040553:380509:387100:+	1
BrmiRC0430	Bra016759	e3 ubiquitin-protein ligase	23	439	461	GUUAUUCUAUUCCACCUCUUAGA	UAUAAGAGGAGGAAUAGGAUGAG	Cleavage	[mRNA] locus=Scaffold000020:2203712:2205723:-	1
BrmiRC0430	Bra018783	uncharacterized protein	20	1043	1062	GUUAUUCUAUUCCACCUCUU	AAGAGGUGGAAGAGAAUGAG	Translation	[mRNA] locus=Scaffold000026:1185332:1186567:-	1
BrmiRC0430	Bra009597	myb domain protein 3r-5	20	280	299	GUUAUUCUAUUCCACCUCUU	AAGAGGUGGAAGAAAAUAGC	Translation	[mRNA] locus=Scaffold000008:4579411:4581778:+	1
BrmiRC0430	Bra009340	uncharacterized protein	20	131	150	GUUAUUCUAUUCCACCUCUU	AACAGGUGGAGGAGAAUAAC	Translation	[mRNA] locus=Scaffold000008:3455845:3460895:+	1
BrmiRC0430	Bra036550	esterase lipase domain-containing protein	20	823	842	GUUAUUCUAUUCCACCUCUU	AAGGUGUGGAACAGAAUAGC	Translation	[mRNA] locus=Scaffold000118:220166:222188:-	1
BrmiRC0431	Bra003603	octicosapeptide phox domain-containing protein kinase	22	120	141	GUGUAUAGAGUAGUCAAGCAUG	UGUGCAUAACUACUCUAUACAG	Cleavage	[mRNA] locus=Scaffold000003:2567299:2571824:+	1
BrmiRC0433	Bra023130	uncharacterized protein	21	1199	1220	AGAGAUUGUAGGCGA-GACGAA	UUCGUCCUCGCCUACAAUCUCU	Cleavage	[mRNA] locus=Scaffold000040:124129:126962:-	1
BrmiRC0433	Bra012136	f-box family protein	21	203	223	AGAGAUUGUAGGCGAGACGAA	UUCAUCUCGCUUACAAUCUCA	Cleavage	[mRNA] locus=Scaffold000012:1616915:1618068:-	1
BrmiRC0433	Bra013419	fe transport protein irt1	21	52	72	AGAGAUUGUAGGCGAGACGAA	UUUGUCUCUUUUACAAUCUCU	Cleavage	[mRNA] locus=Scaffold000014:987360:988576:+	1
BrmiRC0433	Bra013420	fe transport protein irt1	21	52	72	AGAGAUUGUAGGCGAGACGAA	UUUGUCUCUUUUACAAUCUCU	Cleavage	[mRNA] locus=Scaffold000014:991176:993303:+	1
BrmiRC0433	Bra012533	fe transport protein irt1	21	52	72	AGAGAUUGUAGGCGAGACGAA	UUUGUCUCGUUCACAAUUUCU	Translation	[mRNA] locus=Scaffold000013:167551:168789:-	1
BrmiRC0433	Bra008656	gamete-expressed 3	20	50	69	AGAGAUUGUAGGCGAGACGA	UCGUCUUUUCUACAGUUUCU	Cleavage	[mRNA] locus=Scaffold000008:461574:464080:-	1
BrmiRC0433	Bra022761	3-like protein	20	17	36	AGAGAUUGUAGGCGAGACGA	UCGUCUUGCGUACGGUCUUU	Translation	[mRNA] locus=Scaffold000039:81157:82481:+	1
BrmiRC0433	Bra023800	heat stress transcription factor a-6b	21	480	500	AGAGAUUGUAGGCGAGACGAA	UUCCUCUCAACUACAAUCUCU	Cleavage	[mRNA] locus=Scaffold000042:719862:721698:-	1
BrmiRC0433	Bra030539	elmo ced-12 family protein	20	768	787	AGAGAUUGUAGGCGAGACGA	UCUUCCUGCUUACAAUCUCU	Cleavage	[mRNA] locus=Scaffold000072:176050:177790:-	1
BrmiRC0434	Bra037554	Q9FZH9_ARATH F1O19.7 protein	20	2459	2478	AAGGAAACCAAAUAACUUGA	AGAGGUUGUUUGGUUUCCUU	Cleavage	[mRNA] locus=Scaffold000130:210231:212723:-	1
BrmiRC0434	Bra016983	initiator trna phosphoribosyl transferase family protein	21	1520	1539	AAGGAAACCAAAUAACUUGAC	GGCAAGUU-UUUGGUUUCCUU	Cleavage	[mRNA] locus=Scaffold000021:627476:629660:-	1
BrmiRC0435	Bra013640	glycine-rich protein	20	405	424	GCUCACUGCUUUAUCUGUCA	UGGCAGGUCAAGCAGUGAGG	Cleavage	[mRNA] locus=Scaffold000014:2237718:2239717:-	1
BrmiRC0437	Bra038380	snare associated golgi protein	22	338	359	AAGGUUGUGGCGGAUAUCAUGG	UCAUGAUACCUGGCACAAUCUU	Translation	[mRNA] locus=Scaffold000145:145159:146263:+	1
BrmiRC0437	Bra021012	potassium channel kat2	22	1291	1312	AAGGUUGUGGCGGAUAUCAUGG	UUAUGCUAUACACCACAACCUU	Translation	[mRNA] locus=Scaffold000032:1546266:1550385:-	1
BrmiRC0437	Bra025028	potassium channel protein kat1	22	1282	1303	AAGGUUGUGGCGGAUAUCAUGG	UUAUGCUAUAGGCCACAACCUU	Cleavage	[mRNA] locus=Scaffold000046:1402039:1405661:+	1
BrmiRC0438	Bra005500	actin-related protein c2b	22	650	671	AAGUUUAGUAAAUUACGGAUUG	CGGUUUGGAAUUUACUAAAUUU	Cleavage	[mRNA] locus=Scaffold000004:5824809:5827017:+	1
BrmiRC0438	Bra027844	disease resistance (cc-nbs-lrr class) family protein	21	82	102	AAGUUUAGUAAAUUACGGAUU	GAUCCGCAAUUUACUGAACUC	Cleavage	[mRNA] locus=Scaffold000058:269780:270202:-	1
BrmiRC0438	Bra021372	exportin 1b	20	1579	1598	AAGUUUAGUAAAUUACGGAU	AUUCGUGAUUUGUUAAGUUU	Cleavage	[mRNA] locus=Scaffold000034:811536:818173:-	1
BrmiRC0438	Bra023593	hypothetical protein ARALYDRAFT_909689 [Arabidopsis lyrata subsp. lyrata]	20	1609	1628	AAGUUUAGUAAAUUACGGAU	AUUCGUGAUUUGUUGAAUUU	Cleavage	[mRNA] locus=Scaffold000041:1345725:1353161:+	1
BrmiRC0440	Bra024726	hypothetical protein ARALYDRAFT_335856 [Arabidopsis lyrata subsp. lyrata]	22	1035	1056	AUGAAUCAAAGUUGUGACUUCU	AGAAGUCACAACUUUGAUUCAU	Cleavage	[mRNA] locus=Scaffold000045:1417248:1418637:+	1
BrmiRC0440	Bra021678	uncharacterized protein	22	279	300	AUGAAUCAAAGUUGUGACUUCU	AGGAGCCAAAACUUUGAUUCAU	Cleavage	[mRNA] locus=Scaffold000035:523642:524328:+	1
BrmiRC0440	Bra028650	uncharacterized protein	22	1672	1693	AUGAAUCAAAGUUGUGACUUCU	AAGAGUCAUGAUUUUGAUUCAG	Cleavage	[mRNA] locus=Scaffold000063:61738:64823:-	1
BrmiRC0440	Bra019658	four lips transcription factor r2r3-myb	20	680	699	AUGAAUCAAAGUUGUGACUU	AAGUCACAGCUUUGAUGCAA	Cleavage	[mRNA] locus=Scaffold000029:338148:340407:-	1
BrmiRC0440	Bra007597	pentatricopeptide repeat-containing protein	20	806	825	AUGAAUCAAAGUUGUGACUU	UAGUUACUACUUUGAUUCAU	Cleavage	[mRNA] locus=Scaffold000006:4044629:4046086:-	1
BrmiRC0440	Bra038710	uncharacterized protein	20	111	130	AUGAAUCAAAGUUGUGACUU	GGGUCGCGAGUUUGAUUCAU	Translation	[mRNA] locus=Scaffold000151:255283:255765:+	1
BrmiRC0443	Bra011168	villin 4	20	2707	2726	UAUGGGUGAACUGGCAAAAU	GAUUUGCCAGCUCACCCAUA	Translation	[mRNA] locus=Scaffold000011:823994:828831:+	1
BrmiRC0446	Bra024559	armadillo beta-catenin repeat family protein	23	1184	1206	GUUGUGAUAUAUAGAAAGGUUUA	UCAACCUCUCUAUAUAUGACAAC	Cleavage	[mRNA] locus=Scaffold000045:293094:295312:+	1
BrmiRC0446	Bra036468	uncharacterized protein	21	259	279	GUUGUGAUAUAUAGAAAGGUU	GACCUUUCUAUCUAUCGCGGU	Translation	[mRNA] locus=Scaffold000117:387349:388805:-	1
BrmiRC0448	Bra034753	uncharacterized protein	21	324	344	GCAAGUUGAUUUUGGCUCUGU	ACAGAGGCAGAAUCAACUUCC	Cleavage	[mRNA] locus=Scaffold000098:352263:355357:-	1
BrmiRC0448	Bra032272	aspartyl protease family protein	21	908	928	GCAAGUUGAUUUUGGCUCUGU	GCAGAGCUCAAAUUAGCUUGC	Cleavage	[mRNA] locus=Scaffold000080:1000008:1002431:+	1
BrmiRC0448	Bra023515	myb domain protein 16	21	197	217	GCAAGUUGAUUUUGGCUCUGU	AAAGAGGCAAAUUCAACUUGC	Translation	[mRNA] locus=Scaffold000041:963128:964478:+	1
BrmiRC0448	Bra008705	myb domain protein 16	21	197	217	GCAAGUUGAUUUUGGCUCUGU	AAAGAGGCAAAUUCAACUUGC	Translation	[mRNA] locus=Scaffold000008:680401:681565:-	1
BrmiRC0448	Bra006296	myb domain protein 16	21	197	217	GCAAGUUGAUUUUGGCUCUGU	AAAGAGGCAAAUUCAACUUGC	Translation	[mRNA] locus=Scaffold000005:2906699:2907991:+	1
BrmiRC0448	Bra008034	leucine-rich repeat transmembrane protein kinase	21	634	654	GCAAGUUGAUUUUGGCUCUGU	GCAGAGCUAGCAACAACUUGC	Translation	[mRNA] locus=Scaffold000007:1312800:1314833:+	1
BrmiRC0448	Bra016995	unknown protein	20	223	242	GCAAGUUGAUUUUGGCUCUG	CAGAACCCAAAUCAACUUGA	Cleavage	[mRNA] locus=Scaffold000021:697506:698147:-	1
BrmiRC0449	Bra001996	kinase family protein	23	974	996	UUCAGGUGAUUUUAGGAUGUUUA	UGAAGAUCUUGAAAUCAUCUGGA	Cleavage	[mRNA] locus=Scaffold000002:409437:412229:+	1
BrmiRC0449	Bra012868	zinc finger ccch domain-containing protein 44	23	1808	1830	UUCAGGUGAUUUUAGGAUGUUUA	UAGGGAUUCUAGAAUCACCUGAG	Cleavage	[mRNA] locus=Scaffold000013:2058111:2063816:+	1
BrmiRC0449	Bra039821	regulator of vps4 activity in the mvb pathway protein	22	107	128	UUCAGGUGAUUUUAGGAUGUUU	GAACAUCUUGCGAUCACUUGAA	Cleavage	[mRNA] locus=Scaffold000178:62070:62814:+	1
BrmiRC0449	Bra040686	gdsl-motif lipase hydrolase family protein	23	539	561	UUCAGGUGAUUUUAGGAUGUUUA	UCAACAUCCUAAAUACACCUGAG	Translation	[mRNA] locus=Scaffold000235:17360:18885:-	1
BrmiRC0449	Bra021384	replication factor a2	22	644	665	UUCAGGUGAUUUUAGGAUGUUU	AGACAGUCUUAAAUUACCUGAA	Cleavage	[mRNA] locus=Scaffold000034:873975:876477:+	1
BrmiRC0449	Bra000847	2-oxoglutarate-dependent dioxygenase	22	813	834	UUCAGGUGAUUUUAGGAUGUUU	AGUUAUCCUAGAUUCACCUGAA	Translation	[mRNA] locus=Scaffold000001:4701677:4703274:-	1
BrmiRC0449	Bra013931	possible apospory-associated like protein	20	398	417	UUCAGGUGAUUUUAGGAUGU	UCAUCCUAAAAUCAUCCGAA	Cleavage	[mRNA] locus=Scaffold000014:3965841:3967644:+	1
BrmiRC0451	Bra001374	dna gyrase subunit a	23	272	294	AGGAACAGAUAGAGUAUAAGAUA	UGUCUUAUGCUCUCUCUGUUCUC	Translation	[mRNA] locus=Scaffold000001:7283924:7289842:-	1
BrmiRC0451	Bra008944	uncharacterized protein	22	465	486	AGGAACAGAUAGAGUAUAAGAU	AACUGAUCCUUUAUCUGUUCCU	Cleavage	[mRNA] locus=Scaffold000008:1716509:1718173:-	1
BrmiRC0451	Bra022594	mate efflux family protein	21	342	363	AGGAACAGAUAG-AGUAUAAGA	UCUUACACUACUAUCUGUUCCU	Cleavage	[mRNA] locus=Scaffold000038:960624:963276:-	1
BrmiRC0451	Bra029333	u5 small nuclear ribonucleoprotein helicase	20	4895	4914	AGGAACAGAUAGAGUAUAAG	CUUAUACUCUCUCUGUCCUU	Translation	[mRNA] locus=Scaffold000065:780134:792812:-	1
BrmiRC0452	Bra022604	copper transport family protein	20	1149	1168	AUCGGAAUGUCGUCGAAAAG	CGUUUCGACGAUAUUCCGAG	Cleavage	[mRNA] locus=Scaffold000038:1020387:1022292:+	1
BrmiRC0452	Bra011890	RNA-dependent RNA polymerase family protein	20	1104	1123	AUCGGAAUGUCGUCGAAAAG	CGUUUCGACGAUAUUUCGAG	Cleavage	[mRNA] locus=Scaffold000011:4308521:4309690:-	1
BrmiRC0452	Bra018960	60s ribosomal protein l37	20	945	964	AUCGGAAUGUCGUCGAAAAG	CGUUUCGAUGAUAUUCCGAG	Cleavage	[mRNA] locus=Scaffold000026:2183093:2185620:-	1
BrmiRC0454	Bra012943	u-box domain-containing protein 51	21	249	269	UCGGAUUUUCGGAUAUUUCGG	UCUAAAUGUUCGAAAAUCCGA	Cleavage	[mRNA] locus=Scaffold000013:2508785:2511699:-	1
BrmiRC0454	Bra017379	gamma interferon responsive lysosomal thiol reductase family protein	22	235	256	UCGGAUUUUCGGAUAUUUCGGU	GCCAAAGUAUCCGAUAAUCUGA	Cleavage	[mRNA] locus=Scaffold000022:480945:482137:-	1
BrmiRC0454	Bra012542	udp-glycosyltransferase-like protein	22	1105	1126	UCGGAUUUUCGGAUAUUUCGGU	AUCGAUAUAUUCGUGAAUCCGA	Translation	[mRNA] locus=Scaffold000013:220095:221537:+	1
BrmiRC0456	Bra017393	phosphate transporter pho1-6	21	1144	1164	GCUCAAGAAAGCUGUGGGAAA	UUUUCCACAGGUUUCUUGGGU	Translation	[mRNA] locus=Scaffold000022:582479:589561:+	1
BrmiRC0456	Bra007061	tata box binding protein associated factor-like protein	20	894	913	GCUCAAGAAAGCUGUGGGAA	GUUCCACAGCUUUGUUGAGC	Cleavage	[mRNA] locus=Scaffold000006:1196276:1207908:+	1
BrmiRC0456	Bra028420	transmembrane amino acid transporter family protein	20	209	228	GCUCAAGAAAGCUGUGGGAA	UUCUCAUGGCUUUCUUGACC	Cleavage	[mRNA] locus=Scaffold000062:211950:213513:+	1
BrmiRC0456	Bra014071	transmembrane amino acid transporter family protein	20	221	240	GCUCAAGAAAGCUGUGGGAA	UUCUCAUGGCUUUCUUGACC	Cleavage	[mRNA] locus=Scaffold000015:1144555:1146185:-	1
BrmiRC0456	Bra036198	transmembrane amino acid transporter family protein	20	230	249	GCUCAAGAAAGCUGUGGGAA	UUGUCAUGGCUUUCUUGAGC	Cleavage	[mRNA] locus=Scaffold000113:473847:475980:+	1
BrmiRC0456	Bra039693	mitogen-activated protein kinase kinase kinase 1	20	231	250	GCUCAAGAAAGCUGUGGGAA	UUUGUACAUCUUUCUUGAGC	Cleavage	[mRNA] locus=Scaffold000173:227733:229680:+	1
BrmiRC0456	Bra029427	uncharacterized protein	20	485	504	GCUCAAGAAAGCUGUGGGAA	UUCUGAUAGAUUUCUUGAGC	Translation	[mRNA] locus=Scaffold000066:85002:85943:-	1
BrmiRC0457	Bra035208	glycerophosphoryl diester phosphodiesterase 1	21	770	790	CGGUGAUGAAGAAGCUAGCGC	GCGCUAGCUUCUUCCUCACCG	Cleavage	[mRNA] locus=Scaffold000102:15959:17206:-	1
BrmiRC0457	Bra036060	atp binding microtubule motor family protein	21	2677	2697	CGGUGAUGAAGAAGCUAGCGC	GCGCUGGCUUCGUCAUCACCA	Translation	[mRNA] locus=Scaffold000112:337928:343489:-	1
BrmiRC0457	Bra027690	non-expressor of pr1	21	44	64	CGGUGAUGAAGAAGCUAGCGC	GCACUAGCUUCUUCUUCACCG	Cleavage	[mRNA] locus=Scaffold000057:473761:475923:-	1
BrmiRC0457	Bra001689	f-box protein	20	945	964	CGGUGAUGAAGAAGCUAGCG	CACUAGUUUCUUUAUCAUUG	Cleavage	[mRNA] locus=Scaffold000001:9101669:9102796:-	1
BrmiRC0459	Bra040646	protein-o-fucosyltransferase 1	20	951	970	UACUAGAAUGACUCAUAUUU	UAAUAUGACUCAUUCUAGUU	Cleavage	[mRNA] locus=Scaffold000229:37724:38743:-	1
BrmiRC0460	Bra005141	chloroplast carboxyltransferase alpha subunit isoform 2	20	1874	1893	UAGCUCCAGACUCAUUCACU	AGUCAAUGGGUCUGGAGCUG	Cleavage	[mRNA] locus=Scaffold000004:3685428:3688642:-	1
BrmiRC0460	Bra027989	stage iii sporulation protein aa	20	315	334	UAGCUCCAGACUCAUUCACU	GGUGGGUGAGUUUGGGGCUG	Cleavage	[mRNA] locus=Scaffold000059:28540:30235:+	1
BrmiRC0460	Bra034781	gtp-binding protein	20	540	559	UAGCUCCAGACUCAUUCACU	GGUGGAUGAGCCUGGAGUUA	Translation	[mRNA] locus=Scaffold000098:457357:460652:-	1
BrmiRC0460	Bra001189	protein phosphatase 2c 35	21	623	643	UAGCUCCAGACUCAUUCACUC	GGGUGAAAGGGUGUGGAGCUA	Translation	[mRNA] locus=Scaffold000001:6446036:6447186:+	1
BrmiRC0460	Bra031640	uncharacterized protein	20	720	739	UAGCUCCAGACUCAUUCACU	AGGGAUUGAGUUUGGAGCUA	Cleavage	[mRNA] locus=Scaffold000077:516359:518651:+	1
BrmiRC0460	Bra003085	rna-binding kh domain-containing protein	22	1766	1786	UAGCUCCAGACUCAUUCACUCA	UCAGUGAGUG-GUCUGGAGCUA	Cleavage	[mRNA] locus=Scaffold000002:7484944:7487537:-	1
BrmiRC0460	Bra022624	rna-binding kh domain-containing protein	22	1742	1762	UAGCUCCAGACUCAUUCACUCA	UCAGUGAGUG-GUCUGGAGCUA	Cleavage	[mRNA] locus=Scaffold000038:1170882:1173935:+	1
BrmiRC0460	Bra018603	uncharacterized protein	20	813	832	UAGCUCCAGACUCAUUCACU	GGGGAUUGAGUUUGGAGCUA	Cleavage	[mRNA] locus=Scaffold000026:156279:159015:-	1
BrmiRC0460	Bra031556	p-loop containing nucleoside triphosphate hydrolase domain and clp-n motif-containing protein	20	2448	2467	UAGCUCCAGACUCAUUCACU	ACUGGAUGAGUCAGGAGUUA	Cleavage	[mRNA] locus=Scaffold000077:107269:110833:-	1
BrmiRC0461	Bra012678	ankyrin repeat-containing protein	22	320	341	UCUGCUAUCAACUUGUAGAGUC	GACUCUACGAGCUGAUAGCAGA	Translation	[mRNA] locus=Scaffold000013:1113452:1117164:-	1
BrmiRC0461	Bra025922	like protein	21	1242	1262	UCUGCUAUCAACUUGUAGAGU	GUUCUAUAAGUUAGUAGCAGA	Translation	[mRNA] locus=Scaffold000050:141714:144390:+	1
BrmiRC0461	Bra010196	suppressor of auxin resistance1 protein	20	1883	1902	UCUGCUAUCAACUUGUAGAG	CUCUACAGAUUGAUAGCAGC	Cleavage	[mRNA] locus=Scaffold000009:4463033:4476978:-	2
BrmiRC0461	Bra022899	26s proteasome regulatory subunit n2	21	2671	2691	UCUGCUAUCAACUUGUAGAGU	GCUAUGCAGGUUGAUAGCAGU	Cleavage	[mRNA] locus=Scaffold000039:843911:848725:+	1
BrmiRC0462	Bra027529	kelch-like motif-containing protein	21	791	811	AUGUGUUUAUGUACUGAUCGG	CCGAUCAGUACAUAAACAUAG	Cleavage	[mRNA] locus=Scaffold000056:760517:764111:-	1
BrmiRC0462	Bra036364	uncharacterized protein	21	317	337	AUGUGUUUAUGUACUGAUCGG	CCGAUCAGUCCAUCAGCACGU	Cleavage	[mRNA] locus=Scaffold000115:445878:446761:+	1
BrmiRC0462	Bra033103	protein rik	20	627	647	AUGUG-UUUAUGUACUGAUCG	CGAUCAGUAUAUAAAUCACAU	Cleavage	[mRNA] locus=Scaffold000085:1073766:1078491:+	1
BrmiRC0464	Bra007202	serine threonine-protein kinase-like protein ccr3	20	532	551	UCCGGAUCUAUUAAAGACAC	UUGUCGUUAAUGGGUCCGGA	Cleavage	[mRNA] locus=Scaffold000006:2032307:2033329:-	1
BrmiRC0466	Bra007259	cytochrome family subfamily polypeptide 2	21	971	991	UUCGGAUCGGGUUCAGAUAUU	AAGAGCUGAACUCGAUCCGAG	Cleavage	[mRNA] locus=Scaffold000006:2340845:2343129:+	1
BrmiRC0466	Bra039145	uncharacterized protein	22	2096	2117	UUCGGAUCGGGUUCAGAUAUUU	ACAUGUCUGAAUUCUAUUCGAA	Cleavage	[mRNA] locus=Scaffold000160:164672:169217:+	1
BrmiRC0470	Bra041082	ATEME1B, EME1B; ATEME1B (ARABIDOPSIS ESSENTIAL MEIOTIC ENDONUCLEASE 1B); endonuclease	21	99	119	UUCGGAUCGGAUUCGGAUAUU	GAUAUCCGAUUCCGAUCCGAC	Cleavage	[mRNA] locus=Scaffold000481:4957:8175:+	1
BrmiRC0470	Bra036827	senescence dehydration related protein	22	434	455	UUCGGAUCGGAUUCGGAUAUUU	AGGAAUCCGGAUCCGAUUCGGA	Cleavage	[mRNA] locus=Scaffold000121:314305:316387:-	1
BrmiRC0470	Bra010606	protein short-root	20	826	845	UUCGGAUCGGAUUCGGAUAU	UUAUCCGAGUUUGAUCCGAA	Cleavage	[mRNA] locus=Scaffold000010:2282271:2283677:+	1
BrmiRC0470	Bra037475	uncharacterized protein	23	751	773	UUCGGAUCGGAUUCGGAUAUUUA	UACAUCUCCGGGUUUGAUCCGAA	Cleavage	[mRNA] locus=Scaffold000129:300320:301866:-	1
BrmiRC0470	Bra023398	gem-like protein 5	22	449	470	UUCGGAUCGGAUUCGGAUAUUU	AGAUAUUCGGAACGGAUCCGAA	Translation	[mRNA] locus=Scaffold000041:438933:440303:+	1
BrmiRC0471	Bra005758	protein gpr107-like isoform 1	23	389	411	GUUUGGGUUUAGAGUUUACGGUU	AGAUGUAUAAUCUAAACCCAAAC	Cleavage	[mRNA] locus=Scaffold000005:459980:461221:-	1
BrmiRC0471	Bra003357	alpha- -galacturonosyltransferase	21	952	972	GUUUGGGUUUAGAGUUUACGG	UUGCAAGCUCUAAACCCGAGC	Cleavage	[mRNA] locus=Scaffold000003:1339576:1343098:-	1
BrmiRC0473	Bra022614	abc transporter family protein	23	576	598	UGGCAACAUCACAAUCGGAUUUA	UAAAUCUGCUUUUGAUGUUGUCA	Cleavage	[mRNA] locus=Scaffold000038:1091939:1093708:-	1
BrmiRC0473	Bra019093	tcp-1 cpn60 chaperonin family protein	23	312	334	UGGCAACAUCACAAUCGGAUUUA	UAUGUCUGAUUGUGUUGUUGUCG	Translation	[mRNA] locus=Scaffold000027:366037:367601:-	1
BrmiRC0474	Bra041118	transport protein, putative	23	510	532	UGGAUAUGAUGAAAUGGCAUAAA	UUUGUGCCAUAUUAUCGUAUCUA	Cleavage	[mRNA] locus=Scaffold000620:1228:2035:-	1
BrmiRC0474	Bra018114	abc transporter a family member 4	23	459	481	UGGAUAUGAUGAAAUGGCAUAAA	UGUAUAUUAUCUCAUCAUAUCCA	Cleavage	[mRNA] locus=Scaffold000024:1547415:1550687:-	1
BrmiRC0474	Bra000564	transcriptional factor b3 family protein	21	426	447	UGGAUAUGAUGAA-AUGGCAUA	UGUGUCAUAUUCAUCAUAUUCA	Cleavage	[mRNA] locus=Scaffold000001:3026696:3031359:+	2
BrmiRC0474	Bra011043	abc transporter-like protein	20	137	156	UGGAUAUGAUGAAAUGGCAU	AUGCCUUUUUAUCAGAUCCA	Cleavage	[mRNA] locus=Scaffold000011:95409:98044:-	1
BrmiRC0483	Bra034266	c2 domain-containing protein	20	323	342	UCCGAACCGAACCGACAUCC	UGAUGUUGGUUUGGUUCGGC	Cleavage	[mRNA] locus=Scaffold000094:118929:121199:+	1
BrmiRC0485	Bra011653	s-adenosyl-l-methionine-dependent methyltransferase domain-containing protein	21	254	274	UCUUAAAUUCGUUGAGAUCAC	GUGAUCUCAAUGACUUUGAGA	Cleavage	[mRNA] locus=Scaffold000011:3123713:3125235:+	1
BrmiRC0485	Bra022720	protein club	23	291	313	UCUUAAAUUCGUUGAGAUCACCA	UGAGGAUCUUGAUGAGUUUAAGA	Cleavage	[mRNA] locus=Scaffold000038:1806640:1813654:-	1
BrmiRC0485	Bra025461	cop1-interactive protein 1	21	1494	1514	UCUUAAAUUCGUUGAGAUCAC	GUUAUCUCAGCGAAUUUCAGA	Cleavage	[mRNA] locus=Scaffold000048:244874:248656:-	1
BrmiRC0485	Bra028506	cop1-interactive protein 1	21	2685	2705	UCUUAAAUUCGUUGAGAUCAC	GUUAUCUCAGCGAAUUUCAGA	Cleavage	[mRNA] locus=Scaffold000062:769239:774127:+	1
BrmiRC0485	Bra032785	calcium-binding protein cml25	20	303	322	UCUUAAAUUCGUUGAGAUCA	UGAUUUCGAGGAGUUUAAGA	Translation	[mRNA] locus=Scaffold000084:28121:28507:+	1
BrmiRC0485	Bra010974	calcium-binding protein cml25	20	489	508	UCUUAAAUUCGUUGAGAUCA	UGAUUUCGAGGAGUUUAAGA	Translation	[mRNA] locus=Scaffold000010:4133896:4134459:-	1
BrmiRC0486	Bra033807	udp-glucoronosyl udp-glucosyl transferase family protein	22	411	432	UGGAUACAAAUUUUUGACUGCU	GGUGGUUGAAAAUUUGUAUCCA	Cleavage	[mRNA] locus=Scaffold000090:533280:535529:+	1
BrmiRC0486	Bra015895	pentatricopeptide repeat-containing protein	21	1855	1875	UGGAUACAAAUUUUUGACUGC	GCAGUCAAGAAUGUGUAUUCA	Translation	[mRNA] locus=Scaffold000019:1380618:1382834:-	1
BrmiRC0486	Bra003787	pentatricopeptide repeat-containing protein	21	1114	1134	UGGAUACAAAUUUUUGACUGC	GCGUUCAAGAAUGUGUAUCCA	Translation	[mRNA] locus=Scaffold000003:3601301:3602779:-	1
BrmiRC0486	Bra014630	transcription factor iib	22	669	690	UGGAUACAAAUUUUUGACUGCU	AACAUACAAAGAUUUGUAUCCA	Cleavage	[mRNA] locus=Scaffold000016:1661660:1663075:+	1
BrmiRC0487	Bra014349	alpha- -galacturonosyltransferase	20	751	770	UUUUUAACCGCUGUUGGACA	UGUUCCACAGUGGUUAAGAA	Cleavage	[mRNA] locus=Scaffold000015:3498631:3501411:-	1
BrmiRC0487	Bra017988	iq-domain 15	20	25	44	UUUUUAACCGCUGUUGGACA	UGGCUCACGGCGGUUAAAAA	Cleavage	[mRNA] locus=Scaffold000024:526699:528369:+	1
BrmiRC0487	Bra003767	aminoacyl-t-rna synthetase	20	1017	1036	UUUUUAACCGCUGUUGGACA	UGCCCAACUGUGGUUAAAGA	Cleavage	[mRNA] locus=Scaffold000003:3525571:3533368:-	1
BrmiRC0489	Bra012558	enhanced disease resistance 2 protein	23	1006	1028	CUACUAAAAGUAGAAUUCGUCUU	AAGUCGAAUGCUGCUUUUGGUAG	Cleavage	[mRNA] locus=Scaffold000013:347836:358607:+	1
BrmiRC0489	Bra019021	at4g27870 t27e11_110	23	748	770	CUACUAAAAGUAGAAUUCGUCUU	AAUAUGAAAUCUGCUGUUAGUAG	Cleavage	[mRNA] locus=Scaffold000027:8055:11132:-	1
BrmiRC0490	Bra023395	nac domain ipr003441	23	402	424	AGGAAGAGGAGAGACGAUAUUUA	UGAAUAUCGUCUCUCUUCUUCUC	Cleavage	[mRNA] locus=Scaffold000041:419095:420001:+	1
BrmiRC0490	Bra021190	nodulin 3-like protein	23	490	512	AGGAAGAGGAGAGACGAUAUUUA	UGGCUAUCGUUUUUCCUCUUCCU	Cleavage	[mRNA] locus=Scaffold000033:814903:816557:-	1
BrmiRC0490	Bra011290	ubiquitin carboxyl-terminal hydrolase 18	21	48	68	AGGAAGAGGAGAGACGAUAUU	GAUACCGUCUCUCUUCUUCCU	Cleavage	[mRNA] locus=Scaffold000011:1467257:1469881:-	1
BrmiRC0490	Bra038060	nodulin 3-like protein	23	490	512	AGGAAGAGGAGAGACGAUAUUUA	UGGUUGUCGUUUUUCCUCUUCUU	Cleavage	[mRNA] locus=Scaffold000138:160357:178591:+	1
BrmiRC0490	Bra012752	nodulin 3-like protein	23	490	512	AGGAAGAGGAGAGACGAUAUUUA	UGGUUGUCGUUUUUCCUCUUCUU	Cleavage	[mRNA] locus=Scaffold000013:1479850:1482735:+	1
BrmiRC0490	Bra013424	hydroxyproline-rich glycoprotein family protein	22	443	464	AGGAAGAGGAGAGACGAUAUUU	AAGUUUCAUCUCUCCUCUUUCU	Cleavage	[mRNA] locus=Scaffold000014:1014482:1015444:-	1
BrmiRC0490	Bra008916	pentatricopeptide repeat-containing protein	20	81	100	AGGAAGAGGAGAGACGAUAU	AUGUCGUCUCUUCUCUACCU	Cleavage	[mRNA] locus=Scaffold000008:1593435:1595888:-	1
BrmiRC0490	Bra022928	glycosyl hydrolase and polygalacturonase domain-containing protein	23	25	47	AGGAAGAGGAGAGACGAUAUUUA	UGUGUCUCGUCUCUCUUCUUCUU	Cleavage	[mRNA] locus=Scaffold000039:1014208:1015796:+	1
BrmiRC0490	Bra028211	unknown protein	20	1	20	AGGAAGAGGAGAGACGAUAU	AUGUCUUCUCUUCUCUUCCU	Cleavage	[mRNA] locus=Scaffold000060:974663:975721:-	1
BrmiRC0490	Bra013923	xyloglucan endo- 4-beta-d-glucanase	20	34	53	AGGAAGAGGAGAGACGAUAU	UUGUUGUCUCUCUUCUUCUU	Cleavage	[mRNA] locus=Scaffold000014:3914889:3916406:+	1
BrmiRC0490	Bra001638	nodulin 3-like protein	20	493	512	AGGAAGAGGAGAGACGAUAU	CUGUCGUUUUUCCUCUUCUU	Cleavage	[mRNA] locus=Scaffold000001:8854726:8856320:-	1
BrmiRC0490	Bra000240	uncharacterized protein	20	166	185	AGGAAGAGGAGAGACGAUAU	GUAGCGUCUUUCUUCUUCCU	Cleavage	[mRNA] locus=Scaffold000001:1328998:1331434:-	1
BrmiRC0490	Bra035756	organic cation	23	730	752	AGGAAGAGGAGAGACGAUAUUUA	UCAUUACCGUCUCUCUUUUUCCU	Cleavage	[mRNA] locus=Scaffold000109:157328:160528:+	1
BrmiRC0490	Bra023547	rossmann-fold nad -binding domain-containing protein	22	69	91	AGGAAGAGGAGAGA-CGAUAUUU	GAGUAUCGGUCUCUUUUCUUCCU	Cleavage	[mRNA] locus=Scaffold000041:1108903:1110851:+	1
BrmiRC0490	Bra001695	phosphopantothenoylcysteine decarboxylase	23	157	179	AGGAAGAGGAGAGACGAUAUUUA	UCGAAGUCGUCUCUCCACUUCCU	Cleavage	[mRNA] locus=Scaffold000001:9131679:9132702:-	1
BrmiRC0491	Bra012905	uncharacterized protein	21	1660	1680	AAUUGCAGCGGUGAAGGACGA	UUCUCCUUUAUCGCUGCAGUU	Cleavage	[mRNA] locus=Scaffold000013:2309532:2311996:+	1
BrmiRC0491	Bra012526	potassium transporter 11	21	1276	1296	AAUUGCAGCGGUGAAGGACGA	UCGUACUUCUCCGCUGUGAUU	Cleavage	[mRNA] locus=Scaffold000013:114596:117924:-	1
BrmiRC0493	Bra000216	binding protein	21	274	294	UUUAUCCAAGGGCUUAGGGUU	AAUCCUGAGCCGUUGGAUGAA	Translation	[mRNA] locus=Scaffold000001:1169014:1169439:+	1
BrmiRC0493	Bra010376	uncharacterized protein	21	385	405	UUUAUCCAAGGGCUUAGGGUU	AAGCUUAGGUCUUUGGAUAAA	Cleavage	[mRNA] locus=Scaffold000010:969886:971709:-	1
BrmiRC0493	Bra017322	protein phosphatase 2c 29	21	100	120	UUUAUCCAAGGGCUUAGGGUU	AACUCUGAGCCGUUGGAUGAG	Translation	[mRNA] locus=Scaffold000021:2523755:2526228:+	1
BrmiRC0493	Bra034968	uncharacterized protein	21	891	911	UUUAUCCAAGGGCUUAGGGUU	AACCCUGAGGCCUCGGAUAGA	Cleavage	[mRNA] locus=Scaffold000100:415042:417047:+	1
BrmiRC0493	Bra038862	coniferyl-alcohol glucosyltransferase	21	679	699	UUUAUCCAAGGGCUUAGGGUU	GACCCAAAGCUCUUGGGUGGA	Cleavage	[mRNA] locus=Scaffold000154:30346:31794:-	1
BrmiRC0493	Bra014600	tubulin binding cofactor c domain-containing protein	21	1624	1644	UUUAUCCAAGGGCUUAGGGUU	AACCUUAAGAACUUGGAUGAA	Translation	[mRNA] locus=Scaffold000016:1464125:1467657:-	1
BrmiRC0495	Bra015625	pumilio 7	20	385	404	UAGAGUGGAGUUAGAGAUGC	UCAUCUCUAGAUCCACUCUA	Translation	[mRNA] locus=Scaffold000019:5008:7293:-	1
BrmiRC0495	Bra002407	uncharacterized protein	20	411	430	UAGAGUGGAGUUAGAGAUGC	GCAUCUCUACCUCUACUCCA	Translation	[mRNA] locus=Scaffold000002:2994194:2996855:-	1
BrmiRC0495	Bra003597	nudix hydrolase 3	20	147	166	UAGAGUGGAGUUAGAGAUGC	GCUUCUCCAACUCCGCUCUG	Cleavage	[mRNA] locus=Scaffold000003:2528582:2532887:-	1
BrmiRC0498	Bra023434	pentatricopeptide repeat-containing protein	20	513	532	CAGAUGAAUGAACCGCCGGG	ACUGGCGGUUUCUUCAUCUG	Translation	[mRNA] locus=Scaffold000041:598066:599907:+	1
BrmiRC0498	Bra023463	alpha beta-hydrolasefamily protein	20	331	350	CAGAUGAAUGAACCGCCGGG	UCUGGUGGAUUAUUCAUCUG	Cleavage	[mRNA] locus=Scaffold000041:694995:696770:-	1
BrmiRC0499	Bra034270	uncharacterized protein	21	967	987	AUAAAUCCCAAGAAUCAUCCA	UGGGUGAUUCUUGGGAUUAAC	Cleavage	[mRNA] locus=Scaffold000094:159968:163556:-	1
BrmiRC0499	Bra004745	uncharacterized protein	20	708	727	AUAAAUCCCAAGAAUCAUCC	AGAUGAGUUUUGGGAUUUGU	Cleavage	[mRNA] locus=Scaffold000004:1622001:1624145:+	1
BrmiRC0499	Bra037995	calpain-type cysteine protease	20	2282	2301	AUAAAUCCCAAGAAUCAUCC	GGAUUAUUCUUUGGAUUUGU	Translation	[mRNA] locus=Scaffold000137:245851:255250:-	1
BrmiRC0500	Bra003046	tbc domain-containing protein	23	108	130	GAAAUGAAGUAGAGUUGGAGCAA	UUCCUCCAACUCUUCUUCAUUUU	Translation	[mRNA] locus=Scaffold000002:7061383:7063416:+	1
BrmiRC0500	Bra011396	glycine-rich protein	22	3857	3878	GAAAUGAAGUAGAGUUGGAGCA	UGCUCCAACUCUACUCCAUAUC	Cleavage	[mRNA] locus=Scaffold000011:2014358:2021220:-	1
BrmiRC0500	Bra025181	regulator of g-protein signaling 1	20	1252	1271	GAAAUGAAGUAGAGUUGGAG	UUUCAACUCUACUUCAUAUU	Cleavage	[mRNA] locus=Scaffold000047:463264:467504:+	1
BrmiRC0500	Bra037673	chloroplast outer envelope protein 37	20	714	733	GAAAUGAAGUAGAGUUGGAG	UUCCAACGCUGCUUCAUUUG	Cleavage	[mRNA] locus=Scaffold000132:183843:185749:+	1
BrmiRC0502	Bra000379	golgi snare 12 protein	23	2	24	UAGAUUCAGGUUCGAUUCGGAUA	UGACAGAAUCGAGCUUGGAUCUA	Cleavage	[mRNA] locus=Scaffold000001:2064737:2066240:-	1
BrmiRC0502	Bra011700	scarecrow-like protein	23	521	543	UAGAUUCAGGUUCGAUUCGGAUA	UAACCGGAUCGAACCGGAAUCAA	Cleavage	[mRNA] locus=Scaffold000011:3387774:3390920:+	1
BrmiRC0502	Bra001431	cleavage and polyadenylation specificity factor a subunit protein	22	3512	3534	UAGAUUCAGGUUCGAUU-CGGAU	AUCCGGAAUCCAACCUGAAUCUA	Cleavage	[mRNA] locus=Scaffold000001:7575298:7581392:+	1
BrmiRC0503	Bra001171	hydrophobic protein lti6a	21	102	122	UGAUUGAGCCGCGUCAAUAUC	GAUAUUGACGCUGCUUGGUUA	Translation	[mRNA] locus=Scaffold000001:6332164:6332435:-	1
BrmiRC0504	Bra008158	pentatricopeptide repeat-containing protein	21	1800	1820	UGAUUUUUACGGAUUUUCAGA	UCUGAGAAUCUGUAGAGAUUG	Cleavage	[mRNA] locus=Scaffold000007:2104450:2106384:-	1
BrmiRC0504	Bra019664	armadillo beta-catenin-like repeats-containing protein	21	973	993	UGAUUUUUACGGAUUUUCAGA	UCUGGAGGUCCGGAAGAAUCA	Translation	[mRNA] locus=Scaffold000029:376829:378842:+	1
BrmiRC0504	Bra040669	leucine-rich repeat-containing protein	20	84	103	UGAUUUUUACGGAUUUUCAG	CAGAAAAUCCUUAGAAAUCA	Translation	[mRNA] locus=Scaffold000231:46495:48306:-	1
BrmiRC0505	Bra020292	uncharacterized protein	21	190	210	UCUAGGAUUAGAGUUUAGGGU	ACCCAAAACUCUAAUUCAAGA	Cleavage	[mRNA] locus=Scaffold000030:1338398:1339063:+	1
BrmiRC0505	Bra016396	phosphatidylinositol-4-phosphate 5-kinase	21	2141	2161	UCUAGGAUUAGAGUUUAGGGU	AUCCUAAACUCUAUUCCAAGA	Cleavage	[mRNA] locus=Scaffold000020:618786:621930:-	1
BrmiRC0505	Bra013749	cellulose synthase-like protein g2	21	548	567	UCUAGGAUUAGAGUUUAGGGU	ACCCUAAACUC-AAUCCUAGU	Translation	[mRNA] locus=Scaffold000014:3021661:3024351:+	1
BrmiRC0505	Bra012642	ATTPS5, TPS5; ATTPS5; protein binding / transferase, transferring glycosyl groups / trehalose-phosphatase	20	488	507	UCUAGGAUUAGAGUUUAGGG	CUCUAAACCCUGAUCUUGGA	Cleavage	[mRNA] locus=Scaffold000013:935198:938062:-	1
BrmiRC0506	Bra019412	disease resistance protein	21	418	438	AAGACACCAUGACGAAGAAGC	GCUUCUUCAACAUGGUGUCUU	Cleavage	[mRNA] locus=Scaffold000027:2392758:2393426:+	1
BrmiRC0506	Bra031955	tir-nbs-lrr class disease resistance protein	22	291	312	AAGACACCAUGACGAAGAAGCA	UGCUUCCUCGACAUGGUGUCUG	Cleavage	[mRNA] locus=Scaffold000078:919020:919801:+	1
BrmiRC0506	Bra007709	zinc ion binding protein	21	1602	1622	AAGACACCAUGACGAAGAAGC	GCUUCUUCCUUACGGUGUCUU	Translation	[mRNA] locus=Scaffold000006:4586666:4591742:-	1
BrmiRC0506	Bra032996	disease resistance protein	22	351	372	AAGACACCAUGACGAAGAAGCA	UGCUUCUUCAAAAUGGUGUCUU	Translation	[mRNA] locus=Scaffold000085:463998:465710:+	1
BrmiRC0506	Bra023241	uncharacterized protein	20	234	254	AAGACACCA-UGACGAAGAAG	CUUCUUUGUCAAUGGUGUCUU	Translation	[mRNA] locus=Scaffold000040:1288714:1289654:+	1
BrmiRC0507	Bra010488	rho gtpase activation protein with ph domain	22	1496	1517	UUGGAUUUAGAAUUUAGGGUAU	AUAAUUUAAGUUCUGAAUCCAA	Cleavage	[mRNA] locus=Scaffold000010:1568604:1573736:+	1
BrmiRC0507	Bra010692	integral membrane protein hemolysin-iii like protein	22	422	443	UUGGAUUUAGAAUUUAGGGUAU	GUACUCUAAAGUCUACAUCCAA	Cleavage	[mRNA] locus=Scaffold000010:2803100:2803749:-	1
BrmiRC0507	Bra022504	methionine s-methyltransferase	22	616	637	UUGGAUUUAGAAUUUAGGGUAU	AUACCUCAGAUUCUUAAUCCAA	Cleavage	[mRNA] locus=Scaffold000038:232351:238379:+	1
BrmiRC0507	Bra029168	low psii accumulation2 protein	23	74	96	UUGGAUUUAGAAUUUAGGGUAUA	UAAACCCUAGAUUCUCAAUCAAA	Cleavage	[mRNA] locus=Scaffold000064:1247457:1248421:-	1
BrmiRC0507	Bra012644	peptidase s41 family protein	23	56	78	UUGGAUUUAGAAUUUAGGGUAUA	UAAACCCUAAUUUCUCAAUCCAG	Cleavage	[mRNA] locus=Scaffold000013:947998:950549:+	1
BrmiRC0507	Bra017424	indeterminate -domain 4 protein	22	312	333	UUGGAUUUAGAAUUUAGGGUAU	AAACCCUAACUUCUUAAUCCAA	Cleavage	[mRNA] locus=Scaffold000022:850569:853639:+	1
BrmiRC0507	Bra015953	uncharacterized protein	23	137	159	UUGGAUUUAGAAUUUAGGGUAUA	UAAACCCUAAGGUCUCGAUCCAA	Cleavage	[mRNA] locus=Scaffold000019:1632063:1632697:+	1
BrmiRC0507	Bra028175	ribulose -bisphosphate carboxylase oxygenase	21	571	591	UUGGAUUUAGAAUUUAGGGUA	UAUCAUAAAUUCAAGAUCCAA	Translation	[mRNA] locus=Scaffold000060:643870:650888:+	1
BrmiRC0508	Bra021633	beta-galactosidase related protein	21	2601	2621	AGAGAGAUAUAGUUAGAGGAC	GUCUUUUGACUCUAUCUCUUU	Translation	[mRNA] locus=Scaffold000035:265574:271400:+	1
BrmiRC0508	Bra011619	protein kinase	20	178	197	AGAGAGAUAUAGUUAGAGGA	UCCUCUAACUAUGUUGCUUU	Cleavage	[mRNA] locus=Scaffold000011:2988445:2990292:+	1
BrmiRC0508	Bra000406	uncharacterized protein	20	1068	1087	AGAGAGAUAUAGUUAGAGGA	CCCUCCAAUUAUGUCUCUCU	Cleavage	[mRNA] locus=Scaffold000001:2186289:2187377:-	1
BrmiRC0508	Bra007725	e3 ubiquitin ligase family protein	20	954	973	AGAGAGAUAUAGUUAGAGGA	UGCUCUGAUUAUAUCUCUCG	Cleavage	[mRNA] locus=Scaffold000006:4672440:4674490:-	1
BrmiRC0508	Bra024769	predicted protein [Arabidopsis lyrata subsp. lyrata]	20	411	430	AGAGAGAUAUAGUUAGAGGA	UCUUCAGACUAUGUUUCUCU	Cleavage	[mRNA] locus=Scaffold000045:1839651:1843042:-	1
BrmiRC0508	Bra021075	disease resistance protein	20	609	628	AGAGAGAUAUAGUUAGAGGA	UUCUUUAACCGUAUCUUUCU	Translation	[mRNA] locus=Scaffold000032:2012537:2014630:+	1
BrmiRC0508	Bra040944	kinase family protein	20	819	838	AGAGAGAUAUAGUUAGAGGA	UCUUCAAGCUGUAUCUCUUU	Cleavage	[mRNA] locus=Scaffold000323:17498:19225:+	1
BrmiRC0508	Bra025253	anion channel protein	20	1122	1141	AGAGAGAUAUAGUUAGAGGA	UGCUCUUACUGUAUCUCUCU	Cleavage	[mRNA] locus=Scaffold000047:818115:821006:+	1
BrmiRC0510	Bra000292	tyrosine-rich hydroxyproline-rich glycoprotein	22	1233	1254	AUUAUAGAGAUGGGUUGGAGAU	AACUCCAACUUAUGUCUAUAAA	Translation	[mRNA] locus=Scaffold000001:1609678:1613102:+	1
BrmiRC0514	Bra020479	protein phosphatase 2c	21	339	359	GGACUGUUGUCUGGCUCGAGG	UCUCGAGUCAGAGAAUAGUCA	Translation	[mRNA] locus=Scaffold000031:124502:126440:-	1
BrmiRC0514	Bra038023	poly -specific ribonuclease parn	20	1747	1766	GGACUGUUGUCUGGCUCGAG	CUGGAGUCAGACGAUGGUCC	Cleavage	[mRNA] locus=Scaffold000137:392602:395174:+	1
BrmiRC0514	Bra013581	F-box family protein	20	298	317	GGACUGUUGUCUGGCUCGAG	CUCUUGCCGGACAAUAGUCC	Cleavage	[mRNA] locus=Scaffold000014:1891746:1892294:-	1
BrmiRC0514	Bra015652	nuclease	20	1288	1307	GGACUGUUGUCUGGCUCGAG	CUCUUGCCGGGCAACAGUCC	Cleavage	[mRNA] locus=Scaffold000019:168440:169978:+	1
BrmiRC0517	Bra008172	protein tify 10b	22	671	692	CUGAAAGAUGAUUUGGUUGAAC	GUUCAACCGAAGCAUCUUCCAG	Translation	[mRNA] locus=Scaffold000007:2196825:2198026:-	1
BrmiRC0517	Bra025618	cation efflux family protein	20	36	55	CUGAAAGAUGAUUUGGUUGA	UCGACCAAAUCGUCUUUCAU	Cleavage	[mRNA] locus=Scaffold000048:1371874:1374171:+	1
BrmiRC0517	Bra011828	uncharacterized protein	20	364	383	CUGAAAGAUGAUUUGGUUGA	UCAACCAAAUCAUCUUCCAA	Cleavage	[mRNA] locus=Scaffold000011:4023778:4025160:-	1
BrmiRC0517	Bra004640	camphor resistance CrcB family protein	23	34	56	CUGAAAGAUGAUUUGGUUGAACA	UUUCCAACCAUGUCAUCUUUCAG	Cleavage	[mRNA] locus=Scaffold000004:1183363:1185071:+	1
BrmiRC0517	Bra040168	trna rrna methyltransferase family protein	20	1330	1349	CUGAAAGAUGAUUUGGUUGA	UUAAUCAAAUCAUCGUUCAG	Cleavage	[mRNA] locus=Scaffold000190:55861:70308:-	1
BrmiRC0517	Bra005957	n-hydroxycinnamoyl benzoyltransferase-like protein	23	306	328	CUGAAAGAUGAUUUGGUUGAACA	UUUGCAACCAGAUCAGCUUUCGG	Cleavage	[mRNA] locus=Scaffold000005:1410183:1410755:+	1
BrmiRC0517	Bra030153	exonuclease 1	20	1981	2000	CUGAAAGAUGAUUUGGUUGA	UCAGCUAUAUCAUCUUUUAG	Cleavage	[mRNA] locus=Scaffold000069:895947:899231:+	1
BrmiRC0517	Bra017612	aspartate--trna ligase	20	112	131	CUGAAAGAUGAUUUGGUUGA	UCGAGCGAAUCAUCUUUCAC	Cleavage	[mRNA] locus=Scaffold000023:73668:78749:-	1
BrmiRC0518	Bra026924	disease resistance protein	21	1485	1505	CGAGCUUGUACGAUACAUCUU	AAGAUGUAUCGUACAAGCUCG	Cleavage	[mRNA] locus=Scaffold000053:1192461:1195105:-	1
BrmiRC0518	Bra026923	disease resistance protein	21	1497	1517	CGAGCUUGUACGAUACAUCUU	AAGAUGUAUCGUACAAGCUCG	Cleavage	[mRNA] locus=Scaffold000053:1188343:1191002:-	1
BrmiRC0518	Bra026977	disease resistance protein	21	1491	1511	CGAGCUUGUACGAUACAUCUU	AAGAUGUAUCGUACAAGCUCG	Cleavage	[mRNA] locus=Scaffold000053:1429936:1432596:+	1
BrmiRC0518	Bra026978	disease resistance protein	21	1500	1520	CGAGCUUGUACGAUACAUCUU	AAGAUGUAUCGUACAAGCUCG	Cleavage	[mRNA] locus=Scaffold000053:1434229:1436901:+	1
BrmiRC0518	Bra035996	aaa-type atpase family protein	21	155	175	CGAGCUUGUACGAUACAUCUU	AAGGUGUAUUGUAUGAGCUCG	Cleavage	[mRNA] locus=Scaffold000111:370741:372445:+	1
BrmiRC0518	Bra018680	sas10 utp3 c1d family	21	617	637	CGAGCUUGUACGAUACAUCUU	AAGAUGUGUUGGACGAGCUCG	Translation	[mRNA] locus=Scaffold000026:547149:548869:-	1
BrmiRC0518	Bra025484	uncharacterized protein	21	1145	1165	CGAGCUUGUACGAUACAUCUU	AAGAUGUGUUGGAUAAGCUCG	Translation	[mRNA] locus=Scaffold000048:398061:400456:-	1
BrmiRC0518	Bra008259	cup-shaped cotyledon 3	21	14	34	CGAGCUUGUACGAUACAUCUU	AAGAUGUGUUGAGCGAGCUCG	Translation	[mRNA] locus=Scaffold000007:2784539:2786393:-	1
BrmiRC0518	Bra038946	purple acid phosphatase 26	20	468	487	CGAGCUUGUACGAUACAUCU	AGAUGCAUCUUACAAGUUUG	Translation	[mRNA] locus=Scaffold000156:110998:113310:-	1
BrmiRC0518	Bra020195	acting on the ch-ch group of donors	20	1380	1399	CGAGCUUGUACGAUACAUCU	AGAUGGAUCGUUCGAGUUCG	Translation	[mRNA] locus=Scaffold000030:773214:776484:+	1
BrmiRC0523	Bra030764	pentatricopeptide repeat-containing protein	21	797	817	CAAGCGCUCUUCUCACAGCUU	ACGCUGUGAAAAGAGCGUUUG	Cleavage	[mRNA] locus=Scaffold000072:1152460:1153929:-	1
BrmiRC0523	Bra006764	cation h(+) antiporter 24	20	831	850	CAAGCGCUCUUCUCACAGCU	GGUUGUGAGAGGAGCUCUUG	Cleavage	[mRNA] locus=Scaffold000005:4958972:4961618:+	1
BrmiRC0523	Bra034023	uncharacterized protein	21	274	294	CAAGCGCUCUUCUCACAGCUU	GAGCUGAGGGAAGAGCGGUUG	Cleavage	[mRNA] locus=Scaffold000092:823357:823710:-	1
BrmiRC0523	Bra010862	unknown protein	21	274	294	CAAGCGCUCUUCUCACAGCUU	GAGCUGAGGGAAGAGCGGUUG	Cleavage	[mRNA] locus=Scaffold000010:3616324:3616677:-	1
BrmiRC0523	Bra039751	unknown protein	21	274	294	CAAGCGCUCUUCUCACAGCUU	GAGCUGAGGGAAGAGCGGUUG	Cleavage	[mRNA] locus=Scaffold000175:111645:112012:-	1
BrmiRC0523	Bra018840	family transposase	21	269	289	CAAGCGCUCUUCUCACAGCUU	AAGCUGUUAAAAGAGUGUUUG	Cleavage	[mRNA] locus=Scaffold000026:1523802:1524467:+	1
BrmiRC0523	Bra038520	glabra2 expression modulator	21	365	385	CAAGCGCUCUUCUCACAGCUU	AGUCUGUGAAAGGAGCGCUUG	Cleavage	[mRNA] locus=Scaffold000148:85496:87994:-	1
BrmiRC0524	Bra020729	kinesin family member 4 7 21 27	22	1555	1576	UUUCGGCUAAGAGACGGUUUUU	AGAAACCGUUUGUUGGCUGAAA	Translation	[mRNA] locus=Scaffold000031:1749058:1754853:-	1
BrmiRC0524	Bra039727	germin precursor oxalate oxidase	23	411	433	UUUCGGCUAAGAGACGGUUUUUA	UGGAAACCGUCUUUUCGCCAAAA	Cleavage	[mRNA] locus=Scaffold000174:211085:211826:-	1
BrmiRC0524	Bra035757	kinesin family member 4 7 21 27	22	256	277	UUUCGGCUAAGAGACGGUUUUU	AGAAACCGUUUGUUGGCUGGAA	Translation	[mRNA] locus=Scaffold000109:166754:168786:-	1
BrmiRC0524	Bra033887	kinesin family member 4 7 21 27	22	619	640	UUUCGGCUAAGAGACGGUUUUU	AGAAACCGUUUGUUGGCUGGAA	Translation	[mRNA] locus=Scaffold000091:548658:553828:+	1
BrmiRC0524	Bra008951	exostosin family protein	22	1053	1074	UUUCGGCUAAGAGACGGUUUUU	AAAAGACGUCUCUUUGCCGGAA	Cleavage	[mRNA] locus=Scaffold000008:1753451:1755757:+	1
BrmiRC0524	Bra021079	enoyl- hydratase	22	1478	1499	UUUCGGCUAAGAGACGGUUUUU	GAAAACAAUCUCUUAGCCGAAG	Cleavage	[mRNA] locus=Scaffold000032:2028093:2032444:+	1
BrmiRC0524	Bra037528	kinesin family member 4 7 21 27	22	1636	1657	UUUCGGCUAAGAGACGGUUUUU	AGAAGCCGUUUGUUGGCUGAAA	Translation	[mRNA] locus=Scaffold000129:519161:524634:-	1
BrmiRC0524	Bra036194	kinesin family member 4 7 21 27	22	1651	1672	UUUCGGCUAAGAGACGGUUUUU	AGAAACCGUUUGUUGGCUGAGA	Translation	[mRNA] locus=Scaffold000113:449334:455051:-	1
BrmiRC0530	Bra017186	nodulin-like protein	21	216	236	AAAAAUAUUGUUAACGUCGUC	GAUGACGUUAAUGAUAUUCUU	Cleavage	[mRNA] locus=Scaffold000021:1765553:1767644:+	1
BrmiRC0530	Bra020495	uncharacterized protein	20	821	840	AAAAAUAUUGUUAACGUCGU	AUGGUGUUAGCAAUAUUUUA	Cleavage	[mRNA] locus=Scaffold000031:208735:210705:-	1
BrmiRC0530	Bra038495	growth regulator like protein	20	509	528	AAAAAUAUUGUUAACGUCGU	GUGACUUUAAUGAUAUUUUU	Cleavage	[mRNA] locus=Scaffold000147:316944:319438:+	1
BrmiRC0531	Bra013744	udp-d-glucose udp-d-galactose 4-epimerase 2	21	333	353	UGAGACAUAAACUUCAAAAGG	CCUUUUGGAGGUUAUGUCUCA	Translation	[mRNA] locus=Scaffold000014:2984561:2986906:+	1
BrmiRC0531	Bra011050	rpm1 interacting protein 13	20	746	765	UGAGACAUAAACUUCAAAAG	CUUUUGGUGGUUAUGUCUCA	Translation	[mRNA] locus=Scaffold000011:128180:129498:+	1
BrmiRC0531	Bra002812	rna binding	20	1310	1329	UGAGACAUAAACUUCAAAAG	CUAUUAAGGUUUAUGUCUCA	Cleavage	[mRNA] locus=Scaffold000002:5371656:5373297:-	1
BrmiRC0532	Bra012183	myb family transcription factor	23	288	310	UUGAGUUGAGGUCGUAUUUGGUA	UGUCAAAUACGACUUCAAUUCAA	Cleavage	[mRNA] locus=Scaffold000012:1958194:1963731:-	1
BrmiRC0532	Bra012920	pentatricopeptide repeat-containing protein	22	1231	1252	UUGAGUUGAGGUCGUAUUUGGU	AUCAAAUAUGGUCUCAGUUCGA	Cleavage	[mRNA] locus=Scaffold000013:2402888:2405071:+	1
BrmiRC0532	Bra030032	developmental protein sepallata 3	23	535	557	UUGAGUUGAGGUCGUAUUUGGUA	UAUCAAAUGCCUCUUCAACUCAA	Cleavage	[mRNA] locus=Scaffold000069:59297:61304:+	1
BrmiRC0532	Bra000927	hypoersensitive response protein	22	241	262	UUGAGUUGAGGUCGUAUUUGGU	GCCAUAUACGACCUCAACUUCA	Cleavage	[mRNA] locus=Scaffold000001:5196177:5196866:-	1
BrmiRC0533	Bra005400	cytochrome p450 79c2	23	673	695	AGUAGAUAAUUGAGAGCUUGUUA	UAUCGAGCUCUUGAUUGUUUAUU	Cleavage	[mRNA] locus=Scaffold000004:5265046:5268632:-	1
BrmiRC0533	Bra015631	trehalose-6-phosphate phosphatase	20	883	902	AGUAGAUAAUUGAGAGCUUG	CAGGCUCUCAAUUUUUUGCU	Cleavage	[mRNA] locus=Scaffold000019:50860:53430:-	1
BrmiRC0534	Bra012624	inositol- -trisphosphate 5-phosphatase	20	1140	1159	UUUUUAACUGCUGUUGGAUA	GAUCCGACGGCGGUUAAGAA	Cleavage	[mRNA] locus=Scaffold000013:792496:795379:+	1
BrmiRC0534	Bra032043	protein phosphatase 2c	21	860	880	UUUUUAACUGCUGUUGGAUAA	UUAUCCAUGAGCAGUUAAAAU	Cleavage	[mRNA] locus=Scaffold000079:104951:106512:+	1
BrmiRC0534	Bra008044	uncharacterized protein	20	175	194	UUUUUAACUGCUGUUGGAUA	AAUCCAACAACAGUUAGAGA	Translation	[mRNA] locus=Scaffold000007:1448978:1449355:-	1
BrmiRC0534	Bra004838	beta glucosidase 32	20	922	941	UUUUUAACUGCUGUUGGAUA	UAUCCAAAAGCAAUUAAAAG	Cleavage	[mRNA] locus=Scaffold000004:2074677:2077758:+	1
BrmiRC0535	Bra020072	peroxidase 59	20	733	752	AUGAAAUAGUUGAUGUUGAG	UUCGACAACAACUAUUUCAA	Cleavage	[mRNA] locus=Scaffold000030:196003:197594:-	1
BrmiRC0535	Bra010684	protein brassinosteroid insensitive 1	20	1678	1697	AUGAAAUAGUUGAUGUUGAG	CUCAACACUAAUUAUUUCAA	Cleavage	[mRNA] locus=Scaffold000010:2755600:2759196:-	1
BrmiRC0535	Bra018987	phototropic-responsive nph3 family protein	20	103	122	AUGAAAUAGUUGAUGUUGAG	CACGACAUUGACUAUUUCGU	Cleavage	[mRNA] locus=Scaffold000026:2314430:2316363:+	1
BrmiRC0537	Bra034782	uncharacterized protein	20	184	203	GGAGUGGAAUGGGAGAUGCU	ACCGUCUCUCAUUCCAUUCC	Cleavage	[mRNA] locus=Scaffold000098:464500:466674:-	1
BrmiRC0537	Bra029085	seed maturation protein	20	61	80	GGAGUGGAAUGGGAGAUGCU	AGCGUCUCUCAAUCUACUUC	Translation	[mRNA] locus=Scaffold000064:865764:866371:+	1
BrmiRC0538	Bra012214	s-phase kinase-associated protein 1	21	189	209	AGCGGUUUUAAGAGAUUUGUA	UACAAAUCUCUUAAAACCGAC	Cleavage	[mRNA] locus=Scaffold000012:2183983:2184548:+	1
BrmiRC0538	Bra000118	uncharacterized protein	23	161	183	AGCGGUUUUAAGAGAUUUGUACA	UGGACAAGUCUCGUGAAACUGCU	Translation	[mRNA] locus=Scaffold000001:568463:569167:-	1
BrmiRC0538	Bra032485	receptor like protein 54	23	1957	1979	AGCGGUUUUAAGAGAUUUGUACA	UCUAUAAGUCUUUUGAAGUCGCU	Cleavage	[mRNA] locus=Scaffold000082:314685:317120:+	1
BrmiRC0538	Bra017228	f-box kelch-repeat protein	23	442	464	AGCGGUUUUAAGAGAUUUGUACA	UGGACAAAGUUUUUGAAACUGCU	Cleavage	[mRNA] locus=Scaffold000021:2021810:2022774:-	1
BrmiRC0538	Bra006390	uncharacterized protein	20	98	117	AGCGGUUUUAAGAGAUUUGU	UCAAAUCUCUUGAGACUGUU	Cleavage	[mRNA] locus=Scaffold000005:3302608:3305021:-	1
BrmiRC0538	Bra023596	uncharacterized protein	20	98	117	AGCGGUUUUAAGAGAUUUGU	UCAAAUCUCUUGAGAUCGUU	Cleavage	[mRNA] locus=Scaffold000041:1366621:1369244:-	1
BrmiRC0538	Bra021203	topless-related 2 protein	21	1863	1884	AGCGGUU-UUAAGAGAUUUGUA	UACAAAUCUCUUGACAACCGUU	Cleavage	[mRNA] locus=Scaffold000033:884463:893314:+	1
BrmiRC0538	Bra009559	hxxxd-type acyl-transferase-like protein	23	722	744	AGCGGUUUUAAGAGAUUUGUACA	UGAAAAAAUCUGUUAAAGCUGCU	Cleavage	[mRNA] locus=Scaffold000008:4422442:4423731:+	1
BrmiRC0538	Bra005832	pectinesterase pectinesterase inhibitor 46	20	245	264	AGCGGUUUUAAGAGAUUUGU	ACAAAUGUCUUGAGACCGUU	Cleavage	[mRNA] locus=Scaffold000005:836974:838987:+	1
BrmiRC0539	Bra034645	nadh dehydrogenase 1 beta subcomplex 9	23	153	175	GAAAUUUAAAUCGUAUUCGGAUA	UCUCCGAAUCGGAUUUGGAUUUC	Cleavage	[mRNA] locus=Scaffold000097:708960:710062:+	1
BrmiRC0539	Bra024375	lmbr1-like membrane protein	23	1578	1600	GAAAUUUAAAUCGUAUUCGGAUA	UAGCUGGAAAAGAUUUAAAUUUC	Cleavage	[mRNA] locus=Scaffold000044:818106:822184:+	1
BrmiRC0539	Bra031868	lmbr1-like membrane protein	22	1525	1546	GAAAUUUAAAUCGUAUUCGGAU	AGCUGGAAAAGAUUUAAAUUUC	Cleavage	[mRNA] locus=Scaffold000078:459194:463163:-	1
BrmiRC0540	Bra005722	alpha- -glucosyltransferase	22	351	372	UUUUGUAUUAUUGAGAUUCGGU	GCCGAAUCUCAGUGAUGCAAAA	Cleavage	[mRNA] locus=Scaffold000005:285898:288097:-	1
BrmiRC0540	Bra024908	lung seven transmembrane receptor-like protein	20	764	783	UUUUGUAUUAUUGAGAUUCG	CGAAUUUUAAUAAUACGGGG	Cleavage	[mRNA] locus=Scaffold000046:834278:836270:-	1
BrmiRC0541	Bra031831	uncharacterized protein	21	446	466	UCAUUAAUAUCUGUUGUUCUU	AAGAACAAGAGAGAUUAAUGA	Translation	[mRNA] locus=Scaffold000078:184195:184812:-	1
BrmiRC0541	Bra032206	UBP12; UBP12 (UBIQUITIN-SPECIFIC PROTEASE 12); ubiquitin thiolesterase/ ubiquitin-specific protease	20	247	266	UCAUUAAUAUCUGUUGUUCU	AGAAGAGCAGAUAUUGAUGA	Cleavage	[mRNA] locus=Scaffold000080:190683:191359:-	1
BrmiRC0541	Bra036657	ATERDJ3A, TMS1; ATERDJ3A; oxidoreductase	21	405	425	UCAUUAAUAUCUGUUGUUCUU	GAGAGCAAUGGGUGUUGAUGA	Cleavage	[mRNA] locus=Scaffold000119:151606:155500:-	1
BrmiRC0541	Bra018851	10-formyltetrahydrofolate synthetase	21	687	707	UCAUUAAUAUCUGUUGUUCUU	GAGAGUGAUGGAUGUUAAUGA	Cleavage	[mRNA] locus=Scaffold000026:1585207:1588211:+	1
BrmiRC0541	Bra038012	wd-40 repeat family protein	20	1255	1274	UCAUUAAUAUCUGUUGUUCU	AGGACGUCAGAUGUUAAUGG	Cleavage	[mRNA] locus=Scaffold000137:326584:332710:-	1
BrmiRC0542	Bra017587	protein elf4-like 4	21	541	561	AAAGAUGGUCCGAAGAAUCUC	GAGAUUCUUCGGACCAUCUUU	Cleavage	[mRNA] locus=Scaffold000022:2379239:2381607:+	1
BrmiRC0542	Bra003015	membrane-associated mannitol-induced	20	500	519	AAAGAUGGUCCGAAGAAUCU	GGGUUCUUCGGGUCAUUUUU	Cleavage	[mRNA] locus=Scaffold000002:6767457:6768752:-	1
BrmiRC0542	Bra007534	mitochondrial transcription termination factor family protein	21	1301	1321	AAAGAUGGUCCGAAGAAUCUC	GAGAUUCUUUGGAGUAUCUUG	Cleavage	[mRNA] locus=Scaffold000006:3757953:3761422:+	1
BrmiRC0542	Bra001642	glycoside hydrolase family 28 protein polygalacturonase family protein	20	684	703	AAAGAUGGUCCGAAGAAUCU	AGAUUCUUCGGACAAUGUUU	Cleavage	[mRNA] locus=Scaffold000001:8878533:8880757:+	1
BrmiRC0542	Bra022182	glycoside hydrolase family 28 protein polygalacturonase family protein	20	690	709	AAAGAUGGUCCGAAGAAUCU	AGAUUCUUCGGACAAUGUUU	Cleavage	[mRNA] locus=Scaffold000037:232934:234587:+	1
BrmiRC0545	Bra005555	ubiquitin carboxyl-terminal hydrolase 1	20	3468	3487	AGGAUAAGACAUGCGCCUUG	UGAGGCGUAUAUCUUAUUCU	Translation	[mRNA] locus=Scaffold000004:6200980:6204569:-	1
BrmiRC0549	Bra010386	uncharacterized protein	23	681	703	CUGGAAAACUCACAGAAGACUUA	UGUGGCUUCUGUGAGUUUUUCAG	Cleavage	[mRNA] locus=Scaffold000010:1010027:1012075:+	1
BrmiRC0551	Bra004412	pale cress protein	21	546	566	AGAUCAUCCUGCGGCUUCAUU	GAUGAAGCUGCUGAAUGAUCU	Translation	[mRNA] locus=Scaffold000004:10019:11543:-	1
BrmiRC0551	Bra006158	phd-finger and dna binding domain-containing protein	21	1431	1451	AGAUCAUCCUGCGGCUUCAUU	GAUGGAGCUGGCGGAUGAUCU	Translation	[mRNA] locus=Scaffold000005:2282105:2288510:+	1
BrmiRC0551	Bra033806	protein toc75-3	20	1492	1511	AGAUCAUCCUGCGGCUUCAU	UUGAAUCCUCAGGAUGAUCU	Cleavage	[mRNA] locus=Scaffold000090:529796:532689:+	1
BrmiRC0551	Bra018197	translocon outer membrane complex 75-iii	20	1525	1544	AGAUCAUCCUGCGGCUUCAU	CUGAAUCCUCAGGAUGAUCU	Cleavage	[mRNA] locus=Scaffold000024:2201287:2204500:+	1
BrmiRC0551	Bra018196	translocon outer membrane complex 75-iii	20	1525	1544	AGAUCAUCCUGCGGCUUCAU	CUGAAUCCUCAGGAUGAUCU	Cleavage	[mRNA] locus=Scaffold000024:2193149:2198844:+	1
BrmiRC0551	Bra004410	pale cress protein	20	1	20	AGAUCAUCCUGCGGCUUCAU	AUGAAGCUGCUGAAUGGUCU	Translation	[mRNA] locus=Scaffold000004:6890:7365:-	1
BrmiRC0551	Bra034447	pointed first leaf	20	313	332	AGAUCAUCCUGCGGCUUCAU	AUGAAGCUCAGGGAUGAUCU	Translation	[mRNA] locus=Scaffold000095:812168:813434:+	1
BrmiRC0551	Bra028028	pointed first leaf	20	511	530	AGAUCAUCCUGCGGCUUCAU	AUGAAGCUCAGGGAUGAUCU	Translation	[mRNA] locus=Scaffold000059:409774:412612:-	1
BrmiRC0552	Bra019077	kua-ubiquitin conjugating enzyme hybrid localisation domain-containing protein	20	64	83	AGAAGCGAUUCACGGUGACU	AGUUACCGUCCGUCGCUUCU	Translation	[mRNA] locus=Scaffold000027:283508:284383:-	1
BrmiRC0554	Bra038220	mitotic checkpoint protein	23	993	1015	UAGGAUUUGGAUAUGGUUUGGUU	ACCCAAGGCAUAUCCAAAUCCUG	Cleavage	[mRNA] locus=Scaffold000142:150945:153346:+	1
BrmiRC0554	Bra000817	f-box family protein	23	210	232	UAGGAUUUGGAUAUGGUUUGGUU	AGGCAAGCCAUGUCCAAAUCUGA	Cleavage	[mRNA] locus=Scaffold000001:4556389:4557594:-	1
BrmiRC0555	Bra019305	transmembrane receptor	23	1763	1785	CUCAAAUGGCUGCAACAAAAAUA	UGUUUCUGUUGCAGCUGUUUGAA	Cleavage	[mRNA] locus=Scaffold000027:1659577:1662276:-	1
BrmiRC0555	Bra013691	transmembrane receptor	23	1865	1887	CUCAAAUGGCUGCAACAAAAAUA	UGUUUCUGUUGCAGCUGUUUGAA	Cleavage	[mRNA] locus=Scaffold000014:2613243:2616050:+	1
BrmiRC0557	Bra014496	h(+)-atpase 7	20	1971	1990	ACGGAAGCAUAAAACAGAUC	GAUGUGUUUCAUGCUUCUGU	Translation	[mRNA] locus=Scaffold000016:815979:821282:-	1
BrmiRC0557	Bra004050	indeterminate -domain 14 protein	21	756	776	ACGGAAGCAUAAAACAGAUCU	GGAUUUGCUUUAUCCUUUCGU	Cleavage	[mRNA] locus=Scaffold000003:5088325:5090285:-	1
BrmiRC0558	Bra036492	uncharacterized protein	21	874	894	UUAUACGACUGGUACUGCGGU	GCCGCUGUAACAGUCGUGUGA	Cleavage	[mRNA] locus=Scaffold000117:506980:508343:-	1
BrmiRC0558	Bra002157	uncharacterized protein	20	219	238	UUAUACGACUGGUACUGCGG	CCGGAGUACUGAUCGUAUAA	Translation	[mRNA] locus=Scaffold000002:1600934:1604404:-	1
BrmiRC0562	Bra000594	endoglucanase 25	22	1410	1431	AUUGGUUGAAUUGUAGUUAGGU	ACCUAAUUUCUAUUCAACCAAU	Cleavage	[mRNA] locus=Scaffold000001:3185619:3188085:-	1
BrmiRC0562	Bra040496	endoglucanase 25	22	1410	1431	AUUGGUUGAAUUGUAGUUAGGU	ACCUAAUUUCUAUUCAACCAGU	Cleavage	[mRNA] locus=Scaffold000212:75432:77946:-	1
BrmiRC0562	Bra000773	monocopper oxidase-like protein sku5	22	1065	1086	AUUGGUUGAAUUGUAGUUAGGU	GUUUAAGUACGGUUCAAUCAAU	Cleavage	[mRNA] locus=Scaffold000001:4205888:4208777:-	1
BrmiRC0562	Bra025314	inositol polyphosphate multikinase beta	21	344	364	AUUGGUUGAAUUGUAGUUAGG	CCGAACUGUAUUUCAACCAAU	Translation	[mRNA] locus=Scaffold000047:1141990:1142835:-	1
BrmiRC0562	Bra020859	pectate lyase like protein	21	271	291	AUUGGUUGAAUUGUAGUUAGG	CCUAACGACAAUGCAGCUAAU	Translation	[mRNA] locus=Scaffold000032:410385:412144:+	1
BrmiRC0562	Bra006510	rop uanine nucleotide exchange factor 10	23	1387	1409	AUUGGUUGAAUUGUAGUUAGGUA	UCUCCAAUUAGAGUUCAACCAAU	Cleavage	[mRNA] locus=Scaffold000005:3845994:3848462:+	1
BrmiRC0564	Bra033889	replication protein-related	23	480	502	AACGUAUUUUGUGGUCGAUGGUA	UAUCAUCGACCACAAAAUCCGUU	Cleavage	[mRNA] locus=Scaffold000091:585590:586525:+	1
BrmiRC0564	Bra022611	notchless protein	20	875	894	AACGUAUUUUGUGGUCGAUG	CAUUGAGCACAGAAUACGUU	Cleavage	[mRNA] locus=Scaffold000038:1068292:1070879:+	1
BrmiRC0564	Bra006269	armadillo beta-catenin-like repeat-containing protein	23	1421	1443	AACGUAUUUUGUGGUCGAUGGUA	UAACAUCGAUGACCAAAUACGUU	Translation	[mRNA] locus=Scaffold000005:2761523:2766571:+	1
BrmiRC0565	Bra037626	high affinity nitrate transporter	20	872	891	AAGGAAAGAAACGUAUGUUA	GAACAUACGUUUUGUUCCUU	Cleavage	[mRNA] locus=Scaffold000131:450666:453237:-	1
BrmiRC0565	Bra034592	protein phosphatase	22	229	250	AAGGAAAGAAACGUAUGUUAAU	GUUAACAGACAUCUCUUUCCUU	Translation	[mRNA] locus=Scaffold000097:383613:385176:+	1
BrmiRC0565	Bra027899	cytochrome family subfamily polypeptide 15	20	32	51	AAGGAAAGAAACGUAUGUUA	UAGCAUUCAUUUCUUUCCUU	Cleavage	[mRNA] locus=Scaffold000058:768892:770382:+	1
BrmiRC0566	Bra009005	transmembrane 9 superfamily member 4-like	21	3161	3181	AGAAGAGCUCGAUGAAGACUG	CAGUCUUCAUCGAGCUCUUCU	Cleavage	[mRNA] locus=Scaffold000008:2017467:2025256:+	1
BrmiRC0566	Bra006079	endomembrane family protein 70	21	1580	1600	AGAAGAGCUCGAUGAAGACUG	CAGUCUUCAUCGAGCUCUUCU	Cleavage	[mRNA] locus=Scaffold000005:1891738:1894404:-	1
BrmiRC0566	Bra039235	endomembrane protein 70-like protein	21	1526	1546	AGAAGAGCUCGAUGAAGACUG	CAGUCUUCAUCGAGCUCUUCU	Cleavage	[mRNA] locus=Scaffold000161:306530:309214:-	1
BrmiRC0566	Bra006080	transmembrane 9 superfamily protein member	21	1514	1534	AGAAGAGCUCGAUGAAGACUG	CAGUCUUCAUCGAGCUCUUCU	Cleavage	[mRNA] locus=Scaffold000005:1895451:1898088:+	1
BrmiRC0566	Bra027401	protein transmembrane nine 7	21	1535	1555	AGAAGAGCUCGAUGAAGACUG	CAGUCUUCAUUGAGCUCUUCU	Cleavage	[mRNA] locus=Scaffold000055:1248917:1251810:+	1
BrmiRC0566	Bra001521	protein transmembrane nine 7	21	1535	1555	AGAAGAGCUCGAUGAAGACUG	CGGUCUUCAUCGAGCUCUUCU	Cleavage	[mRNA] locus=Scaffold000001:8059252:8061936:-	1
BrmiRC0566	Bra028563	transmembrane 9 superfamily member 4-like	21	1514	1534	AGAAGAGCUCGAUGAAGACUG	CAGUCUUCAUCGAGCUUUUCU	Cleavage	[mRNA] locus=Scaffold000062:1085109:1087772:+	1
BrmiRC0566	Bra040905	perchloric acid soluble translation inhibitor protein	20	2	21	AGAAGAGCUCGAUGAAGACU	UGUCUUCUUCGAGCUCUUCU	Cleavage	[mRNA] locus=Scaffold000303:10894:12018:-	1
BrmiRC0566	Bra018721	beta-galactosidase 15 precursor	21	44	64	AGAAGAGCUCGAUGAAGACUG	UGGUCAUCGUCGAGUUCUUCU	Cleavage	[mRNA] locus=Scaffold000026:853515:857355:+	1
BrmiRC0566	Bra017921	uncharacterized protein	20	617	636	AGAAGAGCUCGAUGAAGACU	UGUCUUCAUCAAGUUCUUCU	Translation	[mRNA] locus=Scaffold000024:71777:72742:-	1
BrmiRC0566	Bra034020	aaa atpase containing von willebrand factor type a domain-containing protein	21	4962	4982	AGAAGAGCUCGAUGAAGACUG	UAUUCUUCAUGGAGCUUUUCU	Translation	[mRNA] locus=Scaffold000092:786408:809301:+	1
BrmiRC0566	Bra025585	uncharacterized protein	21	848	869	AGAAGAGC-UCGAUGAAGACUG	CAGACUUCAUCGAUGCUCUUCU	Translation	[mRNA] locus=Scaffold000048:1146154:1147779:+	1
BrmiRC0566	Bra027867	glycosyl hydrolase-like prottein 10	20	1776	1795	AGAAGAGCUCGAUGAAGACU	AGAUUUCGUCGAGUUUUUCU	Cleavage	[mRNA] locus=Scaffold000058:449012:452532:-	1
BrmiRC0566	Bra019233	transcription elongation factor family protein	20	2324	2343	AGAAGAGCUCGAUGAAGACU	AGCCUUCAUCGAGCUUAUCU	Cleavage	[mRNA] locus=Scaffold000027:1144550:1147171:+	1
BrmiRC0566	Bra008198	26s proteasome regulatory atpase subunit s10b	20	318	337	AGAAGAGCUCGAUGAAGACU	AGUCCUCAUCGAGCUUCUCU	Cleavage	[mRNA] locus=Scaffold000007:2343563:2347489:+	1
BrmiRC0567	Bra020736	sll3 orf2	23	311	333	AGGGAAGUGAGUGAAAGUCGGAU	AUCCGACUUUCACUCACUUCCCU	Cleavage	[mRNA] locus=Scaffold000031:1814359:1816533:+	1
BrmiRC0567	Bra039724	sll3 orf2 protein	23	42	64	AGGGAAGUGAGUGAAAGUCGGAU	AUCCGACUUUCACUCACUUCCAU	Cleavage	[mRNA] locus=Scaffold000174:193833:195071:-	1
BrmiRC0567	Bra039883	sll3 orf2	23	218	240	AGGGAAGUGAGUGAAAGUCGGAU	AUCCGACUUUCACUAACUUCCCU	Translation	[mRNA] locus=Scaffold000180:49930:61584:+	1
BrmiRC0567	Bra033764	sll3 orf2	23	401	423	AGGGAAGUGAGUGAAAGUCGGAU	AACUGACUUUCACUCACUUCCCU	Cleavage	[mRNA] locus=Scaffold000090:69341:71607:-	1
BrmiRC0567	Bra035009	transport protein sec24-like cef	23	324	346	AGGGAAGUGAGUGAAAGUCGGAU	AUCCGACUUUCACAGACUUUCCU	Translation	[mRNA] locus=Scaffold000100:867773:882092:-	1
BrmiRC0567	Bra001104	histone-lysine n-methyltransferase suvr4	21	931	951	AGGGAAGUGAGUGAAAGUCGG	CCGACUUUCACUUACAUCCCU	Cleavage	[mRNA] locus=Scaffold000001:5990617:5994840:+	1
BrmiRC0567	Bra029530	sensitive to freezing 6 protein	21	2132	2152	AGGGAAGUGAGUGAAAGUCGG	CUGAUUUUCACUCCCUUCCUU	Cleavage	[mRNA] locus=Scaffold000066:939953:947344:+	1
BrmiRC0567	Bra029711	ubiquitin-conjugating enzyme e2 11	22	150	171	AGGGAAGUGAGUGAAAGUCGGA	UUUGGUUUCCAUUCACUUCCCU	Cleavage	[mRNA] locus=Scaffold000067:643634:646781:+	1
BrmiRC0567	Bra010477	nodulin 3 family protein	20	117	136	AGGGAAGUGAGUGAAAGUCG	AGGCUUUCAAUCACUUCCCU	Translation	[mRNA] locus=Scaffold000010:1512976:1514617:+	1
BrmiRC0567	Bra033753	chloroplast elongation factor tub	22	119	140	AGGGAAGUGAGUGAAAGUCGGA	UCCUCCCUUCACUCACUUCCCU	Cleavage	[mRNA] locus=Scaffold000089:1009489:1010913:-	1
BrmiRC0567	Bra023161	uncharacterized protein	20	382	401	AGGGAAGUGAGUGAAAGUCG	CGACUUUUGAUCACUUUCCU	Translation	[mRNA] locus=Scaffold000040:522399:523364:-	1
BrmiRC0568	Bra010706	cysteine proteinase rd19a	23	209	231	UUUGAAAACGUGGAAUCGGUAUU	ACUACAGAUUCUCCGUUUUCAAA	Translation	[mRNA] locus=Scaffold000010:2848144:2850540:+	1
BrmiRC0568	Bra032369	ATBZIP25, BZO2H4, BZIP25; BZIP25 (BASIC LEUCINE ZIPPER 25); protein heterodimerization/ transcription factor	20	59	78	UUUGAAAACGUGGAAUCGGU	UCCGAUUCUAUGCUUUCAAA	Cleavage	[mRNA] locus=Scaffold000081:719971:724080:-	1
BrmiRC0568	Bra037912	potassium transporter	20	589	608	UUUGAAAACGUGGAAUCGGU	ACUGUCUCCACGUUUUCAAA	Cleavage	[mRNA] locus=Scaffold000135:330836:333956:+	1
BrmiRC0568	Bra030350	pentatricopeptide repeat-containing protein	20	2087	2106	UUUGAAAACGUGGAAUCGGU	ACCGGUUCCACCAUUUCAAA	Translation	[mRNA] locus=Scaffold000070:1225587:1227725:-	1
BrmiRC0568	Bra015667	uncharacterized protein	23	991	1013	UUUGAAAACGUGGAAUCGGUAUU	GAGACCGUCUCCACGUUUUCAGG	Cleavage	[mRNA] locus=Scaffold000019:254276:257800:-	1
BrmiRC0569	Bra017619	uncharacterized protein	21	241	261	UACCUGAUGAGAUCUAGACGU	ACGUCUAGAACUCAUCAUGUG	Cleavage	[mRNA] locus=Scaffold000023:141774:142827:-	1
BrmiRC0569	Bra023939	transcription factor bhlh123	20	638	657	UACCUGAUGAGAUCUAGACG	CGUCUAGGACUCAUCAGGCA	Cleavage	[mRNA] locus=Scaffold000042:1899608:1902245:+	1
BrmiRC0571	Bra004856	regulatory subunit of protein kinase ck2	23	444	466	CGAGAAUGAAACGAACAUGGCUA	UAUUCAUGUUCGUUACAUUCUCA	Translation	[mRNA] locus=Scaffold000004:2149090:2150324:-	1
BrmiRC0571	Bra000359	casein kinase beta polypeptide	23	483	505	CGAGAAUGAAACGAACAUGGCUA	UAUUCAUGUUCGUUACAUUCUUA	Translation	[mRNA] locus=Scaffold000001:1949991:1951405:-	1
BrmiRC0571	Bra002715	mitochondrial bifunctional diaminopelargonate synthetase	21	2065	2085	CGAGAAUGAAACGAACAUGGC	GCCGUGUUCGAUUCAUUUUCU	Translation	[mRNA] locus=Scaffold000002:4766245:4770448:+	1
BrmiRC0571	Bra036031	FBK42_ARATH Putative F-box/kelch-repeat protein	20	436	455	CGAGAAUGAAACGAACAUGG	CCAUAUUCGUUUCGUUUUCU	Cleavage	[mRNA] locus=Scaffold000112:96037:96516:-	1
BrmiRC0572	Bra027553	fad-binding domain-containing protein	20	576	595	GAAUGUUGUCUGGACCGAGG	UCUCGGUGCAGAUAACGUUC	Cleavage	[mRNA] locus=Scaffold000056:946053:964674:-	1
BrmiRC0572	Bra008583	cellulose synthase-like protein d3	20	2155	2174	GAAUGUUGUCUGGACCGAGG	CCUCGGUCCAAGGAACAUUC	Translation	[mRNA] locus=Scaffold000008:119334:123567:-	1
BrmiRC0573	Bra028371	perk1-like protein kinase	21	589	608	UUACAAGCGGAAAAAGAAACA	UGUUUCUUUUUCU-UUUGUAA	Cleavage	[mRNA] locus=Scaffold000061:1258123:1261164:-	1
BrmiRC0574	Bra008291	peroxidase 13	21	771	791	AACAGAGUAGGGUUCGAUAGA	UCUAUCGGACUCUGUUCUGUA	Cleavage	[mRNA] locus=Scaffold000007:3128316:3129575:-	1
BrmiRC0575	Bra028574	pentatricopeptide repeat-containing protein	20	1408	1427	UAAGGCAGCAUGGCCACAUU	AAUGUGGUCAUGCGGUUUUA	Cleavage	[mRNA] locus=Scaffold000062:1122864:1125778:+	1
BrmiRC0575	Bra030653	peroxisomal small heat shock protein	21	976	996	UAAGGCAGCAUGGCCACAUUG	CUGUGUCGCCAUGCUGCUUUA	Cleavage	[mRNA] locus=Scaffold000072:652159:654256:-	1
BrmiRC0576	Bra027152	phosphatidylinositol 3-kinase	22	2044	2065	UCAGAUCUAAGGAGAGAUGGAU	AUCCAUUUCUUCCAAGAUCUGA	Translation	[mRNA] locus=Scaffold000054:1411073:1417170:+	1
BrmiRC0576	Bra019353	hypothetical protein 27.t00041 [Brassica oleracea]	20	439	458	UCAGAUCUAAGGAGAGAUGG	UCGUCUUUCCUUGGAUUUGA	Cleavage	[mRNA] locus=Scaffold000027:1976795:1979964:+	1
BrmiRC0576	Bra034629	cyclase associated protein 1	23	718	740	UCAGAUCUAAGGAGAGAUGGAUA	UCUGCAUCUCUCUUUAGUUCUGA	Cleavage	[mRNA] locus=Scaffold000097:617256:619665:-	1
BrmiRC0576	Bra005443	uncharacterized protein	22	1236	1258	UCAGAUCUAAGGAG-AGAUGGAU	GUGCAUCUGCUUCUUAGAUCUGA	Cleavage	[mRNA] locus=Scaffold000004:5505490:5508223:-	1
BrmiRC0578	Bra040375	auxin-induced in root cultures protein 12	20	614	633	CGCUAUCCAUCCUGAGUUCC	GGAACGCGGGGUGGAUGGUG	Cleavage	[mRNA] locus=Scaffold000200:97187:97885:+	1
BrmiRC0578	Bra015146	magnesium transporter -like-like protein	20	723	742	CGCUAUCCAUCCUGAGUUCC	GGAACUCGAGAUGGAUAGAG	Cleavage	[mRNA] locus=Scaffold000017:2684987:2686626:-	1
BrmiRC0580	Bra020349	subtilase family protein	23	135	157	UAAUGUUAAGGACUCCAAUGGUG	UAUCAUUGGUGUCCUUGACAUUG	Cleavage	[mRNA] locus=Scaffold000030:1616031:1618404:-	1
BrmiRC0580	Bra002592	serine protease-like protein	23	387	409	UAAUGUUAAGGACUCCAAUGGUG	UAUCAUUGGAGUCUUUGACAGUG	Cleavage	[mRNA] locus=Scaffold000002:4093748:4096995:+	1
BrmiRC0580	Bra024164	transcription factor bhlh68	21	425	445	UAAUGUUAAGGACUCCAAUGG	CCAUGGGAGUUGUUGACAUUA	Translation	[mRNA] locus=Scaffold000043:1479332:1484680:-	1
BrmiRC0582	Bra015196	kinase family protein	20	967	986	UGAGUCUGUUUAAGUUGAUG	GAUGAACUUAGACAGGCUCA	Cleavage	[mRNA] locus=Scaffold000018:72229:75697:+	1
BrmiRC0582	Bra036697	golgin candidate 1	20	802	821	UGAGUCUGUUUAAGUUGAUG	GAUCAACUUGAAGAGGCUCA	Cleavage	[mRNA] locus=Scaffold000119:395344:399935:+	1
BrmiRC0582	Bra032380	remorin family protein	20	331	350	UGAGUCUGUUUAAGUUGAUG	CAUCAACUUAAAAAGGCUGA	Cleavage	[mRNA] locus=Scaffold000081:835499:837840:+	1
BrmiRC0583	Bra029335	protein binding / zinc ion binding	20	251	270	UGAAAUAGAGUCAUGUGGAA	UUCCUAAUGAUUCUGUUUCA	Cleavage	[mRNA] locus=Scaffold000065:796612:800614:+	1
BrmiRC0584	Bra023568	transcription factor tau55-related protein	20	1	20	GGAGCAUCAUCAAGAUUCAC	AUGGAUCUUGAUGAUGUUUC	Cleavage	[mRNA] locus=Scaffold000041:1194954:1195534:+	1
BrmiRC0584	Bra014325	methyltransferase	21	128	148	GGAGCAUCAUCAAGAUUCACA	UGCGCAUCUUGAUGAUGCUCU	Cleavage	[mRNA] locus=Scaffold000015:3385546:3385734:-	1
BrmiRC0584	Bra027428	methyltransferase	21	128	148	GGAGCAUCAUCAAGAUUCACA	UGCGCAUCUUGAUGAUGCUCU	Cleavage	[mRNA] locus=Scaffold000055:1390879:1391228:-	1
BrmiRC0584	Bra038374	s-adenosyl-l-methionine-dependent methyltransferase-like protein	21	129	149	GGAGCAUCAUCAAGAUUCACA	UGCGCAUCUUGAUGAUGCUCU	Cleavage	[mRNA] locus=Scaffold000145:81938:82294:-	1
BrmiRC0584	Bra001963	s-adenosyl-l-methionine-dependent methyltransferase-like protein	21	399	419	GGAGCAUCAUCAAGAUUCACA	UGCGCAUCUUGAUGAUGCUCU	Cleavage	[mRNA] locus=Scaffold000002:96480:97100:-	1
BrmiRC0584	Bra019090	s-adenosyl-l-methionine-dependent methyltransferase-like protein	21	468	488	GGAGCAUCAUCAAGAUUCACA	UGCGCAUCUUGAUGAUGCUCU	Cleavage	[mRNA] locus=Scaffold000027:353939:354634:+	1
BrmiRC0584	Bra033434	beta-(1,2)-xylosyltransferase	21	129	149	GGAGCAUCAUCAAGAUUCACA	UGCGUAUCUUGAUGAUGCUCU	Cleavage	[mRNA] locus=Scaffold040552:171985:173906:+	1
BrmiRC0584	Bra011432	disease resistance protein adr1-like 1	20	847	866	GGAGCAUCAUCAAGAUUCAC	GUGAUUCUUGAUGAUGUUUG	Cleavage	[mRNA] locus=Scaffold000011:2174412:2179314:-	1
BrmiRC0584	Bra034556	disease resistance protein adr1-like 1	20	847	866	GGAGCAUCAUCAAGAUUCAC	GUGAUUCUUGAUGAUGUUUG	Cleavage	[mRNA] locus=Scaffold000097:178743:181883:-	1
BrmiRC0587	Bra032148	zinc binding motif and set domain-containing protein	20	2719	2738	UCAGUAGAAUUGUGCAUUAU	AUAAUGCAAGAUUCUACUAA	Cleavage	[mRNA] locus=Scaffold000079:815675:820566:-	1
BrmiRC0589	Bra007457	strictosidine synthase family protein	23	97	119	ACUGGACUUAUAAGAAAAGGGUU	GACCCCUUUCACAUAAGUCCAGU	Cleavage	[mRNA] locus=Scaffold000006:3400993:3402492:+	1
BrmiRC0590	Bra039346	uncharacterized protein	22	11	32	AUUGGUUGAUUUGUGGUUAGAU	AUCAAACCACGAAUCCACCAAU	Cleavage	[mRNA] locus=Scaffold000164:38262:38870:-	1
BrmiRC0593	Bra019079	uncharacterized protein	22	416	437	CUAGGAUUUGGGUUUAGGAUAU	AUAUCCCAAGCUCAAGUCCUAG	Cleavage	[mRNA] locus=Scaffold000027:289756:294850:+	1
BrmiRC0593	Bra008112	protease inhibitor seed storage lipid transfer protein family protein	21	277	297	CUAGGAUUUGGGUUUAGGAUA	UGUCCUAAACCCAAGUGCUAG	Cleavage	[mRNA] locus=Scaffold000007:1820497:1820793:+	1
BrmiRC0593	Bra026388	at4g26990 f10m23_330	22	494	515	CUAGGAUUUGGGUUUAGGAUAU	AUAUCCAAAGCUCAAGUUCUAG	Cleavage	[mRNA] locus=Scaffold000051:961338:964193:+	1
BrmiRC0593	Bra024298	hypothetical protein 23.t00061 [Brassica oleracea]	21	210	230	CUAGGAUUUGGGUUUAGGAUA	UAACCUAAACCUGAAUCCUAA	Cleavage	[mRNA] locus=Scaffold000044:334394:335238:+	1
BrmiRC0593	Bra013260	hypothetical protein 23.t00061 [Brassica oleracea]	21	210	230	CUAGGAUUUGGGUUUAGGAUA	UAACCUAAACCUGAAUCCUAA	Cleavage	[mRNA] locus=Scaffold000014:32413:33346:+	1
BrmiRC0593	Bra033585	f-box kelch-repeat protein	20	836	855	CUAGGAUUUGGGUUUAGGAU	AUCCUAAGCUCAGAUCUUGG	Cleavage	[mRNA] locus=Scaffold000089:163407:164498:+	1
BrmiRC0594	Bra011284	xyloglucan glycosyltransferase 5	21	544	564	GAAUGUUGUCUGGAUCGAGGA	UCCUCGAUCGAGAUAAUGUUC	Cleavage	[mRNA] locus=Scaffold000011:1440009:1446749:-	1
BrmiRC0594	Bra036826	zinc transporter 12	20	192	211	GAAUGUUGUCUGGAUCGAGG	CCUCGAUCUAGAUGGUAUUU	Cleavage	[mRNA] locus=Scaffold000121:313131:314003:+	1
BrmiRC0594	Bra020909	gibberellin 3-beta-dioxygenase 3	21	704	724	GAAUGUUGUCUGGAUCGAGGA	UCCUUUAUCAAGGCAACAUUC	Cleavage	[mRNA] locus=Scaffold000032:764816:766820:+	1
BrmiRC0594	Bra014522	cysteine protease atg4a	20	927	946	GAAUGUUGUCUGGAUCGAGG	CCUUGAUCCACACGAUGUUC	Translation	[mRNA] locus=Scaffold000016:990550:992732:+	1
BrmiRC0594	Bra038795	tubulin beta-9 chain	20	1115	1134	GAAUGUUGUCUGGAUCGAGG	CUUCGAUCCAGGAAAUGUUC	Cleavage	[mRNA] locus=Scaffold000152:297445:300276:-	1
BrmiRC0595	Bra040716	xyloglucan:xyloglucosyl transferase	23	295	317	UUGGUUUGGUUUGAGGAGAUAUA	UAUAUGUCCUCGGACCAGACCAA	Cleavage	[mRNA] locus=Scaffold000239:14259:15844:-	1
BrmiRC0595	Bra020814	wrky dna-binding protein 29	22	637	658	UUGGUUUGGUUUGAGGAGAUAU	AAAUCUUCUCAAACCAAACCGG	Cleavage	[mRNA] locus=Scaffold000032:74561:76083:-	1
BrmiRC0595	Bra021002	uncharacterized protein	22	40	61	UUGGUUUGGUUUGAGGAGAUAU	AAAUCUCCUUCAACCAAACCAA	Cleavage	[mRNA] locus=Scaffold000032:1434894:1437967:-	1
BrmiRC0595	Bra032659	sec7-like guanine nucleotide exchange protein	23	2970	2992	UUGGUUUGGUUUGAGGAGAUAUA	UGCAUUUCCUCAAACCGAGUCAG	Cleavage	[mRNA] locus=Scaffold000082:1095918:1102553:-	1
BrmiRC0595	Bra003360	armadillo beta-catenin-like repeat-containing protein	21	1470	1490	UUGGUUUGGUUUGAGGAGAUA	UAAUUUCUCAGACCAAACCAA	Cleavage	[mRNA] locus=Scaffold000003:1363986:1369884:-	1
BrmiRC0595	Bra036540	serine-rich protein	23	9	31	UUGGUUUGGUUUGAGGAGAUAUA	UACAUCUUCUAGAACCAGAUCAA	Cleavage	[mRNA] locus=Scaffold000118:154777:155352:+	1
BrmiRC0595	Bra026232	glucanase like protein	23	122	144	UUGGUUUGGUUUGAGGAGAUAUA	UGGAUCUCCUCAAAGCAAACAAA	Translation	[mRNA] locus=Scaffold000051:79533:81089:+	1
BrmiRC0595	Bra000384	5-enolpyruvylshikimate-3-phosphate synthase	20	47	66	UUGGUUUGGUUUGAGGAGAU	AUCUCUCCAAAUCAAACCAA	Cleavage	[mRNA] locus=Scaffold000001:2084591:2086842:+	1
BrmiRC0595	Bra040319	5-enolpyruvylshikimate-3-phosphate synthase	20	59	78	UUGGUUUGGUUUGAGGAGAU	AUCUCUCCAAAUCAAACCAA	Cleavage	[mRNA] locus=Scaffold000197:32522:35197:-	1
BrmiRC0595	Bra014549	armadillo beta-catenin-like repeat-containing protein	21	1470	1490	UUGGUUUGGUUUGAGGAGAUA	UAAUUUUUCAGACCAAACCAA	Cleavage	[mRNA] locus=Scaffold000016:1148952:1155160:+	1
BrmiRC0595	Bra022680	serine threonine-protein kinase-like protein	20	610	629	UUGGUUUGGUUUGAGGAGAU	UUCUCUUCAAACCGAACCGG	Cleavage	[mRNA] locus=Scaffold000038:1560439:1562193:-	1
BrmiRC0596	Bra023952	cellulose synthase catalytic subunit	23	3158	3180	CUGGAGUAGUGAAAAGAUGGAUG	CCUCCAUCUUUUCGUUGCUUUGG	Cleavage	[mRNA] locus=Scaffold000043:42590:47190:+	1
BrmiRC0596	Bra011345	cellulose synthase catalytic subunit	23	3149	3171	CUGGAGUAGUGAAAAGAUGGAUG	CCUCCAUCUUUUCGUUGCUUUGG	Cleavage	[mRNA] locus=Scaffold000011:1725180:1730058:-	1
BrmiRC0596	Bra000550	transducin family protein wd-40 repeat family protein	20	1020	1039	CUGGAGUAGUGAAAAGAUGG	CUAUCUUUUCUCUACUUCAG	Translation	[mRNA] locus=Scaffold000001:2940592:2944234:+	1
BrmiRC0596	Bra003825	kinesin motor protein	22	56	77	CUGGAGUAGUGAAAAGAUGGAU	GUCCAUUUUCUCCCUACUCCGG	Translation	[mRNA] locus=Scaffold000003:3778670:3783451:+	1
BrmiRC0596	Bra024381	mate efflux domain-containing protein	22	400	421	CUGGAGUAGUGAAAAGAUGGAU	ACUUAUCUUUUCACAACUCCGG	Cleavage	[mRNA] locus=Scaffold000044:908155:911559:-	1
BrmiRC0596	Bra024380	mate efflux domain-containing protein	22	409	430	CUGGAGUAGUGAAAAGAUGGAU	ACUUAUCUUUUCACAACUCCGG	Cleavage	[mRNA] locus=Scaffold000044:900922:903739:-	1
BrmiRC0596	Bra037814	mate efflux domain-containing protein	20	399	418	CUGGAGUAGUGAAAAGAUGG	AUAUCUUUUCACAACUCCGG	Cleavage	[mRNA] locus=Scaffold000133:324550:328013:-	1
BrmiRC0596	Bra007095	mate efflux domain-containing protein	20	399	418	CUGGAGUAGUGAAAAGAUGG	AUAUCUUUUCACAACUCCGG	Cleavage	[mRNA] locus=Scaffold000006:1375086:1375729:-	1
BrmiRC0597	Bra029734	sco1 protein	21	285	305	UCUGAACCCUUGGAUAAAUCA	UGGUGGAUCCGAGGGUUCAGA	Cleavage	[mRNA] locus=Scaffold000067:730970:732900:+	1
BrmiRC0597	Bra028190	80A08_13 [Brassica rapa subsp. pekinensis]	20	101	121	UCUGAAC-CCUUGGAUAAAUC	GAUUUAUCCACGGUGUUCAGA	Translation	[mRNA] locus=Scaffold000060:769961:775861:-	1
BrmiRC0598	Bra037351	dead-box atp-dependent rna helicase 8	23	1104	1126	AUUGGUUGAUUUGUGGUUAGGUG	CUCCAAGCUGCAAAUUAACCAAU	Cleavage	[mRNA] locus=Scaffold000128:209904:212483:+	1
BrmiRC0598	Bra000965	dead-box atp-dependent rna helicase 8	23	1113	1135	AUUGGUUGAUUUGUGGUUAGGUG	CUCCAAGCUGCAAAUUAACCAAU	Cleavage	[mRNA] locus=Scaffold000001:5385323:5388007:-	1
BrmiRC0599	Bra011732	patatin-like protein	22	21	42	AGGAGAAGGAUAGUAUAGUAUU	AAGAUUAUGCUAUCUUUCUCCU	Cleavage	[mRNA] locus=Scaffold000011:3531489:3533796:+	1
BrmiRC0599	Bra002544	leucine-rich repeat protein kinase-like protein	23	138	160	AGGAGAAGGAUAGUAUAGUAUUA	UUAUACUAGACUGUCGUUCUCUU	Cleavage	[mRNA] locus=Scaffold000002:3866120:3866861:-	1
BrmiRC0601	Bra036327	nac domain-containing protein 68	20	876	895	UAUGAAAGUUGUUUGGACCU	AAGUCCAGAUAGCUUUCAUA	Cleavage	[mRNA] locus=Scaffold000114:590948:593339:+	1
BrmiRC0603	Bra033727	unknown protein	21	23	43	UUAUGAAAGUCAGUUUAAUGU	ACGUUAGACUGACUUUUGUGA	Cleavage	[mRNA] locus=Scaffold000089:878537:879951:-	1
BrmiRC0604	Bra021610	kelch repeat-containing f-box family protein	20	396	415	UAUGAAAUCUACGUUUGACG	CAUCGACUGUAGAUUUCAUA	Cleavage	[mRNA] locus=Scaffold000035:100897:101967:+	1
BrmiRC0607	Bra014101	calcium-dependent lipid-binding-like protein	23	9399	9421	UUAGCGGAAUAUAAGAAUCGGUU	AAAUGAUUCAUAUAUUCCGCUAG	Cleavage	[mRNA] locus=Scaffold000015:1489352:1513358:-	1
BrmiRC0607	Bra022216	novel plant snare 13	23	273	295	UUAGCGGAAUAUAAGAAUCGGUU	ACUCAAUUCUUAUGUUGCGCUAA	Cleavage	[mRNA] locus=Scaffold000037:454509:456545:-	1
BrmiRC0607	Bra016129	mads-box protein agl12	22	235	256	UUAGCGGAAUAUAAGAAUCGGU	AACUAUUCUUAUAUUCCACUAG	Cleavage	[mRNA] locus=Scaffold000019:2433096:2434294:+	1
BrmiRC0607	Bra024393	u-box domain-containing protein kinase family protein	20	1696	1715	UUAGCGGAAUAUAAGAAUCG	GGGUUCUUACAUUCCGUUAA	Translation	[mRNA] locus=Scaffold000044:1000835:1003783:-	1
BrmiRC0608	Bra031107	rna-dependent rna polymerase family protein	22	666	687	UUGGUAGUAAUGCGUGUUCCCG	CGGGAACACGCAUUAUUACCAA	Cleavage	[mRNA] locus=Scaffold000074:683652:688928:-	1
BrmiRC0608	Bra002514	rna-dependent rna polymerase-like protein	22	636	657	UUGGUAGUAAUGCGUGUUCCCG	CGGGAAUACUCGUUAUUACCAG	Cleavage	[mRNA] locus=Scaffold000002:3676544:3681354:-	1
BrmiRC0608	Bra004419	endonuclease exonuclease phosphatase family protein	22	1257	1278	UUGGUAGUAAUGCGUGUUCCCG	CUGGAGGACGCAUUACUACAAA	Cleavage	[mRNA] locus=Scaffold000004:43780:45947:+	1
BrmiRC0608	Bra036948	chlorophyllide a chloroplastic-like	20	1053	1072	UUGGUAGUAAUGCGUGUUCC	GGAACACGGGUUGCUACUAG	Cleavage	[mRNA] locus=Scaffold000123:259297:261553:-	1
BrmiRC0608	Bra003409	uncharacterized protein	20	437	456	UUGGUAGUAAUGCGUGUUCC	GGAACUCGCAGUAUUACCAA	Translation	[mRNA] locus=Scaffold000003:1617193:1619658:-	1
BrmiRC0608	Bra035545	uncharacterized protein	20	205	224	UUGGUAGUAAUGCGUGUUCC	GGAACACUCAUCAUUGCCAA	Translation	[mRNA] locus=Scaffold000107:36037:37834:-	1
BrmiRC0611	Bra023917	unknown protein	21	247	267	CAAGGAAUAGAAGGCCUGGCC	GGCCAGGCCUUCUAUUCUUUG	Cleavage	[mRNA] locus=Scaffold000042:1719302:1719692:-	1
BrmiRC0611	Bra038399	RAP74, ATRAP74; transcription initiation factor IIF alpha subunit (TFIIF-alpha) family protein	20	1050	1069	CAAGGAAUAGAAGGCCUGGC	GACAGGUCUUCUAUUCCUUC	Cleavage	[mRNA] locus=Scaffold000145:392392:397363:-	1
BrmiRC0611	Bra008344	trehalose-6-phosphate phosphatase	21	877	897	CAAGGAAUAGAAGGCCUGGCC	GGCCAGGCCCUCAAUUUUUUG	Translation	[mRNA] locus=Scaffold000007:3513661:3515965:+	1
BrmiRC0611	Bra007574	uncharacterized protein	20	679	698	CAAGGAAUAGAAGGCCUGGC	UUUAGGCCUUCUUUUCCUUG	Cleavage	[mRNA] locus=Scaffold000006:3950308:3951388:-	1
BrmiRC0612	Bra005748	e3 ubiquitin-protein ligase upl4	20	83	101	UCAGAACAAGUAAGUAACUG	CGGUUACUUACUUGU-CUGA	Cleavage	[mRNA] locus=Scaffold000005:417043:422779:-	1
BrmiRC0612	Bra028860	e3 ubiquitin-protein ligase upl4	20	512	530	UCAGAACAAGUAAGUAACUG	CGGUUACUUACUUGU-CUGA	Cleavage	[mRNA] locus=Scaffold000063:1043547:1049618:-	1
BrmiRC0613	Bra017046	proline transporter 1	23	1730	1752	AAUAGAUAUUGAACUGAAGAAGA	UCUUCUUCAGUUUGAUGUCUGUU	Cleavage	[mRNA] locus=Scaffold000021:945623:953044:-	1
BrmiRC0613	Bra000154	proline transporter 1	23	1235	1257	AAUAGAUAUUGAACUGAAGAAGA	UCUUCUUCAGUUUGAUGUCUGUU	Cleavage	[mRNA] locus=Scaffold000001:828138:832312:+	1
BrmiRC0613	Bra005005	proline transporter 1	23	1325	1347	AAUAGAUAUUGAACUGAAGAAGA	UCUUCUUCAGUUUGAUGUCUCUU	Cleavage	[mRNA] locus=Scaffold000004:2920507:2923029:-	1
BrmiRC0613	Bra014215	protein kinase family protein	20	1040	1059	AAUAGAUAUUGAACUGAAGA	ACUUCAGUUUAGUGUCUGUU	Cleavage	[mRNA] locus=Scaffold000015:2532178:2533242:-	1
BrmiRC0613	Bra007354	80A08_24 [Brassica rapa subsp. pekinensis]	23	1162	1184	AAUAGAUAUUGAACUGAAGAAGA	UCAUCUUCAGUUGAAGAUCUAUC	Translation	[mRNA] locus=Scaffold000006:2866198:2867469:-	1
BrmiRC0613	Bra016834	uncharacterized protein	23	267	289	AAUAGAUAUUGAACUGAAGAAGA	UCCACCUCAGUUUAGUAUCUAUU	Cleavage	[mRNA] locus=Scaffold000020:2568153:2569097:-	1
BrmiRC0613	Bra028434	protein gnom-like 1	21	2548	2568	AAUAGAUAUUGAACUGAAGAA	UUCUUCGCUUCAUUAUCUGUU	Translation	[mRNA] locus=Scaffold000062:288822:295259:+	1
BrmiRC0613	Bra035233	mitogen-activated protein kinase 5	20	69	88	AAUAGAUAUUGAACUGAAGA	UUUUCAGUACAAUGUCUAUG	Cleavage	[mRNA] locus=Scaffold000102:282813:285575:-	1
BrmiRC0618	Bra000717	iq-domain 16	20	579	598	UACGGAAGUUUUGAAGAUAA	AUAUCUUCAAGACAUCCGUA	Cleavage	[mRNA] locus=Scaffold000001:3875112:3877193:+	1
BrmiRC0618	Bra001034	unnamed protein product [Thellungiella halophila]	20	1	20	UACGGAAGUUUUGAAGAUAA	AUGUCUGCAAAACUUCUGUA	Cleavage	[mRNA] locus=Scaffold000001:5691918:5694955:-	1
BrmiRC0620	Bra028331	NADP adrenodoxin-like ferredoxin reductase	20	53	72	ACUUACAAGUAAGUCGUCUG	GGGACGACUUACUUGUUAGU	Cleavage	[mRNA] locus=Scaffold000061:843425:844201:-	1
BrmiRC0620	Bra031528	ap-1 complex subunit gamma-2	23	497	519	ACUUACAAGUAAGUCGUCUGGAA	UCUCGGACGACUUACCUGUUAGU	Cleavage	[mRNA] locus=Scaffold000076:1195202:1198329:+	1
BrmiRC0621	Bra006603	e3 ubiquitin-protein ligase rhf2a	23	737	759	UAAGGAUUCUAAGAAUGAUUGUA	UCCAAUCGUUUUCAGAAUCUUUA	Translation	[mRNA] locus=Scaffold000005:4224598:4226451:+	1
BrmiRC0621	Bra017729	uncharacterized protein	23	428	450	UAAGGAUUCUAAGAAUGAUUGUA	UGAAGUCAUUCUUGGAGUUCUUG	Cleavage	[mRNA] locus=Scaffold000023:840016:843094:+	1
BrmiRC0621	Bra002382	tetratricopeptide repeat domain-containing protein	23	2543	2565	UAAGGAUUCUAAGAAUGAUUGUA	UCCAAUCAUUUUCAGAAUCUUUG	Translation	[mRNA] locus=Scaffold000002:2868286:2873823:+	1
BrmiRC0621	Bra010701	dna binding transcription factor	22	1736	1757	UAAGGAUUCUAAGAAUGAUUGU	AUGAUGAUUUUUGGAAUUCUUA	Cleavage	[mRNA] locus=Scaffold000010:2830716:2833539:-	1
BrmiRC0621	Bra021760	cation h+ exchanger	22	2234	2255	UAAGGAUUCUAAGAAUGAUUGU	ACAACCAUUCUUACGAUCUUUA	Translation	[mRNA] locus=Scaffold000035:1013923:1017252:+	1
BrmiRC0621	Bra037260	uncharacterized protein	23	578	600	UAAGGAUUCUAAGAAUGAUUGUA	UGAAGUCGUUCUUGGAGUUCUUG	Cleavage	[mRNA] locus=Scaffold000127:280157:281023:-	1
BrmiRC0621	Bra014132	fanconi-associated nuclease 1-like protein	22	879	900	UAAGGAUUCUAAGAAUGAUUGU	AAAAGCAUUCUUGGAAUCCUUC	Cleavage	[mRNA] locus=Scaffold000015:1748010:1752103:+	1
BrmiRC0624	Bra035543	crs2-associated factor 2	23	982	1004	AAUAAAAUUCGGACACAUGGCAU	GUUCCAUGUGUUCCUAUUUUGUU	Translation	[mRNA] locus=Scaffold000107:29200:30848:+	1
BrmiRC0625	Bra017173	f-box lrr and kelch-repeat containing protein	21	683	703	UGUACCAGUAGAGUGAUCCGU	AUGGAUCACUUUACUGGUUCA	Cleavage	[mRNA] locus=Scaffold000021:1694959:1696149:-	1
BrmiRC0625	Bra017172	f-box lrr and kelch-repeat containing protein	21	683	703	UGUACCAGUAGAGUGAUCCGU	AUGGAUCACUUUACUGGUUCA	Cleavage	[mRNA] locus=Scaffold000021:1693814:1712400:-	1
BrmiRC0625	Bra024729	esterase lipase domain-containing protein	21	775	795	UGUACCAGUAGAGUGAUCCGU	AUGGGUCAGUCUGCUGGUGCA	Cleavage	[mRNA] locus=Scaffold000045:1431720:1434233:+	1
BrmiRC0625	Bra033043	abc transporter b family member 15	20	2386	2405	UGUACCAGUAGAGUGAUCCG	CGGAUGGCUUUAUUGGUACA	Cleavage	[mRNA] locus=Scaffold000085:755483:760737:-	1
BrmiRC0625	Bra003034	uncharacterized protein	20	311	330	UGUACCAGUAGAGUGAUCCG	AGGAUCACAAUACUGGUACA	Translation	[mRNA] locus=Scaffold000002:6929309:6930782:-	1
BrmiRC0626	Bra013929	armadillo beta-catenin-like repeat-containing protein	21	370	390	UGUUCUGGAUUAAUAUGCGGU	ACUGCAUAUUACUCCAGAAUC	Translation	[mRNA] locus=Scaffold000014:3953032:3960175:-	1
BrmiRC0626	Bra007447	non-specific serine threonine protein kinase	21	300	320	UGUUCUGGAUUAAUAUGCGGU	GCUGCAGAUUACUCCGGAACA	Translation	[mRNA] locus=Scaffold000006:3348758:3356368:+	1
BrmiRC0627	Bra027054	leucine-rich repeat receptor-like protein kinase	21	800	820	UCAGACGUGUCAGAUGGUUAA	UUAAUAAUCUCACACGUCUGA	Translation	[mRNA] locus=Scaffold000054:621576:626159:+	1
BrmiRC0630	Bra024101	h(+)-atpase 2	22	1543	1564	AGGGCGGGUAUAUUUUUGUUUU	GGAACAAACAUGUACCCGUCCU	Cleavage	[mRNA] locus=Scaffold000043:1036365:1047276:+	1
BrmiRC0630	Bra024100	h(+)-atpase 2	22	1582	1603	AGGGCGGGUAUAUUUUUGUUUU	GGAACAAACAUGUACCCGUCCU	Cleavage	[mRNA] locus=Scaffold000043:1030061:1034107:-	1
BrmiRC0630	Bra016968	atg18c-like protein	23	1178	1200	AGGGCGGGUAUAUUUUUGUUUUA	UGCAGCAAGAAUAUAUCUGCUUU	Cleavage	[mRNA] locus=Scaffold000021:540981:542772:-	1
BrmiRC0630	Bra003249	fatty acyl- reductase 6	20	1299	1318	AGGGCGGGUAUAUUUUUGUU	AGCAAAAAUAUAUCAGCCUU	Cleavage	[mRNA] locus=Scaffold000003:725098:727965:-	1
BrmiRC0630	Bra021099	core-2 i-branching beta- -n-acetylglucosaminyltransferase family protein	21	208	228	AGGGCGGGUAUAUUUUUGUUU	AGACAAAGACAAACCCGCCCU	Translation	[mRNA] locus=Scaffold000033:290071:292175:+	1
BrmiRC0635	Bra010567	polyol transporter 6	22	1026	1047	CUUGUCAUGUGGGAAAGUUGUU	AGCGACUUUCUUGCUUGACAAG	Cleavage	[mRNA] locus=Scaffold000010:2010994:2012889:-	1
BrmiRC0637	Bra014624	hypothetical protein 31.t00049 [Brassica oleracea]	21	36	56	UGGUAGAACGACCGCAUGAUC	GACCAUGCGGUCGUUCUAUCG	Cleavage	[mRNA] locus=Scaffold000016:1623214:1624740:+	1
BrmiRC0637	Bra038015	uncharacterized protein	19	987	1006	UGGUAGAA-CGACCGCAUGA	UCAUGCGGUUGCUUCUGCCA	Translation	[mRNA] locus=Scaffold000137:345555:348742:+	1
BrmiRC0639	Bra033822	2-oxoglutarate and fe -dependent oxygenase-like protein	21	691	711	UUUGACCAGCGAGUUGACUUU	AAAGUUAACCCAUUGGUCAAA	Translation	[mRNA] locus=Scaffold000090:717983:721241:-	1
BrmiRC0639	Bra013657	cysteine-rich receptor-like protein kinase 11	20	1596	1615	UUUGACCAGCGAGUUGACUU	AAGUCAAUUCACAGGUCAAA	Translation	[mRNA] locus=Scaffold000014:2345970:2348462:+	1
BrmiRC0639	Bra001781	pumilio 5	21	1686	1705	UUUGACCAGCGAGUUGACUUU	GAAG-CAACUCGCUGGUCAGA	Cleavage	[mRNA] locus=Scaffold000001:9635887:9639228:-	1
BrmiRC0639	Bra003601	at1g79600 f20b17_3	21	677	697	UUUGACCAGCGAGUUGACUUU	GAAGUCAAUCAGCUGGUCAGA	Translation	[mRNA] locus=Scaffold000003:2548862:2555683:+	1
BrmiRC0641	Bra029159	protein kinase family protein	21	808	828	ACUCUGAUCAUCGGGCUCGGA	UUUGAGUUCGCUGAUCAGAGU	Translation	[mRNA] locus=Scaffold000064:1202113:1203945:-	1
BrmiRC0641	Bra011318	neurochondrin family protein	20	1445	1464	ACUCUGAUCAUCGGGCUCGG	UCGAGUCCGAUGGUCAGAAU	Cleavage	[mRNA] locus=Scaffold000011:1619707:1623992:+	1
BrmiRC0641	Bra039649	f-box protein	20	554	573	ACUCUGAUCAUCGGGCUCGG	CUGACCCUUAUGAUCAGAGU	Cleavage	[mRNA] locus=Scaffold000172:217424:218182:-	1
BrmiRC0643	Bra003443	myb domain protein 17	20	825	844	AAGCAUUGAUAGAAACAUCA	UGGUGUUUCUAUCAAUGGUU	Cleavage	[mRNA] locus=Scaffold000003:1757274:1758520:+	1
BrmiRC0643	Bra005769	cytosine allantoin family protein	23	2130	2152	AAGCAUUGAUAGAAACAUCACUA	UGAUGAUGUUUCUUUGAAUGCUU	Translation	[mRNA] locus=Scaffold000005:500967:503434:-	1
BrmiRC0643	Bra036043	phototropic-responsive nph3-like protein	22	906	927	AAGCAUUGAUAGAAACAUCACU	AGUGAGCUUUCUUUCAAUGCUU	Translation	[mRNA] locus=Scaffold000112:212225:216014:-	1
BrmiRC0643	Bra021776	zinc transporter 3	20	671	689	AAGCAUUGAUAGAAACAUCA	UGAUGUUUC-AUCAAUGCUU	Translation	[mRNA] locus=Scaffold000035:1092718:1094556:+	1
BrmiRC0643	Bra016053	uncharacterized protein	20	831	850	AAGCAUUGAUAGAAACAUCA	UGAUGUUUCAUUCAAUGUUU	Translation	[mRNA] locus=Scaffold000019:2056194:2059680:+	1
BrmiRC0645	Bra015635	at1g78070 f28k19_28	20	47	66	UUCUGAAUUAUAGAAGCCGU	ACGGCUUCUCUGAUUCUGAA	Translation	[mRNA] locus=Scaffold000019:78199:81179:-	1
BrmiRC0645	Bra005066	c3hc4-type ring finger-containing protein	20	706	725	UUCUGAAUUAUAGAAGCCGU	AUGGGUUUUGUGAUUCAGAA	Cleavage	[mRNA] locus=Scaffold000004:3261534:3264356:-	1
BrmiRC0646	Bra009085	ubiquitin-conjugating enzyme e2 22	20	308	327	UUUGGACGACUCUCGGAAGA	UCUUCCCAAAGUUGUCCAGA	Cleavage	[mRNA] locus=Scaffold000008:2393269:2394821:-	1
BrmiRC0647	Bra009076	RNA recognition motif (RRM)-containing protein	21	819	839	ACAUAGAGUUUUCGAUGGACG	UGUUGAUCGAAAGCUCUAUGU	Cleavage	[mRNA] locus=Scaffold000008:2348491:2351556:+	1
BrmiRC0648	Bra011564	saur-like auxin-responsive protein	22	282	303	UGGAGCAAUGGGAUCGAGAGAC	GUUUCUUGAUCUCAUUGCUUCU	Cleavage	[mRNA] locus=Scaffold000011:2710308:2710622:+	1
BrmiRC0648	Bra038555	protein kinase-like protein	22	657	678	UGGAGCAAUGGGAUCGAGAGAC	GUCUCACCAUUCCAUUGCUCCA	Cleavage	[mRNA] locus=Scaffold000148:305174:307930:+	1
BrmiRC0648	Bra038828	protein kinase-like protein	22	657	678	UGGAGCAAUGGGAUCGAGAGAC	GUCUCACCAUUCCAUUGCUCCA	Cleavage	[mRNA] locus=Scaffold000153:100393:103562:+	1
BrmiRC0648	Bra025676	zinc finger (c3hc4-type ring finger) family protein	22	207	228	UGGAGCAAUGGGAUCGAGAGAC	GCCUCUUGAUCCUAUUGUUCUA	Cleavage	[mRNA] locus=Scaffold000049:65135:68788:+	1
BrmiRC0648	Bra003364	callose synthase	21	1186	1206	UGGAGCAAUGGGAUCGAGAGA	UCUCUCGCUUCUAUUGCUCCU	Cleavage	[mRNA] locus=Scaffold000003:1383846:1397568:+	1
BrmiRC0648	Bra004416	2og-fe oxygenase-like protein	20	220	239	UGGAGCAAUGGGAUCGAGAG	AACUGGAUCCCAUUGCUCCA	Cleavage	[mRNA] locus=Scaffold000004:26820:29238:+	1
BrmiRC0649	Bra034971	80A08_13 [Brassica rapa subsp. pekinensis]	22	483	504	UCGCUCCGGUGAGGUCGCUCUG	UAGAGCGACCUUACCAGAGCGA	Cleavage	[mRNA] locus=Scaffold000100:441425:442787:+	1
BrmiRC0649	Bra032789	rna-directed dna polymerase (reverse transcriptase)-related family protein	22	1183	1203	UCGCUCCGGUGAGGUCGCUCUG	CAGAGCGACUUC-CCGGAGCGA	Translation	[mRNA] locus=Scaffold000084:75024:82671:+	1
BrmiRC0649	Bra019971	leucine-rich receptor-like protein kinase	21	659	679	UCGCUCCGGUGAGGUCGCUCU	AUAGCGAUCUCACCGGAGAGA	Cleavage	[mRNA] locus=Scaffold000029:2046916:2049891:-	1
BrmiRC0649	Bra031359	uncharacterized protein	20	660	679	UCGCUCCGGUGAGGUCGCUC	CAGCGGCUUCGCUGGAGCGA	Cleavage	[mRNA] locus=Scaffold000075:1042632:1043758:-	1
BrmiRC0651	Bra030311	bZIP protein	21	63	83	AUGAAGUCUUCAUGGAGUCGU	ACGACUUCGUGAAGACUUGAU	Cleavage	[mRNA] locus=Scaffold000070:962550:963149:+	1
BrmiRC0651	Bra030310	bZIP protein	21	237	257	AUGAAGUCUUCAUGGAGUCGU	ACGACUUCGUGAAGACUUGAU	Cleavage	[mRNA] locus=Scaffold000070:962188:963149:+	1
BrmiRC0651	Bra004510	fad-binding domain-containing protein	21	1377	1397	AUGAAGUCUUCAUGGAGUCGU	ACGACUUUACGAAGAUUUCAU	Cleavage	[mRNA] locus=Scaffold000004:518926:521044:+	1
BrmiRC0651	Bra004511	d-arabinono- -lactone oxidase-like protein	21	1428	1448	AUGAAGUCUUCAUGGAGUCGU	ACGACUCUACGAGGAUUUCAU	Cleavage	[mRNA] locus=Scaffold000004:522324:524841:+	1
BrmiRC0651	Bra027569	haloacid dehalogenase-like hydrolase domain-containing protein	21	132	152	AUGAAGUCUUCAUGGAGUCGU	ACGAGUCCAUGAAGGUUUCAA	Cleavage	[mRNA] locus=Scaffold000056:1031827:1032742:-	1
BrmiRC0651	Bra040315	leucine-rich repeat transmembrane protein kinase	22	1913	1934	AUGAAGUCUUCAUGGAGUCGUC	GACGACUGAACGAAGACUUCAU	Cleavage	[mRNA] locus=Scaffold000197:22947:25684:-	1
BrmiRC0651	Bra000759	disease resistance protein (tmv n-like)	20	2220	2239	AUGAAGUCUUCAUGGAGUCG	CGACUCCAUUGAGACUUCAA	Translation	[mRNA] locus=Scaffold000001:4146401:4150335:+	1
BrmiRC0651	Bra013349	ras-like gtp-binding protein	20	450	469	AUGAAGUCUUCAUGGAGUCG	CUACUUCAUGGAGACUUCAG	Cleavage	[mRNA] locus=Scaffold000014:575458:576329:-	1
BrmiRC0651	Bra012576	ras-like gtp-binding protein	20	450	469	AUGAAGUCUUCAUGGAGUCG	CUACUUCAUGGAGACUUCAG	Cleavage	[mRNA] locus=Scaffold000013:463321:464178:+	1
BrmiRC0651	Bra021420	integral membrane family protein	22	179	200	AUGAAGUCUUCAUGGAGUCGUC	GUCGAGUCCAUGGAGACUCCAU	Cleavage	[mRNA] locus=Scaffold000034:1051242:1053007:-	1
BrmiRC0651	Bra013478	fad-binding domain-containing protein	20	153	172	AUGAAGUCUUCAUGGAGUCG	CGCCUCUUUGAAGACUUCAU	Cleavage	[mRNA] locus=Scaffold000014:1342094:1343662:+	1
BrmiRC0652	Bra003963	ribosomal protein l7 l12 domain-containing protein	23	2	24	UCUGGAUCUGAAGAUUAAAGACA	UGAGUUUGAUCCUCAGAUUCAGA	Cleavage	[mRNA] locus=Scaffold000003:4542198:4542830:-	1
BrmiRC0652	Bra018506	p-loop containing nucleoside triphosphate hydrolase-like protein	23	798	820	UCUGGAUCUGAAGAUUAAAGACA	UAUCUAUGAUCUCCAGAUUCAGA	Translation	[mRNA] locus=Scaffold000025:1960204:1962344:+	1
BrmiRC0652	Bra027581	cysteine-rich receptor-like protein kinase 41	20	2004	2023	UCUGGAUCUGAAGAUUAAAG	CUGUAGUUUUCAGAUUCAGA	Cleavage	[mRNA] locus=Scaffold000056:1150875:1156284:+	1
BrmiRC0652	Bra040806	callose synthase 5	20	156	175	UCUGGAUCUGAAGAUUAAAG	CCUUGGUCUUCAGAUCCAGC	Cleavage	[mRNA] locus=Scaffold000264:14340:14546:+	1
BrmiRC0652	Bra040972	s-locus lectin protein kinase-like protein	20	406	425	UCUGGAUCUGAAGAUUAAAG	GUUUUGUCUUCAGAUUCAGA	Cleavage	[mRNA] locus=Scaffold000346:6658:17405:-	1
BrmiRC0652	Bra034598	unknown protein	20	136	155	UCUGGAUCUGAAGAUUAAAG	UUUUGGUGUUCAGAUCCGGA	Cleavage	[mRNA] locus=Scaffold000097:421817:422921:-	1
BrmiRC0652	Bra014087	uncharacterized protein	20	514	533	UCUGGAUCUGAAGAUUAAAG	UUUGAAUCUUCAGAGCCAGA	Cleavage	[mRNA] locus=Scaffold000015:1349769:1351016:+	1
BrmiRC0655	Bra005187	adp-ribosylation factor gtpase-activating protein agd7	22	197	218	UUUAUUUUUUUGAUCCGGAUAU	AGAUCCAGAUCAAGAAAAUGGA	Cleavage	[mRNA] locus=Scaffold000004:3895384:3897595:+	1
BrmiRC0655	Bra000005	adp-ribosylation factor gtpase-activating protein agd7-like	22	197	218	UUUAUUUUUUUGAUCCGGAUAU	AGAUCCAGAUCAAGAAAAUGGA	Cleavage	[mRNA] locus=Scaffold000001:26822:28864:-	1
BrmiRC0655	Bra004298	uncharacterized protein	20	217	236	UUUAUUUUUUUGAUCCGGAU	GUCCAGAUCAAGAAAGUAAA	Cleavage	[mRNA] locus=Scaffold000003:6380648:6381430:+	1
BrmiRC0655	Bra033519	rna helicase 1	20	1147	1166	UUUAUUUUUUUGAUCCGGAU	GUUCGGAGCAAAGAAAUAAA	Cleavage	[mRNA] locus=Scaffold040553:231720:234455:+	1
BrmiRC0655	Bra013447	uncharacterized protein	20	338	357	UUUAUUUUUUUGAUCCGGAU	AUCCGGGUCAACAAGAUAAG	Translation	[mRNA] locus=Scaffold000014:1162407:1166620:+	1
BrmiRC0655	Bra014822	floral homeotic protein apetala3	22	14	35	UUUAUUUUUUUGAUCCGGAUAU	AGAUCCAGAUCAAGAGGAUAGA	Cleavage	[mRNA] locus=Scaffold000016:3176673:3178532:+	1
BrmiRC0655	Bra007067	floral homeotic protein ap3	22	14	35	UUUAUUUUUUUGAUCCGGAUAU	AGAUCCAGAUCAAGAGGAUAGA	Cleavage	[mRNA] locus=Scaffold000006:1228428:1230360:-	1
BrmiRC0656	Bra007816	chaperone protein clpb	21	1030	1050	UUCCUCGGAAUCUCCUCGGUA	UUUCGAGGAGAUUUUGAGGAA	Cleavage	[mRNA] locus=Scaffold000006:5123425:5127051:+	1
BrmiRC0656	Bra013485	leucine-rich repeat family protein	21	558	578	UUCCUCGGAAUCUCCUCGGUA	UACCGGGAAGAUUCCGAGGGG	Cleavage	[mRNA] locus=Scaffold000014:1380891:1384168:+	1
BrmiRC0656	Bra029922	chaperone hsp104 and related atp-dependent clp proteases	21	1030	1050	UUCCUCGGAAUCUCCUCGGUA	UACCGUGGAGAAUUCGAGGAA	Translation	[mRNA] locus=Scaffold000068:386154:389596:-	1
BrmiRC0656	Bra036783	DNA-binding storekeeper protein-related	20	348	367	UUCCUCGGAAUCUCCUCGGU	UCCGAGGAAAUUCCGAGGGA	Cleavage	[mRNA] locus=Scaffold000121:43204:44996:+	1
BrmiRC0656	Bra032044	endopeptidase subunit atp binding protein b clpb	21	550	570	UUCCUCGGAAUCUCCUCGGUA	UACCGAGGCGAAUUUGAGGAA	Translation	[mRNA] locus=Scaffold000079:107872:111355:-	1
BrmiRC0656	Bra026425	kinase family protein	20	22	41	UUCCUCGGAAUCUCCUCGGU	UCCGGAGAGAUUCCGAGGAG	Cleavage	[mRNA] locus=Scaffold000051:1193436:1196287:+	1
BrmiRC0656	Bra005177	phantastica transcription factor a	20	253	272	UUCCUCGGAAUCUCCUCGGU	GCCGCGGAGGUUCCGGGGAG	Cleavage	[mRNA] locus=Scaffold000004:3850124:3851209:+	1
BrmiRC0656	Bra030055	nucleotide-diphospho-sugar transferase domain-containing protein	20	532	551	UUCCUCGGAAUCUCCUCGGU	ACCUCGGAGAUUCUGAGGAA	Cleavage	[mRNA] locus=Scaffold000069:150465:152308:-	1
BrmiRC0656	Bra031349	dead-box rna helicase-like protein	20	290	309	UUCCUCGGAAUCUCCUCGGU	ACGGAGGAGAUUCGGAGGAG	Cleavage	[mRNA] locus=Scaffold000075:981781:984113:+	1
BrmiRC0660	Bra018266	e3 ubiquitin-protein ligase sina-like 7	20	294	313	AUGGGAUAACGGCUGACUUA	UAAGGCAGUCAUUGUCCCAU	Translation	[mRNA] locus=Scaffold000025:193372:194445:-	1
BrmiRC0663	Bra027524	uncharacterized protein	20	43	62	AUAAUUUGUUUGAUUGAUGU	ACAUCAGACAAACGAGUUAU	Cleavage	[mRNA] locus=Scaffold000056:738257:738715:+	1
BrmiRC0663	Bra031445	transducin wd-40 repeat-containing protein	20	2648	2667	AUAAUUUGUUUGAUUGAUGU	AAAUCAAUCAAGCAAAUAAU	Cleavage	[mRNA] locus=Scaffold000076:520478:526636:-	1
BrmiRC0663	Bra004084	dna polymerase zeta subunit	20	4988	5006	AUAAUUUGUUUGAUUGAUGU	ACAUCAA-CAAACAGAUUAU	Cleavage	[mRNA] locus=Scaffold000003:5290329:5298205:+	1
BrmiRC0664	Bra008301	wound-responsive protein	20	1235	1254	UUUGGAAUUAAUCAGGAUUG	AAAUCAUGAUUGAUUCCGAA	Cleavage	[mRNA] locus=Scaffold000007:3213513:3218006:+	1
BrmiRC0664	Bra031057	ddt domain-containing protein	22	988	1009	UUUGGAAUUAAUCAGGAUUGCU	ACUAAUUUUGAUGAAUUCCAAG	Translation	[mRNA] locus=Scaffold000074:439461:443250:+	1
BrmiRC0668	Bra020413	uncharacterized protein	21	342	362	AAGAAGAAAUCGUAGCUCAGU	AUUGAGCUACGAUGGCUUCUU	Cleavage	[mRNA] locus=Scaffold000030:1877380:1879423:+	1
BrmiRC0668	Bra003586	tudor pwwp mbt superfamily protein	21	1554	1574	AAGAAGAAAUCGUAGCUCAGU	ACUGAGUUUCUAUUUCUUUUU	Translation	[mRNA] locus=Scaffold000003:2481367:2484240:+	1
BrmiRC0669	Bra019404	hypothetical protein 26.t00020 [Brassica oleracea]	23	625	647	AAAGUCGGGUACUCGCAGAUGGA	UCCAUCUGCGAGUACCCGACUUU	Cleavage	[mRNA] locus=Scaffold000027:2352793:2354674:+	1
BrmiRC0669	Bra001498	hypothetical protein 27.t00116 [Brassica oleracea]	23	958	980	AAAGUCGGGUACUCGCAGAUGGA	UCCAUCUGCGAGUACCCGACUUU	Cleavage	[mRNA] locus=Scaffold000001:7908834:7913186:-	1
BrmiRC0669	Bra037815	unknown protein	23	280	302	AAAGUCGGGUACUCGCAGAUGGA	UCCAUCUGCGAGUAUCCGACUUU	Cleavage	[mRNA] locus=Scaffold000133:335747:336627:+	1
BrmiRC0669	Bra041138	unknown protein	23	508	530	AAAGUCGGGUACUCGCAGAUGGA	UCCAUCUGCGAGUACCCGAUUUU	Cleavage	[mRNA] locus=Scaffold000799:659:1621:-	1
BrmiRC0669	Bra035011	unknown protein	23	859	881	AAAGUCGGGUACUCGCAGAUGGA	UCCAUCUGCGAGUAUCCGACUUU	Cleavage	[mRNA] locus=Scaffold000101:19041:20923:-	1
BrmiRC0669	Bra029502	PWWP domain-containing protein	23	268	290	AAAGUCGGGUACUCGCAGAUGGA	UCCAUCUGCGAGUAUCCGACUUU	Cleavage	[mRNA] locus=Scaffold000066:759331:760783:+	1
BrmiRC0669	Bra034528	PDR11, ATPDR11; PDR11 (PLEIOTROPIC DRUG RESISTANCE 11); ATPase, coupled to transmembrane movement of substances	23	34	56	AAAGUCGGGUACUCGCAGAUGGA	UCCAUCUGCGAGUACCCGACGUU	Cleavage	[mRNA] locus=Scaffold000096:915986:916564:+	1
BrmiRC0669	Bra021335	zinc knuckle (CCHC-type) family protein	23	34	56	AAAGUCGGGUACUCGCAGAUGGA	UCCAUCUGCGAGUACACGACUUU	Cleavage	[mRNA] locus=Scaffold000034:330807:339000:-	1
BrmiRC0669	Bra040302	zinc knuckle (CCHC-type) family protein	23	2533	2555	AAAGUCGGGUACUCGCAGAUGGA	UCCAUCUGCGAGUAUCCGAGUUU	Cleavage	[mRNA] locus=Scaffold000196:13448:16961:+	1
BrmiRC0669	Bra024310	basic leucine zipper 25	23	961	983	AAAGUCGGGUACUCGCAGAUGGA	UCCAUCUGCGAGCAUCCGAGUUU	Translation	[mRNA] locus=Scaffold000044:396622:401210:-	1
BrmiRC0669	Bra037872	nucleic acid binding / zinc ion binding	23	1225	1247	AAAGUCGGGUACUCGCAGAUGGA	UCUAUCUGCGAGCAUCCGAGUUU	Translation	[mRNA] locus=Scaffold000134:313470:316150:-	1
BrmiRC0669	Bra010121	zap - like protein	20	962	981	AAAGUCGGGUACUCGCAGAU	AUCUGCGGGUACCUGAUUUU	Cleavage	[mRNA] locus=Scaffold000009:3168995:3173282:-	1
BrmiRC0671	Bra030338	Uncharacterized protein	22	346	367	UUAUGACGGUGAAAGCUGGUGU	ACACCAGCUUUCACCUUCAUGC	Cleavage	[mRNA] locus=Scaffold000070:1141484:1143079:+	1
BrmiRC0671	Bra016393	beta- -galactosyltransferase 5	22	715	737	UUAUGACGGUGAA-AGCUGGUGU	ACAUUAGCUCUUCACCGUCAUAA	Cleavage	[mRNA] locus=Scaffold000020:594402:596726:+	1
BrmiRC0671	Bra031357	beta- -galactosyltransferase 5	22	538	560	UUAUGACGGUGAA-AGCUGGUGU	ACAUUAGCUCUUCACCGUCAUAA	Cleavage	[mRNA] locus=Scaffold000075:1031369:1033216:-	1
BrmiRC0672	Bra010209	leucine-rich repeat family protein	21	1316	1336	UUUGGCUCAAGCUCGGUCGCU	AGAGACUGAACUUGAGCCAAA	Cleavage	[mRNA] locus=Scaffold000009:4602035:4603471:+	1
BrmiRC0672	Bra001250	asparaginyl-trna synthetase 2	20	580	599	UUUGGCUCAAGCUCGGUCGC	GUGAUCGAGCUUGAGGCAGA	Cleavage	[mRNA] locus=Scaffold000001:6754085:6756665:-	1
BrmiRC0672	Bra024564	mlp-like protein 31	20	61	80	UUUGGCUCAAGCUCGGUCGC	GCGACUGAGCUAGAGACAAA	Translation	[mRNA] locus=Scaffold000045:336185:336999:+	1
BrmiRC0673	Bra014402	uncharacterized protein	20	1338	1357	UAGGCUCUGUGCUCGCGCAC	GUUCGUAAGCACAGAGCCUA	Cleavage	[mRNA] locus=Scaffold000016:110568:113725:-	1
BrmiRC0674	Bra037928	hypothetical protein 31.t00049 [Brassica oleracea]	21	118	138	GAUGAAGGGACGAUCAUUCGG	CCGAACGAUCGUCCCUUCAUC	Cleavage	[mRNA] locus=Scaffold000136:50132:51348:+	1
BrmiRC0674	Bra034467	hypothetical protein 27.t00126 [Brassica oleracea]	21	895	915	GAUGAAGGGACGAUCAUUCGG	CCGAAUGACAGUCCCUUCAUC	Cleavage	[mRNA] locus=Scaffold000096:57443:73818:+	1
BrmiRC0674	Bra024580	alanine-2-oxoglutarate aminotransferase 2	21	763	783	GAUGAAGGGACGAUCAUUCGG	CAGGAUGAGCGUCCCUUUAUC	Cleavage	[mRNA] locus=Scaffold000045:422027:424512:-	1
BrmiRC0674	Bra019071	endoplasmic reticulum-golgi intermediate compartment protein	21	1078	1098	GAUGAAGGGACGAUCAUUCGG	UUGAACGGUCGCCCCUUCAUC	Translation	[mRNA] locus=Scaffold000027:263207:266880:-	1
BrmiRC0674	Bra024892	ribose 5-phosphate isomerase a	20	11	30	GAUGAAGGGACGAUCAUUCG	CGUAUGAUCCUCUCUUCAUU	Translation	[mRNA] locus=Scaffold000046:765621:767165:+	1
BrmiRC0674	Bra038124	leucine-rich repeat family protein	20	35	54	GAUGAAGGGACGAUCAUUCG	UGAAUGUUCUUCUCUUCAUC	Translation	[mRNA] locus=Scaffold000139:276691:282833:+	1
BrmiRC0675	Bra029345	kinesin-like protein	22	677	698	UCAAGAGUGGUUGGAAAGAUUG	CAAUCUUCACGAUCACUCUUGA	Cleavage	[mRNA] locus=Scaffold000065:857105:864024:+	1
BrmiRC0675	Bra037729	protein kinase domain-containing protein	21	1169	1189	UCAAGAGUGGUUGGAAAGAUU	AAGCUCUUCAACCACUCUUGA	Cleavage	[mRNA] locus=Scaffold000132:386511:388586:-	1
BrmiRC0675	Bra004752	protein kinase domain-containing protein	21	1214	1234	UCAAGAGUGGUUGGAAAGAUU	AAGCUCUUCAACCACUCUUGA	Cleavage	[mRNA] locus=Scaffold000004:1663801:1666229:+	1
BrmiRC0675	Bra003569	protein topless	20	1567	1586	UCAAGAGUGGUUGGAAAGAU	AUCUUUUCAACUGCGCUUGA	Cleavage	[mRNA] locus=Scaffold000003:2381316:2386571:-	1
BrmiRC0675	Bra029061	f-box fbd lrr-repeat protein	21	963	983	UCAAGAGUGGUUGGAAAGAUU	AAUGUUGCCAGCCAUUCUUGA	Cleavage	[mRNA] locus=Scaffold000064:699499:700992:-	1
BrmiRC0675	Bra011520	alpha beta-hydrolase family protein	21	1713	1733	UCAAGAGUGGUUGGAAAGAUU	AAUCCUUUCAAGCACUUUUGA	Translation	[mRNA] locus=Scaffold000011:2524755:2529599:+	1
BrmiRC0676	Bra036607	f-box family protein	22	531	551	UCAGAGAUCAUUCAUAUACCAC	GUGGUGUAUGGA-GAUCUCUGA	Translation	[mRNA] locus=Scaffold000118:477993:480814:+	1
BrmiRC0676	Bra009931	f-box family protein	22	534	554	UCAGAGAUCAUUCAUAUACCAC	GUGGUGUAUGGA-GAUCUCUGA	Translation	[mRNA] locus=Scaffold000009:1782936:1785497:+	1
BrmiRC0679	Bra009057	at5g10100-like protein	23	1016	1037	UAUUUAGGAACAGAGGGAGUAUA	UAUAC-CUUUCUGUUCCUAAAUA	Cleavage	[mRNA] locus=Scaffold000008:2268716:2270828:-	1
BrmiRC0679	Bra022095	kinase family protein	22	536	557	UAUUUAGGAACAGAGGGAGUAU	AAACUUCCUCUGUGCUUAAGUA	Translation	[mRNA] locus=Scaffold000036:1508975:1511779:-	1
BrmiRC0679	Bra027574	chromatin remodeling complex subunit	22	5722	5743	UAUUUAGGAACAGAGGGAGUAU	AAACUGCCUUUGUUUCUAGAUA	Cleavage	[mRNA] locus=Scaffold000056:1071576:1080054:-	1
BrmiRC0679	Bra037170	phosphatidic acid phosphatase family protein	20	390	409	UAUUUAGGAACAGAGGGAGU	ACUCUCUCUGUUCCUUAGUG	Cleavage	[mRNA] locus=Scaffold000126:265197:266090:-	1
BrmiRC0679	Bra022901	uncharacterized protein	20	876	895	UAUUUAGGAACAGAGGGAGU	AUUCCCUCUGUUUUUGGAUG	Cleavage	[mRNA] locus=Scaffold000039:852483:854334:+	1
BrmiRC0679	Bra032391	btb poz domain-containing protein	20	1306	1325	UAUUUAGGAACAGAGGGAGU	GCUGCUUCUGUUCCUGAAUA	Cleavage	[mRNA] locus=Scaffold000081:1019678:1022374:+	1
BrmiRC0679	Bra035400	ccr4-not transcription complex subunit 10	23	378	400	UAUUUAGGAACAGAGGGAGUAUA	UCUAGAUCCUCUGUUUCUAAAUA	Cleavage	[mRNA] locus=Scaffold000104:639531:643182:+	1
BrmiRC0679	Bra035404	ccr4-not transcription complex subunit 10	23	420	442	UAUUUAGGAACAGAGGGAGUAUA	UCUAGAUCCUCUGUUUCUAAAUA	Cleavage	[mRNA] locus=Scaffold000104:740163:743856:-	1
BrmiRC0679	Bra035403	ccr4-not transcription complex subunit 10	23	420	442	UAUUUAGGAACAGAGGGAGUAUA	UCUAGAUCCUCUGUUUCUAAAUA	Cleavage	[mRNA] locus=Scaffold000104:740163:743856:-	1
BrmiRC0679	Bra021811	uncharacterized protein	20	2247	2266	UAUUUAGGAACAGAGGGAGU	GUUCCCUCUGUUUCUGGAUG	Cleavage	[mRNA] locus=Scaffold000035:1348027:1352469:+	1
BrmiRC0680	Bra018832	uncharacterized protein	21	591	611	UGGCUAUCCUCUCAGAGCGAC	GUUGCUUUUAGAGGAUAGUCA	Cleavage	[mRNA] locus=Scaffold000026:1485120:1488745:+	1
BrmiRC0680	Bra010527	isocitrate dehydrogenase	20	528	547	UGGCUAUCCUCUCAGAGCGA	UUGUUCUGAGAGGAUAGCGA	Cleavage	[mRNA] locus=Scaffold000010:1770659:1772370:-	1
BrmiRC0683	Bra011052	cupin domain-containing protein	20	48	67	UCAGUUCGUCAAUACGGUCG	AGAUCGUCUUGACGAACUGA	Cleavage	[mRNA] locus=Scaffold000011:134630:135084:+	1
BrmiRC0683	Bra016388	inositol-pentakisphosphate 2-kinase-like protein	22	755	776	UCAGUUCGUCAAUACGGUCGGU	AGCGACCUUCUUGGCGAGCUGA	Cleavage	[mRNA] locus=Scaffold000020:562536:567437:+	1
BrmiRC0685	Bra021398	wd40 yvtn repeat-like-containing domain	21	462	482	CCUUCCCGUGGACUGUUUGGG	CCCAGACAGUCCAUGGGAGAG	Cleavage	[mRNA] locus=Scaffold000034:941769:942980:+	1
BrmiRC0685	Bra023976	probable phenylalanyl-trna synthetase beta chain-like	22	40	61	CCUUCCCGUGGACUGUUUGGGU	AUUCAAAUUGUUCAUGGGAAGG	Cleavage	[mRNA] locus=Scaffold000043:187951:190955:+	1
BrmiRC0685	Bra022938	rna-binding protein	22	860	881	CCUUCCCGUGGACUGUUUGGGU	GUCCAAGAAGUUCAUGGGGAGG	Cleavage	[mRNA] locus=Scaffold000039:1062358:1063861:+	1
BrmiRC0685	Bra016938	btb poz ankyrin repeat protein	22	1376	1397	CCUUCCCGUGGACUGUUUGGGU	ACCAAAACAGUCAAAGGGAAGG	Translation	[mRNA] locus=Scaffold000021:405674:407661:+	1
BrmiRC0685	Bra016042	iq-domain 7	21	774	794	CCUUCCCGUGGACUGUUUGGG	CGCAGACAGGCCAUGGGAAGG	Cleavage	[mRNA] locus=Scaffold000019:2004683:2006412:+	1
BrmiRC0689	Bra006554	n-terminal domain of eukaryotic serinethreonine kinases-containing protein	22	844	865	CAUGGUACAUGGACAUCGUUUU	GAGACGAUGAACAUGUACCAUG	Cleavage	[mRNA] locus=Scaffold000005:4023559:4024908:+	1
BrmiRC0689	Bra012260	u5 small nuclear ribonucleoprotein helicase	23	1411	1433	CAUGGUACAUGGACAUCGUUUUA	UAUGAUGAAGUUCAUGUGCCAUG	Cleavage	[mRNA] locus=Scaffold000012:2423405:2431084:-	1
BrmiRC0689	Bra022987	wpp domain-associated protein	22	280	301	CAUGGUACAUGGACAUCGUUUU	GAGACGCUGUCUCUGUACCAUG	Translation	[mRNA] locus=Scaffold000039:1306132:1308902:+	1
BrmiRC0690	Bra016855	protodermal factor 1	20	587	606	AGGGUUAGAUUUUGGAAUGC	GCAUUCCAGGGUUUGAUCCU	Cleavage	[mRNA] locus=Scaffold000021:24683:25701:+	1
BrmiRC0690	Bra004715	protodermal factor 1	20	983	1002	AGGGUUAGAUUUUGGAAUGC	GCAUUCCAGGGUUUGAUCCU	Cleavage	[mRNA] locus=Scaffold000004:1491903:1493325:+	1
BrmiRC0691	Bra013449	cytochrome p450	23	537	559	AUAUGACGUAGUUUGAUAGGAUA	UAACAUGUCAAACAAUGUCAUAU	Translation	[mRNA] locus=Scaffold000014:1175175:1178051:-	1
BrmiRC0691	Bra018703	calcium-dependent lipid-binding-like protein	21	6027	6046	AUAUGACGUAGUUUGAUAGGA	UCCU-UCGAACUAUGUCAUAU	Cleavage	[mRNA] locus=Scaffold000026:682359:712488:-	1
BrmiRC0691	Bra018705	calcium-dependent lipid-binding-like protein	21	6096	6115	AUAUGACGUAGUUUGAUAGGA	UCCU-UCGAACUAUGUCAUAU	Cleavage	[mRNA] locus=Scaffold000026:727745:753041:-	1
BrmiRC0692	Bra011396	glycine-rich protein	21	3857	3877	AUAUGGAGUUGAGUUGGAGCA	UGCUCCAACUCUACUCCAUAU	Translation	[mRNA] locus=Scaffold000011:2014358:2021220:-	1
BrmiRC0692	Bra037035	glycine-rich protein	21	3755	3775	AUAUGGAGUUGAGUUGGAGCA	UGCUUCAGCUCUACUCCAUAU	Translation	[mRNA] locus=Scaffold000124:422168:428574:+	1
BrmiRC0692	Bra015659	pathogenesis-related thaumatin-like protein	20	818	837	AUAUGGAGUUGAGUUGGAGC	UCUCCAACCCAACUCCAUAU	Cleavage	[mRNA] locus=Scaffold000019:216952:218399:-	1
BrmiRC0692	Bra015434	uncharacterized protein	20	894	913	AUAUGGAGUUGAGUUGGAGC	CCUCAAACCCAACUCCAUAU	Cleavage	[mRNA] locus=Scaffold000018:1970496:1971610:+	1
BrmiRC0694	Bra014999	mate efflux family protein	23	1565	1587	AGGCUUAGCGGUGGUCUGUGACA	UGUCACAAGCCACCCCUAAGCCU	Translation	[mRNA] locus=Scaffold000017:1291155:1295214:+	1
BrmiRC0694	Bra020365	uncharacterized protein	20	112	131	AGGCUUAGCGGUGGUCUGUG	CACAAGCCACCUCUGAGCCU	Translation	[mRNA] locus=Scaffold000030:1694644:1695189:+	1
BrmiRC0694	Bra031027	atp binding microtubule motor family protein	20	1586	1605	AGGCUUAGCGGUGGUCUGUG	CUCAGACGAUCGCUAAGCUU	Cleavage	[mRNA] locus=Scaffold000074:265086:268946:-	1
BrmiRC0695	Bra028428	zinc-finger domain of monoamine-oxidase a repressor r1 protein	20	499	518	UGCUCACGGCUCUUUCUGUC	AACAGAAGGAGCCAUGAGCA	Cleavage	[mRNA] locus=Scaffold000062:256825:259722:+	1
BrmiRC0695	Bra036834	atp binding microtubule motor family protein	22	2116	2137	UGCUCACGGCUCUUUCUGUCAG	CAGAAAGAAAGAGCUGAGAGCA	Cleavage	[mRNA] locus=Scaffold000121:356161:360422:-	1
BrmiRC0695	Bra016524	uncharacterized protein	20	129	148	UGCUCACGGCUCUUUCUGUC	GGUGGACAGAGCUGUGAGCA	Cleavage	[mRNA] locus=Scaffold000020:1236161:1237080:+	1
BrmiRC0695	Bra003495	adp-ribosylation factor	23	865	886	UGCUCACGGCUCUUUCUGUCAGU	AAUAACAGAAAGAGC-GUGAGCA	Cleavage	[mRNA] locus=Scaffold000003:2027680:2030021:+	1
BrmiRC0695	Bra012445	b3 domain-containing protein rem17	20	1342	1361	UGCUCACGGCUCUUUCUGUC	GACAAAAUGAGCGGUGAGCA	Cleavage	[mRNA] locus=Scaffold000012:3897971:3902347:-	1
BrmiRC0696	Bra006858	ndr family protein	22	56	77	AUAUGAUAUAUGUAGAGAUUGU	AUAACUUCUGCAUCUAUCAUAU	Translation	[mRNA] locus=Scaffold000005:5379046:5380576:-	1
BrmiRC0696	Bra002794	ndr family protein	22	56	77	AUAUGAUAUAUGUAGAGAUUGU	AUAACUUCUGCAUUUAUCAUAU	Translation	[mRNA] locus=Scaffold000002:5277134:5278555:-	1
BrmiRC0696	Bra021400	fumarate class ii	21	473	493	AUAUGAUAUAUGUAGAGAUUG	UAAUCUCUCCGUCUGUCAUAU	Translation	[mRNA] locus=Scaffold000034:950669:957147:+	1
BrmiRC0697	Bra030128	leucine-rich repeat family protein / protein kinase family protein	23	327	349	CGGUCUGUUUGUCAAUGAUGGUA	UCUCAUCAUUGACAACCAGGCCG	Cleavage	[mRNA] locus=Scaffold000069:738917:740262:+	1
BrmiRC0697	Bra036590	transcription factor pur-alpha 1	23	564	586	CGGUCUGUUUGUCAAUGAUGGUA	UCUCAUCAUUGACAACCAGGCCG	Cleavage	[mRNA] locus=Scaffold000118:395041:396937:-	1
BrmiRC0697	Bra026524	Encodes a defensin-like (DEFL) family protein	20	53	72	CGGUCUGUUUGUCAAUGAUG	CAUCGUUGGCAAACAUACCG	Cleavage	[mRNA] locus=Scaffold000052:217032:217400:-	1
BrmiRC0697	Bra032392	sit4 phosphatase-associated-like protein	20	5374	5393	CGGUCUGUUUGUCAAUGAUG	UAUCAUUGGCAAAUAGAUCC	Cleavage	[mRNA] locus=Scaffold000081:1025166:1037572:+	1
BrmiRC0697	Bra013408	unknown protein	21	452	472	CGGUCUGUUUGUCAAUGAUGG	CUCUCAUUUACAAGCAGACCG	Cleavage	[mRNA] locus=Scaffold000014:931862:933207:-	1
BrmiRC0697	Bra024635	peroxidase 6	22	124	145	CGGUCUGUUUGUCAAUGAUGGU	GUCGUCACCGACAAACAGAUCG	Cleavage	[mRNA] locus=Scaffold000045:809656:810651:+	1
BrmiRC0697	Bra039419	pectinesterase 22	20	1512	1531	CGGUCUGUUUGUCAAUGAUG	UAUUAUGGACAAACGGACUG	Cleavage	[mRNA] locus=Scaffold000165:64395:67885:+	1
BrmiRC0698	Bra016969	uncharacterized protein	22	20	41	UUUGCGGUUGGUAGCGGUUGUU	GACAACCGCUACCAACCGCACA	Cleavage	[mRNA] locus=Scaffold000021:553375:555457:+	1
BrmiRC0698	Bra039073	protein denticleless	22	1180	1202	UUUGCGGUUG-GUAGCGGUUGUU	AACAACCGUUGCACAACCGCAAA	Translation	[mRNA] locus=Scaffold000159:250501:253414:-	1
BrmiRC0698	Bra010226	o-methyltransferase family protein	21	169	189	UUUGCGGUUGGUAGCGGUUGU	ACAAUUGCUGCCAACGGCAAA	Cleavage	[mRNA] locus=Scaffold000010:71117:72623:-	1
BrmiRC0698	Bra002081	2-oxoglutarate and fe -dependent oxygenase-like protein	22	22	43	UUUGCGGUUGGUAGCGGUUGUU	AACCUUCGCUACCAACCGCGAA	Cleavage	[mRNA] locus=Scaffold000002:1164007:1165843:+	1
BrmiRC0698	Bra031531	serine threonine-protein kinase wnk (with no lysine)-related protein	22	805	826	UUUGCGGUUGGUAGCGGUUGUU	AGCAACCACCACCAGCCGCAAG	Cleavage	[mRNA] locus=Scaffold000076:1231203:1233519:-	1
BrmiRC0698	Bra013330	uncharacterized protein	20	114	133	UUUGCGGUUGGUAGCGGUUG	CAGCCGCUACGAGUCGCAAA	Translation	[mRNA] locus=Scaffold000014:476832:477422:+	1
BrmiRC0698	Bra023852	traf-like family protein	20	482	501	UUUGCGGUUGGUAGCGGUUG	CAACCGUUACCAACUGGGAA	Cleavage	[mRNA] locus=Scaffold000042:1131736:1133244:+	1
BrmiRC0698	Bra013976	heavy metal transport detoxification domain-containing protein	21	360	380	UUUGCGGUUGGUAGCGGUUGU	ACAAGCGUUUCCAGCCGCAAA	Cleavage	[mRNA] locus=Scaffold000015:72201:73648:-	1
BrmiRC0698	Bra038481	autophagy-related protein 8f	20	12	31	UUUGCGGUUGGUAGCGGUUG	GAAACGCUGUCAACCGCAAA	Cleavage	[mRNA] locus=Scaffold000147:236148:236721:-	1
BrmiRC0698	Bra035234	uncharacterized protein	20	238	257	UUUGCGGUUGGUAGCGGUUG	CAAUCGGUGCUAACCGCGAA	Cleavage	[mRNA] locus=Scaffold000102:291912:292994:+	1
BrmiRC0699	Bra031406	phosphoinositide binding protein	23	1139	1161	UCAUUCAGAUGGAUCAUCCGGAU	AUGCGGGUGAUUCAUCUGGAAGA	Cleavage	[mRNA] locus=Scaffold000076:149116:151857:+	1
BrmiRC0699	Bra013722	unknown protein	20	22	41	UCAUUCAGAUGGAUCAUCCG	AGGAUGAUUCAUCUGACUGA	Cleavage	[mRNA] locus=Scaffold000014:2839092:2839563:+	1
BrmiRC0699	Bra024946	uncharacterized protein	20	904	923	UCAUUCAGAUGGAUCAUCCG	UGGAUGAUCAGUUUGGAUGA	Translation	[mRNA] locus=Scaffold000046:956134:959533:-	1
BrmiRC0699	Bra032254	protein argonaute	20	20	39	UCAUUCAGAUGGAUCAUCCG	CUGAUGGUCCAUCUGAAGGA	Cleavage	[mRNA] locus=Scaffold000080:814194:819848:-	1
BrmiRC0700	Bra024381	mate efflux domain-containing protein	22	400	421	CUGGAGUAGUGAAAAGAUGGGU	ACUUAUCUUUUCACAACUCCGG	Cleavage	[mRNA] locus=Scaffold000044:908155:911559:-	1
BrmiRC0700	Bra024380	mate efflux domain-containing protein	22	409	430	CUGGAGUAGUGAAAAGAUGGGU	ACUUAUCUUUUCACAACUCCGG	Cleavage	[mRNA] locus=Scaffold000044:900922:903739:-	1
BrmiRC0700	Bra000550	transducin family protein wd-40 repeat family protein	23	1017	1039	CUGGAGUAGUGAAAAGAUGGGUG	CUCCUAUCUUUUCUCUACUUCAG	Translation	[mRNA] locus=Scaffold000001:2940592:2944234:+	1
BrmiRC0700	Bra024379	mate efflux domain-containing protein	22	406	427	CUGGAGUAGUGAAAAGAUGGGU	AUUUAUCUUUUCACAACUCCGG	Cleavage	[mRNA] locus=Scaffold000044:883457:892732:-	1
BrmiRC0700	Bra037814	mate efflux domain-containing protein	22	397	418	CUGGAGUAGUGAAAAGAUGGGU	ACAUAUCUUUUCACAACUCCGG	Cleavage	[mRNA] locus=Scaffold000133:324550:328013:-	1
BrmiRC0700	Bra007095	mate efflux domain-containing protein	22	397	418	CUGGAGUAGUGAAAAGAUGGGU	ACAUAUCUUUUCACAACUCCGG	Cleavage	[mRNA] locus=Scaffold000006:1375086:1375729:-	1
BrmiRC0700	Bra023952	cellulose synthase catalytic subunit	23	3158	3180	CUGGAGUAGUGAAAAGAUGGGUG	CCUCCAUCUUUUCGUUGCUUUGG	Cleavage	[mRNA] locus=Scaffold000043:42590:47190:+	1
BrmiRC0700	Bra011345	cellulose synthase catalytic subunit	23	3149	3171	CUGGAGUAGUGAAAAGAUGGGUG	CCUCCAUCUUUUCGUUGCUUUGG	Cleavage	[mRNA] locus=Scaffold000011:1725180:1730058:-	1
BrmiRC0700	Bra003825	kinesin motor protein	22	56	77	CUGGAGUAGUGAAAAGAUGGGU	GUCCAUUUUCUCCCUACUCCGG	Translation	[mRNA] locus=Scaffold000003:3778670:3783451:+	1
BrmiRC0701	Bra038619	zinc finger ccch domain-containing protein 67	22	1044	1065	AUUAUUGAGUGAGGAUGGAGAU	AUCUCCAUCCUCUUUCAAUGAC	Translation	[mRNA] locus=Scaffold000150:155340:157544:+	1
BrmiRC0701	Bra040746	cyanohydrin lyase like protein	22	360	380	AUUAUUGAGUGAGGAUGGAGAU	AUCUCC-UCCUCAUUCAAUAAU	Cleavage	[mRNA] locus=Scaffold000247:44875:45967:-	1
BrmiRC0701	Bra032486	receptor like protein 54	22	657	678	AUUAUUGAGUGAGGAUGGAGAU	AAUUCCAUCCUCAUUCAGUAGC	Cleavage	[mRNA] locus=Scaffold000082:318605:324411:+	1
BrmiRC0701	Bra032485	receptor like protein 54	22	456	477	AUUAUUGAGUGAGGAUGGAGAU	AAUUCCAUCCUCAUUCAGUAGC	Cleavage	[mRNA] locus=Scaffold000082:314685:317120:+	1
BrmiRC0701	Bra001992	receptor like protein 6	22	879	900	AUUAUUGAGUGAGGAUGGAGAU	AAUUCCAUCUUCACUUAGUAAC	Cleavage	[mRNA] locus=Scaffold000002:368746:371847:-	1
BrmiRC0701	Bra021750	receptor like protein 41	22	414	435	AUUAUUGAGUGAGGAUGGAGAU	AGUUCCUUCCUCAUUUAAUAAU	Cleavage	[mRNA] locus=Scaffold000035:958337:960995:+	1
BrmiRC0701	Bra013671	mate efflux domain-containing protein	20	142	161	AUUAUUGAGUGAGGAUGGAG	CUCUACUCUCGCUCAAUGAU	Cleavage	[mRNA] locus=Scaffold000014:2459756:2461288:+	1
BrmiRC0702	Bra008669	constans protein	21	831	851	AGAAGUUCAGGUAGUUUUUCU	AGAGAAACUACCUGAACCUCU	Cleavage	[mRNA] locus=Scaffold000008:513578:514859:+	1
BrmiRC0702	Bra002195	mo25-like protein	22	905	926	AGAAGUUCAGGUAGUUUUUCUU	ACGAGAAGUUACUUGAACUUCU	Cleavage	[mRNA] locus=Scaffold000002:1841775:1843772:+	1
BrmiRC0702	Bra005913	strubbelig-receptor family 2	22	1337	1358	AGAAGUUCAGGUAGUUUUUCUU	AGGAAAAAUUUACUGAACUUCU	Translation	[mRNA] locus=Scaffold000005:1193675:1197699:+	1
BrmiRC0702	Bra002165	alpha-barbatene synthase	23	21	43	AGAAGUUCAGGUAGUUUUUCUUA	UCAGAAAAGCUACUUAAAUUUUU	Cleavage	[mRNA] locus=Scaffold000002:1641903:1644147:-	1
BrmiRC0702	Bra014161	signal recognition particle 54 kda protein 3	22	938	959	AGAAGUUCAGGUAGUUUUUCUU	AAGAUCAACAACCUGAACUUCU	Cleavage	[mRNA] locus=Scaffold000015:2045849:2048544:-	1
BrmiRC0702	Bra012406	binding protein	20	88	107	AGAAGUUCAGGUAGUUUUUC	GAUAAACUACCUGAGUUUUU	Cleavage	[mRNA] locus=Scaffold000012:3563815:3564803:-	1
BrmiRC0702	Bra012424	binding protein	20	502	521	AGAAGUUCAGGUAGUUUUUC	GAUAAACUACCUGAGUUUUU	Cleavage	[mRNA] locus=Scaffold000012:3686539:3689473:+	1
BrmiRC0702	Bra019405	f-box protein	20	949	968	AGAAGUUCAGGUAGUUUUUC	GAAAAACUACCUCAACUUGU	Cleavage	[mRNA] locus=Scaffold000027:2359235:2360263:-	1
BrmiRC0702	Bra018933	leucine-rich repeat protein kinase-like protein	20	1321	1340	AGAAGUUCAGGUAGUUUUUC	GGAGAAAUACCUGAAUUUCU	Cleavage	[mRNA] locus=Scaffold000026:2015167:2019240:-	1
BrmiRC0702	Bra003357	alpha- -galacturonosyltransferase	21	1169	1189	AGAAGUUCAGGUAGUUUUUCU	ACAAAAACUAUUUCAACUUCU	Cleavage	[mRNA] locus=Scaffold000003:1339576:1343098:-	1
BrmiRC0702	Bra003221	sedoheptulose- -bisphosphatase	20	472	491	AGAAGUUCAGGUAGUUUUUC	GAAGAAGUACCUGAGCUUCA	Cleavage	[mRNA] locus=Scaffold000003:539367:541014:+	1
BrmiRC0702	Bra007192	sedoheptulose- -bisphosphatase	20	466	485	AGAAGUUCAGGUAGUUUUUC	GAAGAAGUACCUGAGCUUCA	Cleavage	[mRNA] locus=Scaffold000006:1969335:1971148:+	1
BrmiRC0702	Bra014720	sedoheptulose- -bisphosphatase	20	469	488	AGAAGUUCAGGUAGUUUUUC	GAAGAAGUACCUGAGCUUCA	Cleavage	[mRNA] locus=Scaffold000016:2286055:2287955:-	1
BrmiRC0702	Bra026953	auxin signaling f-box 3 protein	20	1170	1189	AGAAGUUCAGGUAGUUUUUC	GAAAAACUGUCCGAACUUCA	Translation	[mRNA] locus=Scaffold000053:1314037:1316328:+	1
BrmiRC0702	Bra018117	protein banquo 3	20	211	230	AGAAGUUCAGGUAGUUUUUC	GAAAGAUUAUCUCAACUUUU	Cleavage	[mRNA] locus=Scaffold000024:1580651:1581428:-	1
BrmiRC0702	Bra027391	root hair defective 3 gtp-binding protein rhd3	22	2087	2108	AGAAGUUCAGGUAGUUUUUCUU	ACGGAGCGCUACCUGGACUUCU	Cleavage	[mRNA] locus=Scaffold000055:1202033:1206696:+	1
BrmiRC0702	Bra013212	subtilisin-like serine endopeptidase family protein	20	1923	1942	AGAAGUUCAGGUAGUUUUUC	CAAGGACUACCUCAACUUCU	Cleavage	[mRNA] locus=Scaffold000013:4061264:4067014:+	1
BrmiRC0702	Bra001525	root hair defective 3 gtp-binding protein rhd3	22	2186	2207	AGAAGUUCAGGUAGUUUUUCUU	AUGGAGCGCUACCUGGACUUCU	Cleavage	[mRNA] locus=Scaffold000001:8083701:8088775:-	1
BrmiRC0702	Bra004016	phosphoenolpyruvate carboxylase	20	1408	1427	AGAAGUUCAGGUAGUUUUUC	CGAAAACUCCUUGAACUUCU	Cleavage	[mRNA] locus=Scaffold000003:4882724:4888162:+	1
BrmiRC0702	Bra018034	atp dna binding protein	20	3272	3291	AGAAGUUCAGGUAGUUUUUC	AGAAAGCUACCUCAACUUCU	Cleavage	[mRNA] locus=Scaffold000024:880564:885835:+	1
BrmiRC0702	Bra037982	phospholipase d epsilon	20	1704	1723	AGAAGUUCAGGUAGUUUUUC	GAGAGAUUACUUAAACUUCU	Cleavage	[mRNA] locus=Scaffold000137:160353:162786:-	1
BrmiRC0702	Bra013784	protein embryo defective 140	23	414	436	AGAAGUUCAGGUAGUUUUUCUUA	UUGGUGUGACUACCUGAACUUCU	Cleavage	[mRNA] locus=Scaffold000014:3189298:3194191:-	1
BrmiRC0702	Bra015587	leucine-rich repeat receptor-like protein kinase	20	1273	1292	AGAAGUUCAGGUAGUUUUUC	GGAGAAGUGCCUGAAUUUCU	Cleavage	[mRNA] locus=Scaffold000018:2908553:2912355:-	1
BrmiRC0703	Bra012268	o-methyltransferase family protein	23	20	42	UUUGGGUUUAGAGUUUACGGUUU	AAACCGUAAGCUCUGACCCCAAA	Cleavage	[mRNA] locus=Scaffold000012:2497431:2498707:-	1
BrmiRC0703	Bra008946	ghmp kinase family protein	22	894	915	UUUGGGUUUAGAGUUUACGGUU	AAUUGUAAACUCUAAAUUUAAA	Cleavage	[mRNA] locus=Scaffold000008:1728356:1736881:-	1
BrmiRC0703	Bra016433	o-methyltransferase-like protein	23	20	42	UUUGGGUUUAGAGUUUACGGUUU	AAACCUUAAGCUCUAACCCCAAA	Cleavage	[mRNA] locus=Scaffold000020:818641:819937:+	1
BrmiRC0703	Bra029285	uncharacterized protein	20	104	123	UUUGGGUUUAGAGUUUACGG	CCCUAAGCUCUAAACCCAAC	Cleavage	[mRNA] locus=Scaffold000065:483062:484171:+	1
BrmiRC0703	Bra005219	interactor of constitutive active rops 2	23	136	158	UUUGGGUUUAGAGUUUACGGUUU	ACACCGAAAACUCAGAGCCCAAA	Translation	[mRNA] locus=Scaffold000004:4082589:4084857:+	1
BrmiRC0703	Bra006290	ribosomal protein l27 family protein	22	172	192	UUUGGGUUUAGAGUUUACGGUU	GGCCGUGA-CUCUAAACCCAAG	Cleavage	[mRNA] locus=Scaffold000005:2888694:2889337:-	1
BrmiRC0703	Bra035852	pectate lyase	20	326	345	UUUGGGUUUAGAGUUUACGG	CAGUAAACCCUAAACCCGGA	Cleavage	[mRNA] locus=Scaffold000110:77205:79405:+	1
BrmiRC0704	Bra025982	phosphoinositide phosphatase family protein	20	284	303	UCUAACAGAACCGAAGAUAA	GUAUCAUUGGUUUUGUUAGA	Cleavage	[mRNA] locus=Scaffold000050:477239:481785:-	1
BrmiRC0704	Bra016646	tudor pwwp mbt superfamily protein	20	596	615	UCUAACAGAACCGAAGAUAA	UUCUCUUGGGUCCUGUUAGA	Translation	[mRNA] locus=Scaffold000020:1775944:1780324:-	1
BrmiRC0705	Bra026281	myb domain protein 41	22	566	587	AUAGGGGUUUGAAGAUUUUGGU	ACCAAAAUCUUCAAACUCCAAA	Cleavage	[mRNA] locus=Scaffold000051:334396:335581:+	1
BrmiRC0705	Bra023236	membrane protein	22	1474	1495	AUAGGGGUUUGAAGAUUUUGGU	ACCGGAAUCUUCGGAUCCUUAU	Cleavage	[mRNA] locus=Scaffold000040:1225747:1227875:-	1
BrmiRC0705	Bra002453	nitrate transporter	22	145	166	AUAGGGGUUUGAAGAUUUUGGU	GCCAAAGUCUUCAAACUCCUCU	Cleavage	[mRNA] locus=Scaffold000002:3301828:3304196:-	1
BrmiRC0705	Bra007535	phosphoglycerate mutase-like protein	23	542	564	AUAGGGGUUUGAAGAUUUUGGUA	UAACAACAUUUUCAAACUUCUAU	Cleavage	[mRNA] locus=Scaffold000006:3762806:3764724:+	1
BrmiRC0705	Bra004646	villin 2	23	1622	1644	AUAGGGGUUUGAAGAUUUUGGUA	UGGCAACAUCUUUAAACUCUUAU	Cleavage	[mRNA] locus=Scaffold000004:1204616:1210183:-	1
BrmiRC0705	Bra017727	uncharacterized protein	21	336	356	AUAGGGGUUUGAAGAUUUUGG	CCAAGAUCUUCAAUCCACUAU	Cleavage	[mRNA] locus=Scaffold000023:814521:815366:+	1
BrmiRC0705	Bra039827	protein mpv17	20	314	333	AUAGGGGUUUGAAGAUUUUG	AAGAAUCUUCAGACUCUUAU	Cleavage	[mRNA] locus=Scaffold000178:103312:104439:-	1
BrmiRC0705	Bra005884	letm1-like protein	22	534	555	AUAGGGGUUUGAAGAUUUUGGU	GUCAAGCUCUUCGAACCCUUGU	Cleavage	[mRNA] locus=Scaffold000005:1050114:1057429:+	1
BrmiRC0705	Bra027653	transcription factor glabra 3	20	260	279	AUAGGGGUUUGAAGAUUUUG	CGGAAUCUUCAACCUCCUGU	Cleavage	[mRNA] locus=Scaffold000057:300541:303639:+	1
BrmiRC0706	Bra024235	aaa-type atpase family protein	21	360	380	AAGUAAUGGGCUUAUGUUUUU	AAAAGCAUUGGCUCAUUACUU	Cleavage	[mRNA] locus=Scaffold000043:1927455:1931569:-	1
BrmiRC0706	Bra019342	uncharacterized protein loc100805306	22	2505	2526	AAGUAAUGGGCUUAUGUUUUUU	AGAAAACAUAGUUCCAUUACUG	Translation	[mRNA] locus=Scaffold000027:1924799:1934568:+	1
BrmiRC0706	Bra013001	breaking of asymmetry in the stomatal lineage protein	22	736	757	AAGUAAUGGGCUUAUGUUUUUU	AAGAAACAAAAGCCAAUUGCUU	Cleavage	[mRNA] locus=Scaffold000013:2813806:2814929:+	1
BrmiRC0706	Bra013665	hypothetical protein ARALYDRAFT_492569 [Arabidopsis lyrata subsp. lyrata]	22	2550	2571	AAGUAAUGGGCUUAUGUUUUUU	AGAGGACAUAAUUCCGUUACUU	Translation	[mRNA] locus=Scaffold000014:2394391:2404574:-	1
BrmiRC0706	Bra026293	aaa-type atpase family protein	21	360	380	AAGUAAUGGGCUUAUGUUUUU	AAAAGCAUUGGCUCAUUAUUU	Cleavage	[mRNA] locus=Scaffold000051:372742:376707:-	1
BrmiRC0706	Bra015504	callose synthase 7	21	4752	4772	AAGUAAUGGGCUUAUGUUUUU	GGGAACAAAAGCUCAUUACUU	Cleavage	[mRNA] locus=Scaffold000018:2399417:2409929:+	1
BrmiRC0706	Bra013223	uncharacterized protein	22	488	509	AAGUAAUGGGCUUAUGUUUUUU	AUAAGACAUCAGUUCGUUACUU	Cleavage	[mRNA] locus=Scaffold000013:4134242:4135090:-	1
BrmiRC0706	Bra037747	flavone synthase	20	873	892	AAGUAAUGGGCUUAUGUUUU	CAAGUUUAAGCCCAUUACUU	Cleavage	[mRNA] locus=Scaffold000133:1605:4670:-	1
BrmiRC0706	Bra024497	kinase family protein	20	741	760	AAGUAAUGGGCUUAUGUUUU	AAGACAAAAGUCUAUUGCUU	Cleavage	[mRNA] locus=Scaffold000044:1768034:1771137:+	1
BrmiRC0706	Bra010516	kinase family protein	20	756	775	AAGUAAUGGGCUUAUGUUUU	AAGGCAAAAGUCUAUUACUU	Cleavage	[mRNA] locus=Scaffold000010:1733166:1736599:+	1
BrmiRC0706	Bra012755	kinesin family member 2 24	21	2200	2220	AAGUAAUGGGCUUAUGUUUUU	GAAAACAUCAGUGCAUUGCUU	Translation	[mRNA] locus=Scaffold000013:1500043:1504488:+	1
BrmiRC0706	Bra032416	callose synthase 7	21	4758	4778	AAGUAAUGGGCUUAUGUUUUU	GGGAACAAAAGCACAUUACUU	Translation	[mRNA] locus=Scaffold000082:19721:30715:-	1
BrmiRC0706	Bra003096	timeless family protein	20	2051	2070	AAGUAAUGGGCUUAUGUUUU	AAAACAUAUGCUGGUUACUU	Cleavage	[mRNA] locus=Scaffold000002:7548507:7554035:+	1
BrmiRC0708	Bra027391	root hair defective 3 gtp-binding protein rhd3	23	1983	2005	UAGGAUUUUUUUGGAGAGUCAUA	UAUGACUCUCUUAAGAAAUCCUC	Cleavage	[mRNA] locus=Scaffold000055:1202033:1206696:+	1
BrmiRC0708	Bra007211	protein kinase family protein	23	366	388	UAGGAUUUUUUUGGAGAGUCAUA	UGUGCCUCUUUCAAAAAAUCCUA	Cleavage	[mRNA] locus=Scaffold000006:2098617:2101009:-	1
BrmiRC0708	Bra039055	abc transporter b family member 22	22	4222	4243	UAGGAUUUUUUUGGAGAGUCAU	GUGAGUCUCCAAAGAAAUCUUU	Cleavage	[mRNA] locus=Scaffold000159:125391:140115:+	1
BrmiRC0708	Bra027031	3-ketoacyl-acyl carrier protein synthase iii (kas iii)	22	105	126	UAGGAUUUUUUUGGAGAGUCAU	ACGAUUCUCCAAAAGGGUCCUC	Cleavage	[mRNA] locus=Scaffold000054:347862:349659:-	1
BrmiRC0708	Bra036862	uncharacterized protein	20	105	124	UAGGAUUUUUUUGGAGAGUC	GAUUCUUCAAAAGAAUCCCA	Cleavage	[mRNA] locus=Scaffold000121:548258:548704:+	1
BrmiRC0708	Bra025869	uncharacterized protein	20	557	576	UAGGAUUUUUUUGGAGAGUC	GGCUCUCUGAAGAAAUCUUG	Cleavage	[mRNA] locus=Scaffold000049:1482142:1484306:+	1
BrmiRC0708	Bra018111	tubulin family protein	20	1594	1613	UAGGAUUUUUUUGGAGAGUC	GACUCUUCAGAAGAAUCCGA	Cleavage	[mRNA] locus=Scaffold000024:1526639:1532965:+	1
BrmiRC0708	Bra027452	cytosolic phosphoglucose isomerase	22	499	520	UAGGAUUUUUUUGGAGAGUCAU	ACGGCUCUUCAAACAGAUCCUG	Translation	[mRNA] locus=Scaffold000056:105788:110065:+	1
BrmiRC0709	Bra010796	pyruvate dehydrogenase e1 beta subunit	23	987	1009	UCGGAAUUCGGCGUGUUUUCUUA	UAAGAAAACGCACCGAGUUUUGA	Cleavage	[mRNA] locus=Scaffold000010:3263001:3265047:+	1
BrmiRC0709	Bra005450	protein scar1	23	1645	1667	UCGGAAUUCGGCGUGUUUUCUUA	UCAGAAACCUUGCCGAGUUCCGA	Cleavage	[mRNA] locus=Scaffold000004:5549216:5553044:+	1
BrmiRC0710	Bra034270	uncharacterized protein	23	2574	2596	AGAAGCUAUCGAAAGAAACUCUU	GAGAGCUUCUUUCGAUGGCUUCU	Cleavage	[mRNA] locus=Scaffold000094:159968:163556:-	1
BrmiRC0710	Bra006855	f-box family protein	21	697	717	AGAAGCUAUCGAAAGAAACUC	GAGUUUCUUUCGAUACCUUUA	Cleavage	[mRNA] locus=Scaffold000005:5371612:5372874:-	1
BrmiRC0710	Bra026953	auxin signaling f-box 3 protein	21	1366	1386	AGAAGCUAUCGAAAGAAACUC	GAGAUGCUUUCGAUAGCUUUU	Cleavage	[mRNA] locus=Scaffold000053:1314037:1316328:+	1
BrmiRC0710	Bra032409	udp-arabinose 4-epimerase	23	104	126	AGAAGCUAUCGAAAGAAACUCUU	GAAAGUUUCUUUUGACCGCUUCU	Cleavage	[mRNA] locus=Scaffold000081:1169263:1171498:+	1
BrmiRC0710	Bra031493	dna-directed rna polymerase subunit	21	349	369	AGAAGCUAUCGAAAGAAACUC	GAGUUUCCUACGAUGGCUUUU	Cleavage	[mRNA] locus=Scaffold000076:910713:912601:-	1
BrmiRC0710	Bra017354	amidase family protein	22	492	513	AGAAGCUAUCGAAAGAAACUCU	ACAGUUUCUUUCUAUGGAUUCU	Translation	[mRNA] locus=Scaffold000022:182564:184461:+	1
BrmiRC0710	Bra037463	lrr receptor-like serine threonine-protein kinase	20	1995	2014	AGAAGCUAUCGAAAGAAACU	AGUUUCCUUCGAGGGCUUCU	Cleavage	[mRNA] locus=Scaffold000129:254001:257890:+	1
BrmiRC0710	Bra013661	mitochondrial dihydroorotase	22	1108	1129	AGAAGCUAUCGAAAGAAACUCU	AUGGUUCCUUUCAAUAGCUUUU	Translation	[mRNA] locus=Scaffold000014:2368528:2375084:+	1
BrmiRC0711	Bra019318	zinc knuckle (CCHC-type) family protein	22	303	324	UUGCGCGAGAUGAACAUUAUAU	AUAUAAUGAUAAUUUUGCGCAA	Cleavage	[mRNA] locus=Scaffold000027:1731587:1733641:-	1
BrmiRC0712	Bra018408	laccase 2	22	941	962	UUAGGAUGGUUUGAAGCAGUUU	AACCUACUUCAAACCAUUUUAA	Cleavage	[mRNA] locus=Scaffold000025:1201928:1204178:+	1
BrmiRC0712	Bra011674	aldehyde dehydrogenase 3f1	20	220	239	UUAGGAUGGUUUGAAGCAGU	ACUGCUUUAAACUGUCUUGA	Cleavage	[mRNA] locus=Scaffold000011:3240935:3243560:+	1
BrmiRC0712	Bra019312	translation initiation factor eif-3 subunit 10	23	760	782	UUAGGAUGGUUUGAAGCAGUUUA	UGGACUUCUUCUAGCCAUCUUAA	Cleavage	[mRNA] locus=Scaffold000027:1688740:1692208:-	1
BrmiRC0712	Bra012874	uncharacterized protein	21	294	314	UUAGGAUGGUUUGAAGCAGUU	AAUUGCUUCAAACAAUCCCAA	Cleavage	[mRNA] locus=Scaffold000013:2081757:2082876:+	1
BrmiRC0712	Bra024046	fad nad -binding oxidoreductase-like protein	22	298	320	UUAG-GAUGGUUUGAAGCAGUUU	GGGCUGCUUCAAGCCAUCGCUAA	Cleavage	[mRNA] locus=Scaffold000043:672624:675714:+	1
BrmiRC0712	Bra009306	fh20_arath ame: full=formin-like protein 20 short= 20	22	1298	1319	UUAGGAUGGUUUGAAGCAGUUU	AUACUGCUUCAGAUGAUUCUGA	Cleavage	[mRNA] locus=Scaffold000008:3274479:3280434:-	1
BrmiRC0713	Bra033982	at1g67740 f12a21_13	21	489	509	AACUGUCGUUUGUUGUCCGCA	UGAGGACAACAGGGGACAGUU	Cleavage	[mRNA] locus=Scaffold000092:495752:496354:+	1
BrmiRC0713	Bra031556	p-loop containing nucleoside triphosphate hydrolase domain and clp-n motif-containing protein	20	398	417	AACUGUCGUUUGUUGUCCGC	GCGGAUGUCAGACGACGGUU	Cleavage	[mRNA] locus=Scaffold000077:107269:110833:-	1
BrmiRC0713	Bra031866	homeobox-leucine zipper protein athb-5	20	211	230	AACUGUCGUUUGUUGUCCGC	GCGGAGAAAAAACGGCGGUU	Cleavage	[mRNA] locus=Scaffold000078:450265:451984:+	1
BrmiRC0714	Bra006826	actin filament bundling protein p-115-abp	21	1822	1842	AUUGAGAAAAUGGAGUGGGAA	UUCCCGCUUUGUUUUCUCGAU	Cleavage	[mRNA] locus=Scaffold000005:5215669:5220373:-	1
BrmiRC0714	Bra032794	cytochrome family subfamily polypeptide 1	23	1093	1115	AUUGAGAAAAUGGAGUGGGAAAU	GUUUUCUUCUCCAUCUUCUCAAU	Translation	[mRNA] locus=Scaffold000084:130689:132098:-	1
BrmiRC0714	Bra030734	leucine-rich receptor-like protein kinase-like protein	20	1405	1424	AUUGAGAAAAUGGAGUGGGA	CCUUACUCCAUUUUCUCAAG	Cleavage	[mRNA] locus=Scaffold000072:996243:999308:+	1
BrmiRC0714	Bra027040	proline-rich cell wall protein	21	21	41	AUUGAGAAAAUGGAGUGGGAA	UUCCUUCUUCAUUUUCUUGAU	Cleavage	[mRNA] locus=Scaffold000054:428729:429649:-	1
BrmiRC0714	Bra034670	F-box family protein	21	204	224	AUUGAGAAAAUGGAGUGGGAA	UUCCAACUCCAUCUUCUUAAU	Translation	[mRNA] locus=Scaffold000097:835019:835713:+	1
BrmiRC0714	Bra021292	glycosyl hydrolase family 1 protein	20	50	69	AUUGAGAAAAUGGAGUGGGA	UCCUCCUCUGUUUUCUCAGU	Cleavage	[mRNA] locus=Scaffold000033:1529328:1531989:+	1
BrmiRC0714	Bra011371	uncharacterized protein	20	114	133	AUUGAGAAAAUGGAGUGGGA	UCCCACUUCACUUUCCCAAU	Translation	[mRNA] locus=Scaffold000011:1868175:1869827:-	1
BrmiRC0714	Bra017193	abc transporter family protein	22	1595	1616	AUUGAGAAAAUGGAGUGGGAAA	UCUCACAGUCCAUUAUCUCAAU	Cleavage	[mRNA] locus=Scaffold000021:1804608:1806836:+	1
BrmiRC0715	Bra032366	elongation factor 1-beta	21	489	509	AUCAUCUGGAUAGAUCAUACA	UGUGAGAUCUAUCCAGAUGGA	Cleavage	[mRNA] locus=Scaffold000081:704578:705692:+	1
BrmiRC0715	Bra016247	serine threonine-protein phosphatase pp2a-5 catalytic subunit	19	587	606	AUCAUCUGGAU-AGAUCAUA	UAUGGUCUGAUCCAGAUGAU	Cleavage	[mRNA] locus=Scaffold000019:3055484:3056844:+	1
BrmiRC0715	Bra019934	protein phosphatase 2a-2	19	587	606	AUCAUCUGGAU-AGAUCAUA	UAUGGUCUGAUCCAGAUGAU	Cleavage	[mRNA] locus=Scaffold000029:1865737:1867214:+	1
BrmiRC0715	Bra013220	f-box protein	21	92	111	AUCAUCUGGAUAGAUCAUACA	UGUCUGAUCUA-CCAGAUGAU	Translation	[mRNA] locus=Scaffold000013:4112966:4114195:+	1
BrmiRC0715	Bra024428	atp-dependent rna helicase-like	20	1290	1308	AUCAUCUGGAUAGAUCAUAC	GUAUGAUCC-UCCAGAUGAU	Translation	[mRNA] locus=Scaffold000044:1282584:1285302:+	1
BrmiRC0716	Bra006275	golgi alpha-mannosidase ii	20	1450	1469	GAAGUGAAACUGGCAACCUG	CAGGUUGUUGGUUUCCCUUC	Cleavage	[mRNA] locus=Scaffold000005:2783006:2787136:-	1
BrmiRC0716	Bra025984	alanine aminotransferase	20	1102	1121	GAAGUGAAACUGGCAACCUG	GAGGUUACUGGUUUCACUUC	Cleavage	[mRNA] locus=Scaffold000050:490006:492970:-	1
BrmiRC0717	Bra038461	60S ribosomal protein L37 (RPL37B)	23	108	130	ACAGAACUUAAACAAAAUGAAGA	UUAUUAUUUUGUUAAAGUUUUGU	Translation	[mRNA] locus=Scaffold000147:99806:101273:+	1
BrmiRC0717	Bra011912	rna polymerase ii transcription mediator	20	4590	4609	ACAGAACUUAAACAAAAUGA	UCUUUUUGUUCAAGUUCUGC	Translation	[mRNA] locus=Scaffold000012:56132:64974:+	1
BrmiRC0718	Bra040406	ribose 5-phosphate isomerase	20	96	115	UGGCCUUGACAGAGAAUGAA	UUCAUUCUCCGUCAAGGCCC	Translation	[mRNA] locus=Scaffold000203:55813:56643:+	1
BrmiRC0718	Bra027050	shoot meristemless	23	348	370	UGGCCUUGACAGAGAAUGAAUAG	UUCUUCAGCCUCUGUCAAGGCCA	Cleavage	[mRNA] locus=Scaffold000054:553000:555881:+	1
BrmiRC0718	Bra013224	rotamase fkbp 1	21	255	275	UGGCCUUGACAGAGAAUGAAU	AUUCACUCUCGGUCAAGGUCA	Translation	[mRNA] locus=Scaffold000013:4135435:4138618:-	1
BrmiRC0718	Bra001464	fasciclin-like arabinogalactan protein 14	20	621	640	UGGCCUUGACAGAGAAUGAA	AUCAUCCUCUGUCAAGGCUA	Cleavage	[mRNA] locus=Scaffold000001:7714681:7715472:+	1
BrmiRC0718	Bra029129	myb domain protein 19	20	91	110	UGGCCUUGACAGAGAAUGAA	UUCAUCCUCUCUCAAGGCCA	Translation	[mRNA] locus=Scaffold000064:1072475:1073557:-	1
BrmiRC0718	Bra008380	uncharacterized protein	20	458	477	UGGCCUUGACAGAGAAUGAA	UUCAGUUUCUGUCGAGGCUG	Cleavage	[mRNA] locus=Scaffold000007:3814252:3816288:-	1
BrmiRC0718	Bra009059	aspartic proteinase-like protein 1	20	630	649	UGGCCUUGACAGAGAAUGAA	UUCUUCCUCUGUCAAGGCCC	Cleavage	[mRNA] locus=Scaffold000008:2283000:2285301:-	1
BrmiRC0719	Bra024012	myosin heavy chain-related protein	23	1753	1775	AAGGAGAUGGAUAAUGCUGACUA	UUGUUGGCGUUACCCAUCUUCUU	Translation	[mRNA] locus=Scaffold000043:436660:443303:-	1
BrmiRC0719	Bra009705	dual specificity protein phosphatase family protein	22	1666	1687	AAGGAGAUGGAUAAUGCUGACU	AAUCAUCAUUACCCAUCUCCUU	Translation	[mRNA] locus=Scaffold000009:283946:288517:+	1
BrmiRC0719	Bra030678	sugar transport protein 2	20	1342	1361	AAGGAGAUGGAUAAUGCUGA	UCAGCAUUGUUCUUCUUCUU	Cleavage	[mRNA] locus=Scaffold000072:753375:755605:+	1
BrmiRC0719	Bra026413	rna recognition motif-containing protein	20	1250	1269	AAGGAGAUGGAUAAUGCUGA	UUAGCGUUGUUUAUCUCUUU	Cleavage	[mRNA] locus=Scaffold000051:1121379:1122775:-	1
BrmiRC0719	Bra010576	geranylgeranyl pyrophosphate synthase	20	42	61	AAGGAGAUGGAUAAUGCUGA	UCACCAUCAUCCAUCUCCUU	Cleavage	[mRNA] locus=Scaffold000010:2057765:2058865:+	1
BrmiRC0719	Bra021979	uncharacterized protein	20	1652	1671	AAGGAGAUGGAUAAUGCUGA	UCGUCAUUGUUCAUCUUCUU	Cleavage	[mRNA] locus=Scaffold000036:373214:375793:-	1
BrmiRC0719	Bra034386	glycosyltransferase family protein	20	850	869	AAGGAGAUGGAUAAUGCUGA	UCAGUUUUAUACAUUUCCUU	Translation	[mRNA] locus=Scaffold000094:889331:891587:-	1
BrmiRC0719	Bra037272	atmlo7 mlo7	20	146	165	AAGGAGAUGGAUAAUGCUGA	UCAUCAUUUCCCAUCUCCUU	Translation	[mRNA] locus=Scaffold000127:351390:354133:-	1
BrmiRC0720	Bra033687	ureidoglycolate amidohydrolase	22	1328	1349	UUGCACGGGAUGAACAUUAUAU	GUAUGAUAUUCAUCCCGUGCUA	Cleavage	[mRNA] locus=Scaffold000089:645534:647975:+	1
BrmiRC0720	Bra030248	calmodulin-binding transcription activator 3	20	2540	2559	UUGCACGGGAUGAACAUUAU	AUAGUGAUGAUUCCGUGCAA	Cleavage	[mRNA] locus=Scaffold000070:525099:530061:-	1
BrmiRC0721	Bra028822	DNA binding / transcription factor	22	215	236	AAACAACCGUCGUUUGUCGUUC	GAACAACAAGUGGUGGUUGUUU	Cleavage	[mRNA] locus=Scaffold000063:862024:862380:-	1
BrmiRC0721	Bra018444	ankyrin repeat-containing protein	20	1589	1608	AAACAACCGUCGUUUGUCGU	ACGGAACACGAUGGUUGUUU	Cleavage	[mRNA] locus=Scaffold000025:1432274:1434560:+	1
BrmiRC0722	Bra000774	osbp(oxysterol binding protein)-related protein 2a	23	366	388	AUAUGUAGAAAUUUUUGUUACUA	UGAUAACAAAAAGUUUUAUAUAU	Translation	[mRNA] locus=Scaffold000001:4220791:4225295:+	1
BrmiRC0722	Bra030161	leucine-rich repeat transmembrane protein kinase	22	410	431	AUAUGUAGAAAUUUUUGUUACU	ACUAUCAAGGGUUUCUACAUAU	Cleavage	[mRNA] locus=Scaffold000069:960345:969983:-	1
[truncated: 1,590 more rows]
