# Supplementary material for: Exploring miRNAs involved in blue/UV-A light response in Brassica rapa reveals special regulatory mode during seedling development
Source: BMC Plant Biol. 2016 May 10;16:111. doi: 10.1186/s12870-016-0799-z (PMC4862165; doi:10.1186/s12870-016-0799-z)
Supplement: Additional file 6: Table S5. — Statistical analyses of real-time PCR data for miR157 (XLS 86 kb) [file 12870_2016_799_MOESM6_ESM.xls]

## Sheet: ,MI157,SPL9,15 D-B-U
Exported RQ Study Sample Summary and Well Information
Document Name: Plate1
Plate Type: ddCt Study
User: Administrator
Document Information
Operator: Administrator
Last Modified:
Instrument Type: Applied Biosystems 7500 Real-Time PCR System
Comments:
SDS v1.4
Thermal Cycler Profile
Stage	Repetitions	Temperature	Time	Ramp Rate	Auto Increment
1	1	95.0 癈	1899-12-31 10:00:00	100
2	40	95.0 癈	1899-12-31 00:15:00	100
		65.0 癈	1899-12-31 01:00:00	100
3 (Dissociation)	1	95.0 癈	1899-12-31 00:15:00	Auto
		60.0 癈	1899-12-31 00:20:00	Auto
		95.0 癈	1899-12-31 00:15:00	Auto
		60.0 癈	1899-12-31 00:15:00	Auto
9700 Mode
Data Collection : Stage 2 Step 2
PCR Volume: 20 礚
Calibrator	uva
Endogenous Control	ubq
RQ Min/Max Calculation Type	Advanced
Confidence	0.95
Plate	Well ID	Well	Sample	Detector	Task	Ct	Ct Std Err	Avg Ct	Avg dCt	dCt Std Err	ddCt	RQ	RQ Min	RQ Max	Omit	Filtered	Threshold	Auto Ct	Baseline	Start	End		dCt
Plate2	1	A1	uva	spl9	Target	29.292	0.003	24.329	1.269	0.144	0	1	0.814	1.229			0.2	Manual	Manual	3	15	29.289
Plate2	2	A2	uva	spl9	Target	29.286	0.003	24.329	1.269	0.144	0	1	0.814	1.229			0.2	Manual	Manual	3	15
Plate2	3	A3	blue	spl9	Target	30.658	0.89	24.902	1.099	0.214	-0.171	1.126	0.83	1.527			0.2	Manual	Manual	3	15
Plate2	4	A4	blue	spl9	Target	28.879	0.89	24.902	1.099	0.214	-0.171	1.126	0.83	1.527			0.2	Manual	Manual	3	15															MI	MA	MI	MA	MI	MA
Plate2	5	A5	dark	spl9	Target	31.853	0.356	25.588	1.238	0.472	-0.032	1.022	0.522	2.001			0.2	Manual	Manual	3	15	31.4965													spl9	0.275034	0.379376	0.597243	0.666164	0.977418	1.19229
Plate2	6	A6	dark	spl9	Target	31.14	0.356	25.588	1.238	0.472	-0.032	1.022	0.522	2.001			0.2	Manual	Manual	3	15														spl15	0.297742	0.423979	0.615442	0.744076	0.615042	0.780583
Plate2	13	B1	uva	spl15	Target	29.106	0.055	23.765	3.247	0.1	0	1	0.861	1.161			0.2	Manual	Manual	3	15	29.0505													mi157	0.199504	0.249225	0.145655	0.178523	0.132406	0.162504
Plate2	14	B2	uva	spl15	Target	28.995	0.055	23.765	3.247	0.1	0	1	0.861	1.161			0.2	Manual	Manual	3	15															RQ+	RQ-	RQ+	RQ-	RQ+	RQ-
Plate2	15	B3	blue	spl15	Target	29.141	0.229	23.832	-0.232	0.288	-3.478	11.146	7.356	16.888			0.2	Manual	Manual	3	15	28.9115													spl9	0.724966	1.37938	5.17547	6.43888	4.44603	6.61574
Plate2	16	B4	blue	spl15	Target	28.682	0.229	23.832	-0.232	0.288	-3.478	11.146	7.356	16.888			0.2	Manual	Manual	3	15														spl15	0.702258	1.42398	2.94455	4.30407	2.2851	3.68073
Plate2	17	B5	dark	spl15	Target	30.667	0.43	24.906	0.803	0.58	-2.444	5.441	2.358	12.554			0.2	Manual	Manual	3	15	30.2365													mi157	0.800496	1.24923	0.645482	0.96966	0.582463	0.877373
Plate2	18	B6	dark	spl15	Target	29.806	0.43	24.906	0.803	0.58	-2.444	5.441	2.358	12.554			0.2	Manual	Manual	3	15
Plate2	25	C1	uva	mi157	Target	31.079	1.282	24.026	2.299	0.209	0	1	0.744	1.345			0.2	Manual	Manual	3	15										0.036062		0.295505			ddct+as	ddct-as	ddct+as	ddct-as	ddct+as	ddct-as
Plate2	26	C2	uva	mi157	Target	33.643	1.282	24.026	2.299	0.209	0	1	0.744	1.345			0.2	Manual	Manual	3	15										0.115463		0.241469		spl9	0.464015	-0.464015	-2.37169	-2.68681	-2.15252	-2.7259
Plate2	27	C3	blue	mi157	Target	30.222	2.599	24.385	1.296	0.469	-1.003	2.004	1.032	3.892			0.2	Manual	Manual	3	15					ubq	stdev		0.284257		0.125865		0.241469		spl15	0.509928	-0.509928	-1.55805	-2.1057	-1.19226	-1.87999
Plate2	28	C4	blue	mi157	Target	35.42	2.599	24.385	1.296	0.469	-1.003	2.004	1.032	3.892			0.2	Manual	Manual	3	15						average stdev		0.321033		0.293551		0.295512		mi157	0.321033	-0.321033	0.631551	0.0444485	0.779762	0.188738
Plate2	29	C5	dark	mi157	Target	30.823	1.205	24.05	1.129	0.407	-1.17	2.25	1.265	4			0.2	Manual	Manual	3	15					mi157	stdev		0.1492		0.291328		0.00212132
Plate2	30	C6	dark	mi157	Target	33.233	1.205	24.05	1.129	0.407	-1.17	2.25	1.265	4			0.2	Manual	Manual	3	15						average stdev		0.509928		0.273827		0.343866
Plate2	85	H1	uva	ubq	ENDO	20.392	0.077	19.516									0.2	Manual	Manual	3	15	20.4685	0.108187			spl15	stdev		0.423349		0.248293		0.244819					0.338		0.48425
Plate2	86	H2	uva	ubq	ENDO	20.545	0.077	19.516									0.2	Manual	Manual	3	15						average stdev		0.464015		0.15756		0.286693					-1.83187		-1.53612
Plate2	87	H3	blue	ubq	ENDO	20.308	0.089	20.416									0.2	Manual	Manual	3	15	20.397	0.125865			spl9	stdev		0.366754		0.0947787		0.154549					-2.52925		-2.43921
Plate2	88	H4	blue	ubq	ENDO	20.486	0.089	20.416									0.2	Manual	Manual	3	15							dark		blue		uv-a				dark	dark	blue	blue	uv-a	uv-a
Plate2	89	H5	dark	ubq	ENDO	22.564	1.201	20.433									0.2	Manual	Manual	3	15	20.161					spl9	31.4965	11.3355			29.289	8.8205		spl9	11.3148		8.7855		8.87554
Plate2	90	H6	dark	ubq	ENDO	20.161	1.201	20.433									0.2	Manual	Manual	3	15							31.437	11.294	29.2675	8.7855	29.2833	8.93058		spl15	10.2828		8.45087		8.74662
Plate1	1	A1	uva	spl9	Target	29.325	0.167	24.329	1.269	0.144	0	1	0.814	1.229			0.2	Manual	Manual	3	15	29.2833						29.24	9.097						mi157	10.0485		10.3865		10.5328
Plate1	2	A2	uva	spl9	Target	28.72	0.167	24.329	1.269	0.144	0	1	0.814	1.229			0.2	Manual	Manual	3	15														spl9		1		5.77271		5.42345
Plate1	3	A3	uva	spl9	Target	29.478	0.167	24.329	1.269	0.144	0	1	0.814	1.229			0.2	Manual	Manual	3	15						spl15	30.2365	10.0755	28.9115	8.5145	29.0505	8.582		spl15		1		3.55999		2.90014
Plate1	4	A4	uva	spl9	Target	29.047	0.167	24.329	1.269	0.144	0	1	0.814	1.229			0.2	Manual	Manual	3	15							30.633	10.49	28.8693	8.38725	29.264	8.91125		mi157		1		0.791137		0.714869
Plate1	5	A5	blue	spl9	Target	29.249	0.048	24.902	1.099	0.214	-0.171	1.126	0.83	1.527			0.2	Manual	Manual	3	15	29.2675						29.5645	9.4215
Plate1	6	A6	blue	spl9	Target	29.279	0.048	24.902	1.099	0.214	-0.171	1.126	0.83	1.527			0.2	Manual	Manual	3	15																			DARK		BLUE		UV-A
Plate1	7	A7	blue	spl9	Target	29.156	0.048	24.902	1.099	0.214	-0.171	1.126	0.83	1.527			0.2	Manual	Manual	3	15						mi157	30.1915	10.0485	30.13	10.3865	30.8855	10.5328				Dark	Blue	UV-A	MI	MA	MI	MA	MI	MA
Plate1	8	A8	blue	spl9	Target	29.386	0.048	24.902	1.099	0.214	-0.171	1.126	0.83	1.527			0.2	Manual	Manual	3	15							32.905	12.762	34.779	15.0355	33.0505	12.6977			SPL9	1	5.77271	5.42345	0.275034	0.379376	0.597243	0.666164	0.977418	1.19229
Plate1	9	A9	dark	spl9	Target	31.707	0.645	25.588	1.238	0.472	-0.032	1.022	0.522	2.001			0.2	Manual	Manual	3	15	31.437														SPL15	1	3.55999	2.90014	0.297742	0.423979	0.615442	0.744076	0.615042	0.780583
Plate1	10	A10	dark	spl9	Target	31.167	0.645	25.588	1.238	0.472	-0.032	1.022	0.522	2.001			0.2	Manual	Manual	3	15															mi157	1	0.791137	0.714869	0.199504	0.249225	0.145655	0.178523	0.132406	0.162504
Plate1	11	A11	dark	spl9	Target	29.154	0.645	25.588	1.238	0.472	-0.032	1.022	0.522	2.001			0.2	Manual	Manual	3	15	29.24
Plate1	12	A12	dark	spl9	Target	29.326	0.645	25.588	1.238	0.472	-0.032	1.022	0.522	2.001			0.2	Manual	Manual	3	15			ubq
Plate1	13	B1	uva	spl15	Target	29.521	0.139	23.765	3.247	0.1	0	1	0.861	1.161			0.2	Manual	Manual	3	15	29.264
Plate1	14	B2	uva	spl15	Target	28.882	0.139	23.765	3.247	0.1	0	1	0.861	1.161			0.2	Manual	Manual	3	15			0.122329	0.135013
Plate1	15	B3	uva	spl15	Target	29.407	0.139	23.765	3.247	0.1	0	1	0.861	1.161			0.2	Manual	Manual	3	15
Plate1	16	B4	uva	spl15	Target	29.246	0.139	23.765	3.247	0.1	0	1	0.861	1.161			0.2	Manual	Manual	3	15			0.284257	0.181025
Plate1	17	B5	blue	spl15	Target	28.938	0.129	23.832	-0.232	0.288	-3.478	11.146	7.356	16.888			0.2	Manual	Manual	3	15	28.8693
Plate1	18	B6	blue	spl15	Target	28.836	0.129	23.832	-0.232	0.288	-3.478	11.146	7.356	16.888			0.2	Manual	Manual	3	15			0.284257	0.184582
Plate1	19	B7	blue	spl15	Target	29.163	0.129	23.832	-0.232	0.288	-3.478	11.146	7.356	16.888			0.2	Manual	Manual	3	15
Plate1	20	B8	blue	spl15	Target	28.54	0.129	23.832	-0.232	0.288	-3.478	11.146	7.356	16.888			0.2	Manual	Manual	3	15			0	0.130108
Plate1	21	B9	dark	spl15	Target	30.703	0.324	24.906	0.803	0.58	-2.444	5.441	2.358	12.554			0.2	Manual	Manual	3	15	30.633
Plate1	22	B10	dark	spl15	Target	30.563	0.324	24.906	0.803	0.58	-2.444	5.441	2.358	12.554			0.2	Manual	Manual	3	15
Plate1	23	B11	dark	spl15	Target	29.798	0.324	24.906	0.803	0.58	-2.444	5.441	2.358	12.554			0.2	Manual	Manual	3	15	29.5645
Plate1	24	B12	dark	spl15	Target	29.331	0.324	24.906	0.803	0.58	-2.444	5.441	2.358	12.554			0.2	Manual	Manual	3	15
Plate1	25	C1	uva	mi157	Target	30.884	0.625	24.026	2.299	0.209	0	1	0.744	1.345			0.2	Manual	Manual	3	15	30.8855
Plate1	26	C2	uva	mi157	Target	30.887	0.625	24.026	2.299	0.209	0	1	0.744	1.345			0.2	Manual	Manual	3	15
Plate1	27	C3	uva	mi157	Target	33.041	0.625	24.026	2.299	0.209	0	1	0.744	1.345			0.2	Manual	Manual	3	15	33.0505
Plate1	28	C4	uva	mi157	Target	33.06	0.625	24.026	2.299	0.209	0	1	0.744	1.345			0.2	Manual	Manual	3	15
Plate1	29	C5	blue	mi157	Target	30.336	1.348	24.385	1.296	0.469	-1.003	2.004	1.032	3.892			0.2	Manual	Manual	3	15	30.13
Plate1	30	C6	blue	mi157	Target	29.924	1.348	24.385	1.296	0.469	-1.003	2.004	1.032	3.892			0.2	Manual	Manual	3	15
Plate1	31	C7	blue	mi157	Target	34.56	1.348	24.385	1.296	0.469	-1.003	2.004	1.032	3.892			0.2	Manual	Manual	3	15	34.779
Plate1	32	C8	blue	mi157	Target	34.998	1.348	24.385	1.296	0.469	-1.003	2.004	1.032	3.892			0.2	Manual	Manual	3	15
Plate1	33	C9	dark	mi157	Target	30.086	0.786	24.05	1.129	0.407	-1.17	2.25	1.265	4			0.2	Manual	Manual	3	15	30.1915
Plate1	34	C10	dark	mi157	Target	30.297	0.786	24.05	1.129	0.407	-1.17	2.25	1.265	4			0.2	Manual	Manual	3	15
Plate1	35	C11	dark	mi157	Target	33.012	0.786	24.05	1.129	0.407	-1.17	2.25	1.265	4			0.2	Manual	Manual	3	15	32.905
Plate1	36	C12	dark	mi157	Target	32.798	0.786	24.05	1.129	0.407	-1.17	2.25	1.265	4			0.2	Manual	Manual	3	15
Plate1	85	H1	uva	ubq	ENDO	20.492	0.148	19.516									0.2	Manual	Manual	3	15	20.3528	0.295505	0.241469
Plate1	86	H2	uva	ubq	ENDO	20.703	0.148	19.516									0.2	Manual	Manual	3	15
Plate1	87	H3	uva	ubq	ENDO	20.115	0.148	19.516									0.2	Manual	Manual	3	15
Plate1	88	H4	uva	ubq	ENDO	20.101	0.148	19.516									0.2	Manual	Manual	3	15
Plate1	89	H5	blue	ubq	ENDO	20.574	0.217	20.416									0.2	Manual	Manual	3	15	20.482	0.130108
Plate1	90	H6	blue	ubq	ENDO	20.39	0.217	20.416									0.2	Manual	Manual	3	15			0.135013
Plate1	91	H7	blue	ubq	ENDO	19.718	0.217	20.416									0.2	Manual	Manual	3	15	19.7435	0.0360624
Plate1	92	H8	blue	ubq	ENDO	19.769	0.217	20.416									0.2	Manual	Manual	3	15
Plate1	93	H9	dark	ubq	ENDO	22.531	0.67	20.433									0.2	Manual	Manual	3	15	22.4445	0.122329
Plate1	94	H10	dark	ubq	ENDO	22.358	0.67	20.433									0.2	Manual	Manual	3	15
Plate1	95	H11	dark	ubq	ENDO	19.942	0.67	20.433									0.2	Manual	Manual	3	15	20.143	0.284257
Plate1	96	H12	dark	ubq	ENDO	20.344	0.67	20.433									0.2	Manual	Manual	3	15
																								blue
																								-3.047
																								-0.618
																								-4.207
																								-2.349
																									-3.346
																									-0.807
																									-3.461
																									-2.157
																										uva
																										0.921	0.371
																										-0.27	-0.202
																										-1.163	-1.438
																										-1.983	-2.239

## Sheet: t-test
uv-a	uv-a		dct	2-dct	ddct	2-ddct	averageddct			T-test(UV-A vs. Dark)
	31.079	20.392	10.687	0.000606586	0.025	0.982821	1.31617	0.401601		0.0258734
	33.643	20.545	13.098	0.000114054	2.429	0.185694
	30.884	20.492	10.392	0.000744211	0.248	0.842063
	30.887	20.703	10.184	0.000859628	0.231	0.852044				T-test(Blue light vs. Dark)
	33.041	20.115	12.926	0.000128495	2.445	0.183646				0.128599
	33.06	20.101	12.959	0.000125589	2.519	0.174464
blue	30.222	20.308	9.914	0.00103655	-0.748	1.67946	1.97767	0.2539
	35.42	20.486	14.934	3.19461e-05	4.265	0.0520124
	30.336	19.769	10.567	0.000659198	0.423	0.745872
	29.924	19.718	10.206	0.000846619	0.253	0.83915
	34.56	20.39	14.17	5.42507e-05	3.689	0.0775355
	34.998	20.574	14.424	4.54929e-05	3.984	0.063197
dark	30.823	20.161	10.662	0.000617189	0	1	0	1
	33.233	22.564	10.669	0.000614202	0	1
	30.086	19.942	10.144	0.000883795	0	1
	30.297	20.344	9.953	0.0010089	0	1
	33.012	22.531	10.481	0.000699688	0	1
	32.798	22.358	10.44	0.000719858	0	1
